# Supplementary material for: Oncodomains: A protein domain-centric framework for analyzing rare variants in tumor samples
Source: PLoS Comput Biol. 2017 Apr 20;13(4):e1005428. doi: 10.1371/journal.pcbi.1005428 (PMC5398485; doi:10.1371/journal.pcbi.1005428)
Supplement: S1 File — (XLSX) [file pcbi.1005428.s006.xlsx]

## Sheet: Pfam
S1A File: Frequency of oncodomain occurrence across 20 cancer types for Pfam
CD Accession ( Domain Name )	Number of TCGA Sets	List of TCGA Sets
pfam00096 (zf-C2H2)	20	ACC,BLCA,BRCA,COAD,GBM,HNSC,KICH,KIRC,LGG,LIHC,LUAD,LUSC,OV,PAAD,PRAD,READ,SKCM,STAD,THCA,UCEC
pfam00001 (7tm_1)	19	ACC,BLCA,BRCA,COAD,GBM,HNSC,KIRC,LGG,LIHC,LUAD,LUSC,OV,PAAD,PRAD,READ,SKCM,STAD,THCA,UCEC
pfam00069 (Pkinase)	15	BLCA,BRCA,COAD,GBM,KIRC,LGG,LIHC,LUAD,LUSC,PAAD,READ,SKCM,STAD,THCA,UCEC
pfam07714 (Pkinase_Tyr)	15	BLCA,BRCA,COAD,GBM,KIRC,LGG,LIHC,LUAD,LUSC,PAAD,READ,SKCM,STAD,THCA,UCEC
pfam00023 (Ank)	14	BLCA,BRCA,COAD,GBM,KIRC,LGG,LIHC,LUAD,LUSC,PAAD,READ,SKCM,STAD,UCEC
pfam00870 (P53)	14	BLCA,BRCA,COAD,GBM,HNSC,LGG,LIHC,LUAD,LUSC,OV,PAAD,READ,STAD,UCEC
pfam00028 (Cadherin)	14	ACC,BLCA,BRCA,COAD,GBM,KIRC,LIHC,LUAD,LUSC,PAAD,READ,SKCM,STAD,UCEC
pfam07679 (I-set)	14	ACC,BLCA,BRCA,COAD,GBM,KIRC,LIHC,LUAD,LUSC,PAAD,READ,SKCM,STAD,UCEC
pfam00169 (PH)	14	BLCA,BRCA,COAD,KIRC,LGG,LIHC,LUAD,LUSC,OV,READ,SKCM,STAD,THCA,UCEC
pfam00008 (EGF)	13	ACC,BLCA,BRCA,COAD,GBM,KIRC,LGG,LIHC,LUAD,READ,SKCM,STAD,UCEC
pfam00047 (ig)	12	BLCA,BRCA,COAD,KIRC,LIHC,LUAD,LUSC,PAAD,READ,SKCM,STAD,UCEC
pfam00613 (PI3Ka)	12	BLCA,BRCA,COAD,GBM,HNSC,KIRC,LGG,LUAD,LUSC,READ,STAD,UCEC
pfam00071 (Ras)	12	BLCA,BRCA,COAD,LUAD,OV,PAAD,PRAD,READ,SKCM,STAD,THCA,UCEC
pfam00041 (fn3)	12	BLCA,BRCA,COAD,KIRC,LIHC,LUAD,LUSC,PAAD,SKCM,STAD,THCA,UCEC
pfam08477 (Miro)	12	BLCA,BRCA,COAD,LUAD,OV,PAAD,PRAD,READ,SKCM,STAD,THCA,UCEC
pfam00400 (WD40)	11	BLCA,BRCA,COAD,LIHC,LUAD,LUSC,PAAD,READ,SKCM,STAD,UCEC
pfam01500 (Keratin_B2)	11	ACC,BRCA,COAD,GBM,KIRC,LGG,LIHC,LUAD,PAAD,READ,SKCM
pfam07686 (V-set)	11	BRCA,COAD,GBM,LIHC,LUAD,LUSC,PAAD,READ,SKCM,STAD,UCEC
pfam00084 (Sushi)	11	BRCA,COAD,KIRC,LUAD,LUSC,OV,PAAD,READ,SKCM,STAD,UCEC
pfam07653 (SH3_2)	10	BLCA,BRCA,GBM,LIHC,LUAD,LUSC,PAAD,SKCM,STAD,UCEC
pfam00168 (C2)	10	BRCA,COAD,LGG,LIHC,LUAD,LUSC,READ,SKCM,STAD,UCEC
pfam00153 (Mito_carr)	8	BRCA,COAD,GBM,LIHC,LUAD,SKCM,STAD,UCEC
pfam01352 (KRAB)	8	BRCA,COAD,LUAD,LUSC,READ,SKCM,STAD,UCEC
pfam01344 (Kelch_1)	8	COAD,GBM,KIRC,LUAD,READ,SKCM,STAD,UCEC
pfam00520 (Ion_trans)	8	BRCA,COAD,LIHC,LUAD,LUSC,SKCM,STAD,UCEC
pfam00057 (Ldl_recept_a)	8	COAD,LIHC,LUAD,OV,READ,SKCM,STAD,UCEC
pfam00010 (HLH)	8	BLCA,BRCA,COAD,LUAD,PAAD,SKCM,STAD,UCEC
pfam00622 (SPRY)	8	ACC,BRCA,KIRC,LIHC,LUAD,SKCM,STAD,UCEC
pfam00076 (RRM_1)	7	BRCA,COAD,LIHC,LUAD,SKCM,STAD,UCEC
pfam07645 (EGF_CA)	7	COAD,KIRC,LIHC,LUAD,SKCM,STAD,UCEC
pfam00046 (Homeobox)	7	BRCA,COAD,LUAD,PAAD,SKCM,STAD,UCEC
pfam00058 (Ldl_recept_b)	7	BLCA,COAD,LUAD,READ,SKCM,STAD,UCEC
pfam00089 (Trypsin)	7	BRCA,COAD,KIRC,LUAD,SKCM,STAD,UCEC
pfam00017 (SH2)	7	BRCA,COAD,GBM,PAAD,SKCM,STAD,UCEC
pfam00307 (CH)	6	BRCA,KIRC,LUAD,SKCM,STAD,UCEC
pfam00595 (PDZ)	6	COAD,LUAD,LUSC,SKCM,STAD,UCEC
pfam00530 (SRCR)	6	ACC,BRCA,LIHC,LUAD,SKCM,UCEC
pfam00180 (Iso_dh)	6	COAD,GBM,LGG,LIHC,PRAD,SKCM
pfam00022 (Actin)	6	BRCA,COAD,LIHC,LUAD,SKCM,UCEC
pfam00125 (Histone)	6	GBM,LIHC,LUAD,LUSC,PAAD,UCEC
pfam00092 (VWA)	6	BRCA,COAD,LUAD,SKCM,STAD,UCEC
pfam07654 (C1-set)	6	LIHC,LUAD,PAAD,READ,SKCM,UCEC
pfam00097 (zf-C3HC4)	6	COAD,LIHC,LUAD,SKCM,STAD,UCEC
pfam01391 (Collagen)	6	GBM,LIHC,LUAD,SKCM,STAD,UCEC
pfam00018 (SH3_1)	6	BRCA,GBM,LUAD,READ,SKCM,UCEC
pfam00013 (KH_1)	6	COAD,LUAD,READ,SKCM,STAD,UCEC
pfam00129 (MHC_I)	6	BLCA,COAD,LGG,LUAD,PAAD,READ
pfam00067 (p450)	6	COAD,GBM,LIHC,LUAD,SKCM,UCEC
pfam00002 (7tm_2)	6	COAD,GBM,LUAD,OV,SKCM,UCEC
pfam01007 (IRK)	5	KIRC,OV,READ,SKCM,UCEC
pfam00435 (Spectrin)	5	GBM,LUAD,PAAD,SKCM,UCEC
pfam07690 (MFS_1)	5	COAD,LUAD,SKCM,STAD,UCEC
pfam00412 (LIM)	5	COAD,LUAD,SKCM,STAD,UCEC
pfam00063 (Myosin_head)	5	OV,PAAD,SKCM,STAD,UCEC
pfam00102 (Y_phosphatase)	5	COAD,LUAD,SKCM,STAD,UCEC
pfam00757 (Furin-like)	5	GBM,LGG,OV,STAD,UCEC
pfam00431 (CUB)	5	COAD,LUAD,OV,SKCM,UCEC
pfam00036 (efhand)	5	COAD,LIHC,SKCM,STAD,UCEC
pfam01833 (TIG)	5	ACC,COAD,LUAD,SKCM,UCEC
pfam00060 (Lig_chan)	5	LUAD,LUSC,READ,SKCM,STAD
pfam02931 (Neur_chan_LBD)	5	LUAD,READ,SKCM,STAD,UCEC
pfam01454 (MAGE)	5	COAD,LUAD,SKCM,STAD,UCEC
pfam00628 (PHD)	5	BRCA,KIRC,PAAD,SKCM,UCEC
pfam10320 (7TM_GPCR_Srsx)	5	ACC,BRCA,COAD,SKCM,UCEC
pfam00090 (TSP_1)	5	COAD,LUAD,SKCM,STAD,UCEC
pfam05028 (PARG_cat)	5	GBM,LGG,LUAD,PAAD,SKCM
pfam03160 (Calx-beta)	5	COAD,LUAD,READ,SKCM,UCEC
pfam00250 (Fork_head)	5	BLCA,BRCA,COAD,LUAD,UCEC
pfam02210 (Laminin_G_2)	5	COAD,LUAD,SKCM,STAD,UCEC
pfam06758 (DUF1220)	5	KIRC,LIHC,LUAD,PAAD,UCEC
pfam02023 (SCAN)	5	BRCA,LUAD,SKCM,STAD,UCEC
pfam00685 (Sulfotransfer_1)	4	COAD,LIHC,SKCM,UCEC
pfam00515 (TPR_1)	4	BRCA,LUAD,READ,UCEC
pfam02985 (HEAT)	4	COAD,LUSC,SKCM,UCEC
pfam00230 (MIP)	4	ACC,BRCA,LIHC,UCEC
pfam02166 (Androgen_recep)	4	ACC,COAD,LIHC,UCEC
pfam00503 (G-alpha)	4	COAD,LUAD,PAAD,SKCM
pfam00045 (Hemopexin)	4	BRCA,GBM,SKCM,STAD
pfam07648 (Kazal_2)	4	KIRC,LIHC,LUAD,SKCM
pfam07728 (AAA_5)	4	LUAD,SKCM,STAD,UCEC
pfam02214 (K_tetra)	4	BRCA,READ,STAD,UCEC
pfam08065 (K167R)	4	LIHC,PAAD,SKCM,UCEC
pfam00054 (Laminin_G_1)	4	LUAD,SKCM,STAD,UCEC
pfam00038 (Filament)	4	COAD,LUAD,SKCM,UCEC
pfam07707 (BACK)	4	BLCA,COAD,READ,UCEC
pfam00651 (BTB)	4	BRCA,LUAD,SKCM,UCEC
pfam04563 (RNA_pol_Rpb2_1)	4	KIRC,LUAD,PAAD,SKCM
pfam00630 (Filamin)	4	LIHC,LUAD,SKCM,UCEC
pfam00535 (Glycos_transf_2)	4	COAD,SKCM,STAD,UCEC
pfam08266 (Cadherin_2)	4	PAAD,SKCM,STAD,UCEC
pfam00005 (ABC_tran)	4	LUAD,SKCM,STAD,UCEC
pfam00106 (adh_short)	4	BLCA,PAAD,SKCM,UCEC
pfam00051 (Kringle)	4	PAAD,SKCM,STAD,UCEC
pfam00271 (Helicase_C)	4	COAD,SKCM,STAD,UCEC
pfam05241 (EBP)	4	ACC,KIRC,LIHC,UCEC
pfam00104 (Hormone_recep)	4	BLCA,LUAD,SKCM,UCEC
pfam00439 (Bromodomain)	4	LUAD,SKCM,STAD,UCEC
pfam00035 (dsrm)	3	LUAD,LUSC,PAAD
pfam00642 (zf-CCCH)	3	LUAD,PAAD,UCEC
pfam07719 (TPR_2)	3	BRCA,LUAD,UCEC
pfam12003 (DUF3497)	3	COAD,SKCM,UCEC
pfam00059 (Lectin_C)	3	KIRC,LUAD,SKCM
pfam00157 (Pou)	3	SKCM,STAD,UCEC
pfam02758 (PYRIN)	3	LUAD,SKCM,UCEC
pfam00880 (Nebulin)	3	BRCA,LUAD,SKCM
pfam00514 (Arm)	3	LIHC,READ,SKCM
pfam00856 (SET)	3	SKCM,STAD,UCEC
pfam03516 (Filaggrin)	3	GBM,LUAD,SKCM
pfam01070 (FMN_dh)	3	OV,READ,UCEC
pfam00004 (AAA)	3	BRCA,STAD,UCEC
pfam00792 (PI3K_C2)	3	BRCA,LGG,UCEC
pfam00594 (Gla)	3	LUAD,SKCM,UCEC
pfam04548 (AIG1)	3	COAD,SKCM,STAD
pfam00130 (C1_1)	3	LIHC,SKCM,UCEC
pfam06312 (Neurexophilin)	3	KIRC,LUSC,UCEC
pfam00619 (CARD)	3	COAD,SKCM,UCEC
pfam08742 (C8)	3	ACC,COAD,SKCM
pfam03166 (MH2)	3	COAD,READ,STAD
pfam01839 (FG-GAP)	3	COAD,LUAD,SKCM
pfam00497 (SBP_bac_3)	3	LUAD,READ,SKCM
pfam01826 (TIL)	3	COAD,SKCM,STAD
pfam00093 (VWC)	3	LUAD,SKCM,UCEC
pfam01569 (PAP2)	3	ACC,COAD,SKCM
pfam01030 (Recep_L_domain)	3	BLCA,GBM,STAD
pfam06777 (DUF1227)	3	ACC,COAD,READ
pfam01576 (Myosin_tail_1)	3	COAD,SKCM,STAD
pfam00620 (RhoGAP)	3	COAD,SKCM,UCEC
pfam00443 (UCH)	3	LIHC,SKCM,UCEC
pfam07974 (EGF_2)	3	BRCA,SKCM,STAD
pfam00386 (C1q)	3	LUSC,SKCM,UCEC
pfam02932 (Neur_chan_memb)	3	LUAD,SKCM,STAD
pfam01437 (PSI)	3	COAD,LUAD,UCEC
pfam02192 (PI3K_p85B)	3	COAD,STAD,UCEC
pfam00415 (RCC1)	3	COAD,SKCM,UCEC
pfam01699 (Na_Ca_ex)	3	READ,SKCM,UCEC
pfam06229 (FRG1)	3	ACC,BRCA,LIHC
pfam06268 (Fascin)	3	ACC,BRCA,LIHC
pfam00105 (zf-C4)	3	READ,SKCM,UCEC
pfam07885 (Ion_trans_2)	3	LUAD,SKCM,STAD
pfam01562 (Pep_M12B_propep)	3	COAD,LUAD,SKCM
pfam00917 (MATH)	3	PRAD,SKCM,UCEC
pfam00621 (RhoGEF)	3	LUAD,SKCM,UCEC
pfam07646 (Kelch_2)	3	COAD,LUAD,STAD
pfam08205 (C2-set_2)	3	LUAD,PAAD,SKCM
pfam01390 (SEA)	3	COAD,LUAD,SKCM
pfam01049 (Cadherin_C)	3	LUAD,SKCM,STAD
pfam07763 (FEZ)	3	ACC,COAD,READ
pfam06534 (RGM_C)	3	COAD,SKCM,STAD
pfam04680 (OGFr_III)	3	ACC,COAD,READ
pfam00079 (Serpin)	3	LIHC,LUAD,SKCM
pfam00160 (Pro_isomerase)	3	LIHC,SKCM,UCEC
pfam00170 (bZIP_1)	3	LUAD,PAAD,UCEC
pfam01958 (DUF108)	3	ACC,COAD,READ
pfam00053 (Laminin_EGF)	3	LUAD,READ,SKCM
pfam04851 (ResIII)	3	BRCA,COAD,LUAD
pfam07717 (OB_NTP_bind)	2	COAD,UCEC
pfam01477 (PLAT)	2	LUAD,SKCM
pfam03144 (GTP_EFTU_D2)	2	LUAD,UCEC
pfam03171 (2OG-FeII_Oxy)	2	COAD,OV
pfam03154 (Atrophin-1)	2	ACC,COAD
pfam00397 (WW)	2	SKCM,UCEC
pfam01234 (NNMT_PNMT_TEMT)	2	SKCM,UCEC
pfam03402 (V1R)	2	LIHC,SKCM
pfam00337 (Gal-bind_lectin)	2	LIHC,UCEC
pfam00149 (Metallophos)	2	SKCM,UCEC
pfam04505 (CD225)	2	COAD,SKCM
pfam00209 (SNF)	2	LUAD,SKCM
pfam05296 (TAS2R)	2	LIHC,SKCM
pfam02825 (WWE)	2	LUAD,UCEC
pfam09422 (WTX)	2	BLCA,UCEC
pfam07142 (DUF1388)	2	COAD,READ
pfam00088 (Trefoil)	2	LUAD,SKCM
pfam00962 (A_deaminase)	2	SKCM,STAD
pfam04050 (Upf2)	2	COAD,STAD
pfam00049 (Insulin)	2	COAD,READ
pfam03104 (DNA_pol_B_exo1)	2	COAD,UCEC
pfam06046 (Sec6)	2	COAD,UCEC
pfam00091 (Tubulin)	2	LIHC,UCEC
pfam00340 (IL1)	2	LUAD,SKCM
pfam07716 (bZIP_2)	2	SKCM,UCEC
pfam05915 (DUF872)	2	KIRC,UCEC
pfam00200 (Disintegrin)	2	LUAD,SKCM
pfam05622 (HOOK)	2	COAD,SKCM
pfam00232 (Glyco_hydro_1)	2	SKCM,STAD
pfam00615 (RGS)	2	READ,SKCM
pfam05461 (ApoL)	2	ACC,SKCM
pfam05111 (Amelin)	2	COAD,UCEC
pfam00201 (UDPGT)	2	KIRC,SKCM
pfam11496 (HDA2-3)	2	LUAD,UCEC
pfam00048 (IL8)	2	BLCA,OV
pfam04589 (RFX1_trans_act)	2	COAD,READ
pfam10324 (7TM_GPCR_Srw)	2	SKCM,UCEC
pfam00194 (Carb_anhydrase)	2	STAD,UCEC
pfam08240 (ADH_N)	2	LUAD,SKCM
pfam03607 (DCX)	2	SKCM,UCEC
pfam08344 (TRP_2)	2	SKCM,STAD
pfam00335 (Tetraspannin)	2	BRCA,SKCM
pfam00787 (PX)	2	SKCM,UCEC
pfam00433 (Pkinase_C)	2	LUAD,SKCM
pfam01926 (MMR_HSR1)	2	LUAD,SKCM
pfam06881 (Elongin_A)	2	BRCA,SKCM
pfam00688 (TGFb_propeptide)	2	ACC,COAD
pfam07699 (GCC2_GCC3)	2	SKCM,UCEC
pfam00505 (HMG_box)	2	LGG,STAD
pfam03098 (An_peroxidase)	2	ACC,SKCM
pfam00083 (Sugar_tr)	2	COAD,SKCM
pfam05756 (S-antigen)	2	COAD,LIHC
pfam00385 (Chromo)	2	LIHC,UCEC
pfam00788 (RA)	2	KIRC,SKCM
pfam02259 (FAT)	2	KIRC,UCEC
pfam00454 (PI3_PI4_kinase)	2	COAD,UCEC
pfam00956 (NAP)	2	LIHC,UCEC
pfam00029 (Connexin)	2	COAD,SKCM
pfam02828 (L27)	2	SKCM,STAD
pfam01843 (DIL)	2	KIRC,SKCM
pfam01490 (Aa_trans)	2	LUAD,SKCM
pfam05986 (ADAM_spacer1)	2	LUAD,SKCM
pfam01094 (ANF_receptor)	2	LUAD,SKCM
pfam12440 (MAGE_N)	2	KIRC,SKCM
pfam00413 (Peptidase_M10)	2	SKCM,UCEC
pfam00939 (Na_sulph_symp)	2	SKCM,UCEC
pfam00536 (SAM_1)	2	COAD,SKCM
pfam00179 (UQ_con)	2	SKCM,STAD
pfam03567 (Sulfotransfer_2)	2	BRCA,LGG
pfam01055 (Glyco_hydro_31)	2	SKCM,UCEC
pfam04089 (BRICHOS)	2	LUAD,UCEC
pfam00225 (Kinesin)	2	SKCM,UCEC
pfam00777 (Glyco_transf_29)	2	LUAD,SKCM
pfam01571 (GCV_T)	2	ACC,COAD
pfam08337 (Plexin_cytopl)	2	COAD,STAD
pfam10409 (PTEN_C2)	2	SKCM,UCEC
pfam04826 (Arm_2)	2	SKCM,UCEC
pfam04538 (BEX)	2	SKCM,STAD
pfam06512 (Na_trans_assoc)	2	COAD,STAD
pfam01462 (LRRNT)	2	SKCM,STAD
pfam00176 (SNF2_N)	2	SKCM,UCEC
pfam00638 (Ran_BP1)	2	SKCM,UCEC
pfam00019 (TGF_beta)	2	COAD,SKCM
pfam01067 (Calpain_III)	2	LUSC,SKCM
pfam12171 (zf-C2H2_jaz)	2	LUAD,SKCM
pfam10582 (Connexin_CCC)	2	SKCM,STAD
pfam01501 (Glyco_transf_8)	2	GBM,LUAD
pfam00007 (Cys_knot)	2	LIHC,SKCM
pfam00027 (cNMP_binding)	2	LUSC,SKCM
pfam00226 (DnaJ)	2	SKCM,STAD
pfam04905 (NCD2)	2	LGG,LUAD
pfam00612 (IQ)	2	KIRC,SKCM
pfam08447 (PAS_3)	2	SKCM,STAD
pfam05832 (DUF846)	2	ACC,LIHC
pfam00313 (CSD)	2	KIRC,UCEC
pfam00388 (PI-PLC-X)	2	COAD,SKCM
pfam12409 (P5-ATPase)	2	COAD,SKCM
pfam01534 (Frizzled)	2	COAD,UCEC
pfam00930 (DPPIV_N)	2	LUSC,SKCM
pfam00754 (F5_F8_type_C)	2	LUAD,SKCM
pfam02263 (GBP)	2	LIHC,UCEC
pfam01582 (TIR)	2	LIHC,SKCM
pfam08466 (IRK_N)	2	COAD,KIRC
pfam08499 (PDEase_I_N)	2	SKCM,UCEC
pfam01019 (G_glu_transpept)	2	LGG,SKCM
pfam02225 (PA)	2	COAD,SKCM
pfam01421 (Reprolysin)	2	SKCM,UCEC
pfam05679 (CHGN)	2	ACC,UCEC
pfam02469 (Fasciclin)	2	COAD,SKCM
pfam02319 (E2F_TDP)	2	STAD,UCEC
pfam03137 (OATP)	2	GBM,SKCM
pfam00191 (Annexin)	2	COAD,UCEC
pfam00270 (DEAD)	2	READ,UCEC
pfam01433 (Peptidase_M1)	2	COAD,KIRC
pfam00025 (Arf)	2	SKCM,UCEC
pfam10328 (7TM_GPCR_Srx)	2	LUAD,SKCM
pfam00043 (GST_C)	2	LIHC,SKCM
pfam08718 (GLTP)	2	ACC,COAD
pfam02878 (PGM_PMM_I)	2	STAD,UCEC
pfam00339 (Arrestin_N)	2	ACC,SKCM
pfam00030 (Crystall)	2	COAD,STAD
pfam06990 (Gal-3-0_sulfotr)	2	BRCA,COAD
pfam00955 (HCO3_cotransp)	1	BRCA
pfam01370 (Epimerase)	1	BLCA
pfam02780 (Transketolase_C)	1	UCEC
pfam12496 (BNIP2)	1	SKCM
pfam03062 (MBOAT)	1	KIRC
pfam02038 (ATP1G1_PLM_MAT8)	1	UCEC
pfam08389 (Xpo1)	1	KIRC
pfam04825 (Rad21_Rec8_N)	1	BRCA
pfam00625 (Guanylate_kin)	1	SKCM
pfam00289 (CPSase_L_chain)	1	STAD
pfam12037 (DUF3523)	1	SKCM
pfam00587 (tRNA-synt_2b)	1	UCEC
pfam07678 (A2M_comp)	1	SKCM
pfam00173 (Cyt-b5)	1	KIRC
pfam05760 (IER)	1	ACC
pfam00650 (CRAL_TRIO)	1	SKCM
pfam01636 (APH)	1	STAD
pfam00567 (TUDOR)	1	SKCM
pfam02862 (DDHD)	1	STAD
pfam01033 (Somatomedin_B)	1	SKCM
pfam01412 (ArfGap)	1	GBM
pfam04794 (YdjC)	1	COAD
pfam06733 (DEAD_2)	1	BLCA
pfam12214 (TPX2_importin)	1	SKCM
pfam06584 (DIRP)	1	UCEC
pfam00246 (Peptidase_M14)	1	SKCM
pfam10474 (DUF2451)	1	UCEC
pfam07565 (Band_3_cyto)	1	SKCM
pfam00797 (Acetyltransf_2)	1	SKCM
pfam01663 (Phosphodiest)	1	LUAD
pfam00219 (IGFBP)	1	COAD
pfam03164 (Mon1)	1	UCEC
pfam05794 (Tcp11)	1	SKCM
pfam00704 (Glyco_hydro_18)	1	LIHC
pfam00969 (MHC_II_beta)	1	KIRC
pfam09514 (SSXRD)	1	UCEC
pfam10873 (DUF2668)	1	SKCM
pfam08214 (KAT11)	1	BLCA
pfam08217 (DUF1712)	1	KIRC
pfam01017 (STAT_alpha)	1	UCEC
pfam07732 (Cu-oxidase_3)	1	SKCM
pfam06484 (Ten_N)	1	SKCM
pfam06021 (Gly_acyl_tr_N)	1	SKCM
pfam00042 (Globin)	1	SKCM
pfam00085 (Thioredoxin)	1	KIRC
pfam05822 (UMPH-1)	1	UCEC
pfam08030 (NAD_binding_6)	1	STAD
pfam12001 (DUF3496)	1	UCEC
pfam03953 (Tubulin_C)	1	SKCM
pfam09128 (RGS-like)	1	UCEC
pfam07984 (DUF1693)	1	STAD
pfam11357 (Spy1)	1	LIHC
pfam00676 (E1_dh)	1	SKCM
pfam03142 (Chitin_synth_2)	1	LUAD
pfam02148 (zf-UBP)	1	UCEC
pfam09804 (DUF2347)	1	UCEC
pfam08043 (Xin)	1	SKCM
pfam05251 (UPF0197)	1	UCEC
pfam12067 (Sox_C_TAD)	1	UCEC
pfam07534 (TLD)	1	UCEC
pfam01590 (GAF)	1	SKCM
pfam00014 (Kunitz_BPTI)	1	SKCM
pfam00050 (Kazal_1)	1	SKCM
pfam00617 (RasGEF)	1	SKCM
pfam01423 (LSM)	1	STAD
pfam01435 (Peptidase_M48)	1	UCEC
pfam05192 (MutS_III)	1	UCEC
pfam12234 (Rav1p_C)	1	SKCM
pfam00610 (DEP)	1	SKCM
pfam04055 (Radical_SAM)	1	UCEC
pfam01413 (C4)	1	SKCM
pfam06427 (UDP-g_GGTase)	1	LIHC
pfam00024 (PAN_1)	1	SKCM
pfam08562 (Crisp)	1	SKCM
pfam00996 (GDI)	1	LUAD
pfam02100 (ODC_AZ)	1	UCEC
pfam01302 (CAP_GLY)	1	UCEC
pfam05729 (NACHT)	1	SKCM
pfam01229 (Glyco_hydro_39)	1	ACC
pfam00062 (Lys)	1	SKCM
pfam00362 (Integrin_beta)	1	STAD
pfam07703 (A2M_N_2)	1	SKCM
pfam02786 (CPSase_L_D2)	1	STAD
pfam05270 (AbfB)	1	SKCM
pfam06387 (Calcyon)	1	UCEC
pfam00732 (GMC_oxred_N)	1	COAD
pfam00229 (TNF)	1	UCEC
pfam02798 (GST_N)	1	COAD
pfam08423 (Rad51)	1	SKCM
pfam07731 (Cu-oxidase_2)	1	SKCM
pfam00997 (NULL)	1	SKCM
pfam04621 (ETS_PEA3_N)	1	SKCM
pfam05044 (Prox1)	1	SKCM
pfam11971 (CAMSAP_CH)	1	STAD
pfam01853 (MOZ_SAS)	1	UCEC
pfam02185 (HR1)	1	LIHC
pfam01031 (Dynamin_M)	1	SKCM
pfam02865 (STAT_int)	1	SKCM
pfam02844 (GARS_N)	1	LUAD
pfam01102 (Glycophorin_A)	1	SKCM
pfam04434 (SWIM)	1	SKCM
pfam04790 (Sarcoglycan_1)	1	SKCM
pfam12480 (DUF3699)	1	SKCM
pfam07354 (Sp38)	1	SKCM
pfam03535 (Paxillin)	1	UCEC
pfam01603 (B56)	1	COAD
pfam06027 (DUF914)	1	UCEC
pfam01404 (Ephrin_lbd)	1	SKCM
pfam11819 (DUF3338)	1	KIRC
pfam10221 (DUF2151)	1	UCEC
pfam08295 (Sin3_corepress)	1	UCEC
pfam00474 (SSF)	1	STAD
pfam03600 (CitMHS)	1	STAD
pfam01532 (Glyco_hydro_47)	1	SKCM
pfam00135 (COesterase)	1	STAD
pfam12308 (Noelin-1)	1	SKCM
pfam09302 (XLF)	1	UCEC
pfam01529 (zf-DHHC)	1	STAD
pfam05826 (Phospholip_A2_2)	1	UCEC
pfam01217 (Clat_adaptor_s)	1	PRAD
pfam04419 (4F5)	1	BLCA
pfam00538 (Linker_histone)	1	STAD
pfam03185 (CaKB)	1	STAD
pfam00291 (PALP)	1	UCEC
pfam03189 (Otopetrin)	1	SKCM
pfam08210 (APOBEC_N)	1	LIHC
pfam00324 (AA_permease)	1	SKCM
pfam03259 (Robl_LC7)	1	SKCM
pfam12114 (Period_C)	1	BRCA
pfam02793 (HRM)	1	SKCM
pfam06565 (DUF1126)	1	UCEC
pfam00995 (Sec1)	1	SKCM
pfam08725 (Integrin_b_cyt)	1	UCEC
pfam01661 (Macro)	1	SKCM
pfam10630 (DUF2476)	1	SKCM
pfam07767 (Nop53)	1	ACC
pfam03036 (Perilipin)	1	ACC
pfam01403 (Sema)	1	COAD
pfam11759 (KRTAP)	1	UCEC
pfam10591 (SPARC_Ca_bdg)	1	LUAD
pfam02008 (zf-CXXC)	1	UCEC
pfam08702 (Fib_alpha)	1	SKCM
pfam02026 (RyR)	1	BRCA
pfam08709 (Ins145_P3_rec)	1	LUAD
pfam00627 (UBA)	1	COAD
pfam08659 (KR)	1	COAD
pfam01023 (S_100)	1	UCEC
pfam01476 (LysM)	1	UCEC
pfam10156 (Med17)	1	COAD
pfam05327 (RRN3)	1	ACC
pfam07502 (MANEC)	1	ACC
pfam00394 (Cu-oxidase)	1	UCEC
pfam08443 (RimK)	1	STAD
pfam04775 (Bile_Hydr_Trans)	1	COAD
pfam02759 (RUN)	1	LIHC
pfam02902 (Peptidase_C48)	1	LIHC
pfam04083 (Abhydro_lipase)	1	SKCM
pfam00207 (A2M)	1	LUAD
pfam03943 (TAP_C)	1	UCEC
pfam02898 (NO_synthase)	1	SKCM
pfam00626 (Gelsolin)	1	LUAD
pfam02244 (Propep_M14)	1	SKCM
pfam05063 (MT-A70)	1	UCEC
pfam06309 (Torsin)	1	KIRC
pfam04666 (Glyco_transf_54)	1	SKCM
pfam10230 (DUF2305)	1	STAD
pfam09165 (Ubiq-Cytc-red_N)	1	ACC
pfam00640 (PID)	1	LIHC
pfam00202 (Aminotran_3)	1	UCEC
pfam00465 (Fe-ADH)	1	SKCM
pfam00616 (RasGAP)	1	READ
pfam02921 (UCR_TM)	1	KIRC
pfam07859 (Abhydrolase_3)	1	SKCM
pfam01171 (ATP_bind_3)	1	ACC
pfam00122 (E1-E2_ATPase)	1	UCEC
pfam00351 (Biopterin_H)	1	SKCM
pfam12062 (HSNSD)	1	SKCM
pfam02412 (TSP_3)	1	SKCM
pfam00733 (Asn_synthase)	1	SKCM
pfam00183 (HSP90)	1	PAAD
pfam00892 (EamA)	1	LIHC
pfam11976 (Rad60-SLD)	1	UCEC
pfam00790 (VHS)	1	UCEC
pfam03148 (Tektin)	1	COAD
pfam01175 (NULL)	1	SKCM
pfam01400 (Astacin)	1	LUAD
pfam12134 (PRP8_domainIV)	1	UCEC
pfam08264 (Anticodon_1)	1	SKCM
pfam12424 (ATP_Ca_trans_C)	1	UCEC
pfam01875 (Memo)	1	SKCM
pfam00855 (PWWP)	1	UCEC
pfam03399 (SAC3_GANP)	1	ACC
pfam04922 (DIE2_ALG10)	1	SKCM
pfam10613 (Lig_chan-Glu_bd)	1	SKCM
pfam00459 (Inositol_P)	1	LUAD
pfam01918 (Alba)	1	UCEC
pfam02864 (STAT_bind)	1	SKCM
pfam03215 (Rad17)	1	PAAD
pfam07992 (Pyr_redox_2)	1	SKCM
pfam02437 (Ski_Sno)	1	UCEC
pfam04791 (LMBR1)	1	SKCM
pfam11573 (Med23)	1	BRCA
pfam12145 (Med12-LCEWAV)	1	UCEC
pfam01392 (Fz)	1	UCEC
pfam03764 (EFG_IV)	1	LIHC
pfam06468 (Spond_N)	1	COAD
pfam00836 (Stathmin)	1	SKCM
pfam00111 (Fer2)	1	SKCM
pfam12157 (DUF3591)	1	UCEC
pfam05735 (TSP_C)	1	PAAD
pfam03109 (ABC1)	1	UCEC
pfam00003 (7tm_3)	1	SKCM
pfam07710 (P53_tetramer)	1	LUAD
pfam09042 (Titin_Z)	1	SKCM
pfam09667 (DUF2028)	1	UCEC
pfam10367 (Vps39_2)	1	SKCM
pfam00631 (G-gamma)	1	SKCM
pfam03114 (BAR)	1	UCEC
pfam05577 (Peptidase_S28)	1	COAD
pfam01485 (IBR)	1	LUAD
pfam10154 (DUF2362)	1	UCEC
pfam00654 (Voltage_CLC)	1	READ
pfam04103 (CD20)	1	LIHC
pfam00884 (Sulfatase)	1	KIRC
pfam07724 (AAA_2)	1	UCEC
pfam09763 (Sec3)	1	UCEC
pfam11092 (Alveol-reg_P311)	1	UCEC
pfam01284 (MARVEL)	1	COAD
pfam08420 ()	1	SKCM
pfam04097 (Nic96)	1	UCEC
pfam00026 (Asp)	1	UCEC
pfam07478 (Dala_Dala_lig_C)	1	STAD
pfam01099 (Uteroglobin)	1	UCEC
pfam00103 (Hormone_1)	1	UCEC
pfam06346 (Drf_FH1)	1	SKCM
pfam01429 (MBD)	1	UCEC
pfam10572 (UPF0556)	1	ACC
pfam01428 (zf-AN1)	1	UCEC
pfam05964 (FYRN)	1	UCEC
pfam01847 (VHL)	1	KIRC
pfam00387 (PI-PLC-Y)	1	SKCM
pfam00907 (T-box)	1	SKCM
pfam00243 (NGF)	1	SKCM
pfam07766 (LETM1)	1	UCEC
pfam06743 (FAST_1)	1	STAD
pfam11936 (DUF3454)	1	COAD
pfam00357 (Integrin_alpha)	1	UCEC
pfam06465 (DUF1087)	1	UCEC
pfam03619 (Solute_trans_a)	1	KIRC
pfam01442 (Apolipoprotein)	1	ACC
pfam03165 (MH1)	1	LUAD
pfam00909 (Ammonium_transp)	1	UCEC
pfam05649 (Peptidase_M13_N)	1	UCEC
pfam05324 (Sperm_Ag_HE2)	1	BRCA
pfam01510 (Amidase_2)	1	SKCM
pfam02191 (OLF)	1	SKCM
pfam05110 (AF-4)	1	SKCM
pfam10294 (Methyltransf_16)	1	BRCA
pfam02383 (Syja_N)	1	STAD
pfam02760 (HIN)	1	SKCM
pfam00646 (F-box)	1	SKCM
pfam01762 (Galactosyl_T)	1	SKCM
pfam10479 (FSA_C)	1	SKCM
pfam09794 (Avl9)	1	UCEC
pfam08385 (DHC_N1)	1	SKCM
pfam00629 (MAM)	1	COAD
pfam00055 (Laminin_N)	1	COAD
pfam08022 (FAD_binding_8)	1	SKCM
pfam04051 (TRAPP)	1	COAD
pfam00143 (Interferon)	1	SKCM
pfam09057 (Smac_DIABLO)	1	UCEC
pfam00681 (Plectin)	1	ACC
pfam00689 (Cation_ATPase_C)	1	SKCM
pfam10323 (7TM_GPCR_Srv)	1	LIHC
pfam01388 (ARID)	1	UCEC
pfam03372 (Exo_endo_phos)	1	COAD
pfam00211 (Guanylate_cyc)	1	SKCM
pfam08399 (VWA_N)	1	SKCM
pfam01034 (Syndecan)	1	COAD
pfam08028 (Acyl-CoA_dh_2)	1	LUAD
pfam09379 (FERM_N)	1	LUAD
pfam08685 (GON)	1	SKCM
pfam06201 (PITH)	1	UCEC
pfam00233 (PDEase_I)	1	SKCM
pfam02770 (Acyl-CoA_dh_M)	1	SKCM
pfam00039 (fn1)	1	LUAD
pfam02204 (VPS9)	1	UCEC
pfam06292 (DUF1041)	1	SKCM
pfam05835 (Synaphin)	1	SKCM
pfam08515 (TGF_beta_GS)	1	UCEC
pfam06657 (Cep57_MT_bd)	1	UCEC
pfam00849 (PseudoU_synth_2)	1	COAD
pfam01602 (Adaptin_N)	1	BRCA
pfam00441 (Acyl-CoA_dh_1)	1	LUAD
pfam00147 (Fibrinogen_C)	1	SKCM
pfam05739 (SNARE)	1	UCEC
pfam02463 (SMC_N)	1	SKCM
pfam02460 (Patched)	1	BRCA
pfam04926 (PAP_RNA-bind)	1	UCEC
pfam12070 (DUF3550)	1	KIRC
pfam01735 (PLA2_B)	1	COAD
pfam06464 (DMAP_binding)	1	UCEC
pfam00858 (ASC)	1	UCEC
pfam11882 (DUF3402)	1	STAD
pfam01823 (MACPF)	1	SKCM
pfam00167 (FGF)	1	SKCM
pfam00784 (MyTH4)	1	SKCM
pfam00852 (Glyco_transf_10)	1	UCEC
pfam01553 (Acyltransferase)	1	SKCM
pfam01088 (Peptidase_C12)	1	SKCM
pfam05240 (APOBEC_C)	1	SKCM
pfam01028 (Topoisom_I)	1	UCEC
pfam11571 (Med27)	1	LIHC
pfam09279 (efhand_like)	1	SKCM
pfam00583 (Acetyltransf_1)	1	UCEC
pfam02782 (FGGY_C)	1	SKCM
pfam00702 (Hydrolase)	1	GBM
pfam09030 (Creb_binding)	1	UCEC
pfam00277 (SAA)	1	SKCM
pfam12548 (DUF3740)	1	STAD
pfam04547 (Anoctamin)	1	COAD
pfam00637 (Clathrin)	1	UCEC
pfam00488 (MutS_V)	1	UCEC
pfam05672 (MAP7)	1	ACC
pfam01835 (A2M_N)	1	SKCM
pfam00652 (Ricin_B_lectin)	1	STAD
pfam00918 (Gastrin)	1	SKCM
pfam00136 (DNA_pol_B)	1	UCEC
pfam00354 (Pentaxin)	1	SKCM
pfam00098 (zf-CCHC)	1	LUAD
pfam07496 (zf-CW)	1	SKCM
pfam02057 (Glyco_hydro_59)	1	COAD
pfam05699 (Dimer_Tnp_hAT)	1	SKCM
pfam02137 (A_deamin)	1	SKCM
pfam09240 (IL6Ra-bind)	1	SKCM
pfam07562 (NCD3G)	1	SKCM
pfam01755 (Glyco_transf_25)	1	UCEC
pfam12533 (Neuro_bHLH)	1	SKCM
pfam00832 (Ribosomal_L39)	1	UCEC
pfam02171 (Piwi)	1	UCEC
pfam00061 (Lipocalin)	1	SKCM
pfam06119 (NIDO)	1	SKCM
pfam00664 (ABC_membrane)	1	SKCM
pfam00605 (IRF)	1	SKCM
pfam01144 (CoA_trans)	1	BRCA
pfam04078 (NULL)	1	SKCM
pfam00773 (RNB)	1	COAD
pfam08393 (DHC_N2)	1	SKCM
pfam00248 (Aldo_ket_red)	1	SKCM
pfam09380 (FERM_C)	1	UCEC
pfam00928 (Adap_comp_sub)	1	KIRC
pfam01266 (DAO)	1	LIHC
pfam00107 (ADH_zinc_N)	1	SKCM
pfam02136 (NTF2)	1	SKCM
pfam00644 (PARP)	1	UCEC
pfam00839 (Cys_rich_FGFR)	1	COAD
pfam00328 (His_Phos_2)	1	SKCM
pfam00568 (WH1)	1	UCEC
pfam00320 (GATA)	1	BRCA
pfam06668 (ITI_HC_C)	1	UCEC
pfam04515 (Choline_transpo)	1	SKCM
pfam01566 (Nramp)	1	LUAD
pfam02354 (Latrophilin)	1	COAD
pfam01630 (Glyco_hydro_56)	1	UCEC
pfam03370 (CBM_21)	1	COAD
pfam08487 (VIT)	1	SKCM
pfam00262 (Calreticulin)	1	SKCM
pfam12394 (DUF3657)	1	LUAD
pfam03045 (DAN)	1	LUAD
pfam00501 (AMP-binding)	1	SKCM
pfam00278 (Orn_DAP_Arg_deC)	1	LIHC
pfam00052 (Laminin_B)	1	COAD
pfam04598 (Gasdermin)	1	SKCM
pfam11934 (DUF3452)	1	UCEC
pfam06745 (KaiC)	1	SKCM
pfam08840 (BAAT_C)	1	SKCM
pfam03299 (TF_AP-2)	1	SKCM
pfam00095 (WAP)	1	SKCM
pfam01056 (Myc_N)	1	UCEC
pfam07004 (SHIPPO-rpt)	1	ACC
pfam01794 (Ferric_reduct)	1	LUAD
pfam02079 (NULL)	1	SKCM
pfam00665 (rve)	1	SKCM
pfam00188 (CAP)	1	BRCA
pfam03221 (HTH_Tnp_Tc5)	1	COAD
pfam04961 (FTCD_C)	1	COAD
pfam04389 (Peptidase_M28)	1	SKCM
pfam01586 (Basic)	1	SKCM
pfam11781 (RRN7)	1	COAD
pfam09405 (Btz)	1	STAD
pfam08516 (ADAM_CR)	1	SKCM
pfam02218 (HS1_rep)	1	STAD
pfam00120 (Gln-synt_C)	1	SKCM
pfam00999 (Na_H_Exchanger)	1	LUSC
pfam03931 (Skp1_POZ)	1	KIRC
pfam00789 (UBX)	1	UCEC

## Sheet: CDD
S1B File: Frequency of oncodomain occurrence across 20 cancer types for CDD
CD Accession ( Domain Name )	Number of TCGA Sets	List of TCGA Sets
cd00096 (Ig)	17	ACC,BLCA,BRCA,COAD,GBM,KIRC,LGG,LIHC,LUAD,LUSC,OV,PAAD,PRAD,READ,SKCM,STAD,UCEC
cd00054 (EGF_CA)	16	ACC,BLCA,BRCA,COAD,GBM,KIRC,LGG,LIHC,LUAD,LUSC,PAAD,READ,SKCM,STAD,THCA,UCEC
cd00180 (PKc)	16	BLCA,BRCA,COAD,GBM,KIRC,LGG,LIHC,LUAD,LUSC,OV,PAAD,READ,SKCM,STAD,THCA,UCEC
cd00053 (EGF)	15	ACC,BLCA,BRCA,COAD,GBM,KIRC,LGG,LIHC,LUAD,LUSC,READ,SKCM,STAD,THCA,UCEC
cd08367 (P53)	14	BLCA,BRCA,COAD,GBM,HNSC,LGG,LIHC,LUAD,LUSC,OV,PAAD,READ,STAD,UCEC
cd00204 (ANK)	14	ACC,BLCA,BRCA,COAD,GBM,KIRC,LIHC,LUAD,LUSC,PAAD,READ,SKCM,STAD,UCEC
cd00063 (FN3)	14	BLCA,BRCA,COAD,GBM,KIRC,LIHC,LUAD,LUSC,OV,PAAD,READ,SKCM,STAD,UCEC
cd00882 (Ras_like_GTPase)	14	BLCA,BRCA,COAD,KIRC,LIHC,LUAD,OV,PAAD,PRAD,READ,SKCM,STAD,THCA,UCEC
cd00590 (RRM_SF)	13	ACC,BLCA,BRCA,COAD,GBM,KIRC,LIHC,LUAD,LUSC,READ,SKCM,STAD,UCEC
cd00031 (CA_like)	13	ACC,BLCA,BRCA,COAD,GBM,LIHC,LUAD,LUSC,PAAD,READ,SKCM,STAD,UCEC
cd00864 (PI3Ka)	12	BLCA,BRCA,COAD,GBM,HNSC,KIRC,LGG,LUAD,LUSC,READ,STAD,UCEC
cd00033 (CCP)	12	BRCA,COAD,KIRC,LIHC,LUAD,LUSC,OV,PAAD,READ,SKCM,STAD,UCEC
cd00174 (SH3)	11	BLCA,BRCA,COAD,GBM,KIRC,LUAD,LUSC,READ,SKCM,STAD,UCEC
cd00162 (RING)	10	COAD,KIRC,LIHC,LUAD,LUSC,OV,READ,SKCM,STAD,UCEC
cd00173 (SH2)	10	BRCA,COAD,GBM,LUAD,LUSC,PAAD,READ,SKCM,STAD,UCEC
cd07765 (KRAB_A-box)	10	BLCA,BRCA,COAD,LIHC,LUAD,LUSC,READ,SKCM,STAD,UCEC
cd00900 (PH-like)	9	BRCA,COAD,LIHC,LUAD,LUSC,SKCM,STAD,THCA,UCEC
cd00083 (HLH)	9	BLCA,BRCA,COAD,KIRC,LUAD,PAAD,SKCM,STAD,UCEC
cd00030 (C2)	9	BRCA,COAD,LIHC,LUAD,LUSC,READ,SKCM,STAD,UCEC
cd00055 (EGF_Lam)	9	BRCA,COAD,LIHC,LUAD,PAAD,READ,SKCM,STAD,UCEC
cd00112 (LDLa)	9	COAD,LIHC,LUAD,LUSC,OV,READ,SKCM,STAD,UCEC
cd01363 (Motor_domain)	8	BLCA,COAD,LUAD,OV,PAAD,SKCM,STAD,UCEC
cd00041 (CUB)	8	COAD,LIHC,LUAD,LUSC,OV,SKCM,STAD,UCEC
cd00176 (SPEC)	8	ACC,BRCA,COAD,LUAD,PAAD,SKCM,STAD,UCEC
cd00200 (WD40)	8	BRCA,COAD,LIHC,LUAD,READ,SKCM,STAD,UCEC
cd00136 (PDZ)	8	BRCA,COAD,LUAD,LUSC,OV,SKCM,STAD,UCEC
cd00190 (Tryp_SPc)	7	ACC,COAD,KIRC,LUAD,SKCM,STAD,UCEC
cd06174 (MFS)	7	COAD,LGG,LUAD,OV,SKCM,STAD,UCEC
cd00189 (TPR)	7	BRCA,COAD,LIHC,LUAD,SKCM,STAD,UCEC
cd00037 (CLECT)	7	BRCA,KIRC,LUAD,LUSC,SKCM,STAD,UCEC
cd00086 (homeodomain)	7	BRCA,COAD,LUAD,PAAD,SKCM,STAD,UCEC
cd00105 (KH-I)	7	COAD,LIHC,LUAD,READ,SKCM,STAD,UCEC
cd00020 (ARM)	7	COAD,LIHC,LUAD,LUSC,READ,SKCM,UCEC
cd00110 (LamG)	6	COAD,GBM,LUAD,SKCM,STAD,UCEC
cd00064 (FU)	6	GBM,LGG,LIHC,LUAD,SKCM,UCEC
cd00046 (DEXDc)	6	BRCA,COAD,GBM,LIHC,SKCM,UCEC
cd00267 (ABC_ATPase)	6	LIHC,LUAD,READ,SKCM,STAD,UCEC
cd00198 (vWFA)	6	BRCA,COAD,LUAD,READ,SKCM,UCEC
cd00047 (PTPc)	5	COAD,LUAD,SKCM,STAD,UCEC
cd07936 (SCAN)	5	BRCA,LUAD,SKCM,STAD,UCEC
cd00012 (NBD_sugar-kinase_HSP70_actin)	5	BRCA,COAD,LIHC,SKCM,UCEC
cd00102 (IPT)	4	ACC,COAD,SKCM,UCEC
cd01391 (Periplasmic_Binding_Protein_Type_1)	4	BLCA,COAD,SKCM,STAD
cd00029 (C1)	4	LIHC,LUAD,SKCM,STAD
cd00051 (EFh)	4	LIHC,LUAD,SKCM,UCEC
cd00079 (HELICc)	4	COAD,SKCM,STAD,UCEC
cd00108 (KR)	4	PAAD,SKCM,STAD,UCEC
cd00048 (DSRM)	4	COAD,LUAD,LUSC,PAAD
cd00116 (LRR_RI)	4	GBM,LIHC,SKCM,THCA
cd00653 (RNA_pol_B_RPB2)	4	KIRC,LUAD,PAAD,SKCM
cd00203 (ZnMc)	3	LUAD,SKCM,UCEC
cd00084 (HMG-box)	3	LGG,STAD,UCEC
cd00317 (cyclophilin)	3	LIHC,SKCM,UCEC
cd00014 (CH)	3	KIRC,LUAD,SKCM
cd00121 (MATH)	3	PRAD,SKCM,UCEC
cd00104 (KAZAL_FS)	3	LIHC,LUAD,SKCM
cd06157 (NR_LBD)	3	BLCA,SKCM,UCEC
cd00038 (CAP_ED)	3	LUSC,SKCM,STAD
cd00195 (UBCc)	3	BRCA,SKCM,STAD
cd00286 (Tubulin_FtsZ)	3	LIHC,SKCM,UCEC
cd00333 (MIP)	3	ACC,LIHC,UCEC
cd00761 (Glyco_tranf_GTA_type)	3	COAD,SKCM,UCEC
cd00257 (Fascin)	3	ACC,BRCA,LIHC
cd00160 (RhoGEF)	3	LUAD,SKCM,UCEC
cd06916 (NR_DBD_like)	3	READ,SKCM,UCEC
cd00070 (GLECT)	3	LIHC,STAD,UCEC
cd00134 (PBPb)	3	LUAD,SKCM,STAD
cd00161 (RICIN)	3	COAD,LUAD,STAD
cd00050 (MH2)	3	COAD,READ,STAD
cd00059 (FH)	3	BRCA,COAD,UCEC
cd08555 (PI-PLCc_GDPD_SF)	2	BRCA,SKCM
cd04369 (Bromodomain)	2	LUAD,SKCM
cd01610 (PAP2_like)	2	ACC,SKCM
cd04508 (TUDOR)	2	SKCM,STAD
cd06093 (PX_domain)	2	SKCM,UCEC
cd00196 (UBQ)	2	LIHC,UCEC
cd00101 (IlGF_like)	2	COAD,READ
cd00201 (WW)	2	SKCM,UCEC
cd00159 (RhoGAP)	2	SKCM,UCEC
cd00197 (VHS_ENTH_ANTH)	2	COAD,UCEC
cd06008 (NF-X1-zinc-finger)	2	LIHC,SKCM
cd00049 (MH1)	2	LUAD,UCEC
cd00078 (HECTc)	2	READ,UCEC
cd03084 (phosphohexomutase)	2	STAD,UCEC
cd00633 (Secretoglobin)	2	SKCM,UCEC
cd00113 (PLAT)	2	LIHC,LUAD
cd00069 (GHB_like)	2	LIHC,SKCM
cd00111 (Trefoil)	2	LUAD,SKCM
cd00538 (PA)	2	COAD,LIHC
cd00009 (AAA)	2	KIRC,UCEC
cd00065 (FYVE)	2	SKCM,UCEC
cd00087 (FReD)	2	COAD,SKCM
cd00100 (IL1)	2	LUAD,SKCM
cd00043 (CYCLIN)	2	BRCA,UCEC
cd06257 (DnaJ)	2	SKCM,STAD
cd00077 (HDc)	2	SKCM,UCEC
cd00172 (SERPIN)	2	LUAD,SKCM
cd00024 (CHROMO)	2	LIHC,UCEC
cd00326 (alpha_CA)	2	STAD,UCEC
cd00838 (MPP_superfamily)	2	SKCM,STAD
cd01120 (RecA-like_NTPases)	2	BLCA,SKCM
cd05470 (pepsin_retropepsin_like)	2	SKCM,UCEC
cd02257 (Peptidase_C19)	2	SKCM,UCEC
cd00169 (Chemokine)	2	BLCA,OV
cd00688 (ISOPREN_C2_like)	2	SKCM,UCEC
cd00600 (Sm_like)	1	STAD
cd00109 (KU)	1	SKCM
cd00164 (S1_like)	1	LUAD
cd04519 (RasGAP)	1	READ
cd05468 (pVHL)	1	KIRC
cd00170 (SEC14)	1	SKCM
cd00118 (LysM)	1	UCEC
cd00068 (GGL)	1	SKCM
cd00361 (arom_aa_hydroxylase)	1	SKCM
cd00155 (RasGEF)	1	SKCM
cd01342 (Translation_Factor_II_like)	1	LUAD
cd01427 (HAD_like)	1	GBM
cd07066 (CRD_FZ)	1	UCEC
cd07307 (BAR)	1	BRCA
cd02249 (ZZ)	1	SKCM
cd07197 (nitrilase)	1	UCEC
cd00167 (SANT)	1	UCEC
cd06224 (REM)	1	SKCM
cd06551 (LPLAT)	1	UCEC
cd07375 (Anticodon_Ia_like)	1	SKCM
cd00264 (BPI)	1	UCEC
cd00214 (Calpain_III)	1	SKCM
cd00095 (IFab)	1	SKCM
cd02749 (Macro)	1	SKCM
cd00618 (PLA2_like)	1	UCEC
cd02825 (PAZ)	1	READ
cd00299 (GST_C_family)	1	SKCM
cd00207 (fer2)	1	SKCM
cd01984 (AANH_like)	1	ACC
cd00089 (HR1)	1	LIHC
cd00625 (ArsB_NhaD_permease)	1	SKCM
cd00184 (TNF)	1	UCEC
cd00152 (PTX)	1	SKCM
cd00057 (FA58C)	1	SKCM
cd00193 (t_SNARE)	1	UCEC
cd02440 (AdoMet_MTases)	1	LUAD
cd07766 (DHQ_Fe-ADH)	1	SKCM
cd00315 (Cyt_C5_DNA_methylase)	1	SKCM
cd00575 (NOS_oxygenase)	1	SKCM
cd04301 (NAT_SF)	1	UCEC
cd00397 (DNA_BRE_C)	1	UCEC
cd00596 (Peptidase_M14_like)	1	SKCM
cd06532 (Glyco_transf_25)	1	UCEC
cd00531 (NTF2_like)	1	SKCM
cd01335 (Radical_SAM)	1	UCEC
cd01659 (TRX_superfamily)	1	KIRC
cd06222 (RNase_H)	1	SKCM
cd00103 (IRF)	1	SKCM
cd07556 (Nucleotidyl_cyc_III)	1	SKCM
cd00400 (Voltage_gated_ClC)	1	READ
cd06589 (GH31)	1	SKCM
cd00119 (LYZ1)	1	SKCM
cd00598 (GH18_chitinase-like)	1	LIHC
cd00202 (ZnF_GATA)	1	BRCA
cd07040 (HP)	1	UCEC
cd00146 (PKD)	1	COAD
cd00168 (SCP)	1	BRCA
cd08304 (DD_superfamily)	1	COAD
cd04371 (DEP)	1	SKCM
cd00327 (cond_enzymes)	1	COAD
cd00075 (HATPase_c)	1	SKCM
cd07320 (Extradiol_Dioxygenase_3B_like)	1	SKCM
cd01819 (Patatin_and_cPLA2)	1	COAD
cd00252 (SPARC_EC)	1	LUAD
cd02826 (Piwi-like)	1	UCEC
cd00138 (PLDc_SF)	1	UCEC
cd00199 (WAP)	1	SKCM
cd06263 (MAM)	1	COAD
cd05188 (MDR)	1	SKCM
cd00194 (UBA)	1	SKCM
cd00158 (RHOD)	1	COAD
cd00094 (HX)	1	SKCM
cd00640 (Trp-synth-beta_II)	1	UCEC
cd00741 (Lipase)	1	SKCM
cd01680 (EFG_like_IV)	1	LIHC
cd00182 (TBOX)	1	SKCM
cd00322 (FNR_like)	1	SKCM
cd04722 (TIM_phosphate_binding)	1	READ
cd06660 (Aldo_ket_red)	1	SKCM
cd00142 (PI3Kc_like)	1	COAD
