# Supplementary material for: Oncodomains: A protein domain-centric framework for analyzing rare variants in tumor samples
Source: PLoS Comput Biol. 2017 Apr 20;13(4):e1005428. doi: 10.1371/journal.pcbi.1005428 (PMC5398485; doi:10.1371/journal.pcbi.1005428)
Supplement: S2 File — (ZIP) [file pcbi.1005428.s007.zip]

Archive with 3 entries (2 files):
- S2 File.xlsx
- __MACOSX/
- __MACOSX/._S2 File.xlsx
