# Supplementary material for: Oncodomains: A protein domain-centric framework for analyzing rare variants in tumor samples
Source: PLoS Comput Biol. 2017 Apr 20;13(4):e1005428. doi: 10.1371/journal.pcbi.1005428 (PMC5398485; doi:10.1371/journal.pcbi.1005428)
Supplement: S2 File — (ZIP) [file pcbi.1005428.s007.zip › S2 File.xlsx]

## Sheet: ACC
S2A File: List of oncodomains and corresponding oncodomain hotspots for Adrenal Carcinoma (ACC).
For each oncodomain, the oncodomain hotspots are represented as a comma separated list for each fdr(t) cutoff.
Next to each hotspot position in the comma separated list in parenthesis is the number of somatic variants mapping
to that hotspot. For example, if one domain had two hotspots at positions 1 and 2 that comprised 10 and 20 variants
respectively, the list would appear as follows:
1(10),2(20)
Oncodomain	Accession	Hotspots (fdr(t) = 0.05)	Hotspots (fdr(t) = 0.01)
CA_like	cd00031	339(5)	N/A
EGF	cd00053	30(7)	30(7)
EGF_CA	cd00054	38(7)	38(7)
Ig	cd00096	34(4),89(4),95(4)	N/A
IPT	cd00102	32(3)	N/A
SPEC	cd00176	221(12)	221(12)
Tryp_SPc	cd00190	97(3),375(3)	97(3),375(3)
ANK	cd00204	117(5)	117(5)
Fascin	cd00257	94(3),131(5)	94(3),131(5)
MIP	cd00333	321(3)	321(3)
RRM_SF	cd00590	69(3),136(3)	N/A
PAP2_like	cd01610	167(6)	167(6)
AANH_like	cd01984	90(2),221(3)	90(2),221(3)
7tm_1	PF00001	92(7)	92(7)
EGF	PF00008	20(7),49(4)	20(7)
Cadherin	PF00028	57(5),101(6)	101(6)
zf-C2H2	PF00096	1(5),2(4),8(6),10(10),14(4),15(5),17(10),19(4),23(12),24(4),26(6),27(6),29(6),30(6)	1(5),2(4),8(6),10(10),14(4),15(5),17(10),19(4),23(12),24(4),26(6),27(6),29(6),30(6)
MIP	PF00230	270(3)	270(3)
Arrestin_N	PF00339	76(6)	76(6)
SRCR	PF00530	18(14)	18(14)
SPRY	PF00622	4(4)	4(4)
Plectin	PF00681	45(6)	45(6)
TGFb_propeptide	PF00688	142(3),234(6)	142(3),234(6)
ATP_bind_3	PF01171	67(2),167(3)	67(2),167(3)
Glyco_hydro_39	PF01229	368(12)	368(12)
Apolipoprotein	PF01442	60(7),112(2)	60(7),112(2)
Keratin_B2	PF01500	127(6),139(5)	127(6)
PAP2	PF01569	163(6)	163(6)
GCV_T	PF01571	119(5)	119(5)
TIG	PF01833	63(3)	N/A
DUF108	PF01958	115(18)	115(18)
Androgen_recep	PF02166	52(3)	52(3)
Perilipin	PF03036	394(5)	394(5)
An_peroxidase	PF03098	530(20)	530(20)
Atrophin-1	PF03154	429(4)	429(4)
SAC3_GANP	PF03399	56(3)	56(3)
OGFr_III	PF04680	1(10),27(8)	1(10),27(8)
EBP	PF05241	370(4)	370(4)
RRN3	PF05327	516(3)	516(3)
ApoL	PF05461	97(3)	97(3)
MAP7	PF05672	121(4)	121(4)
CHGN	PF05679	528(5)	528(5)
IER	PF05760	216(3)	216(3)
DUF846	PF05832	28(7)	28(7)
FRG1	PF06229	75(3),144(5)	75(3),144(5)
Fascin	PF06268	131(3)	131(3)
DUF1227	PF06777	53(19)	53(19)
SHIPPO-rpt	PF07004	12(3)	12(3)
MANEC	PF07502	9(9)	9(9)
I-set	PF07679	110(17)	110(17)
FEZ	PF07763	5(5)	5(5)
Nop53	PF07767	429(2),436(7)	429(2),436(7)
GLTP	PF08718	208(19)	208(19)
C8	PF08742	84(9),85(17)	84(9),85(17)
Ubiq-Cytc-red_N	PF09165	6(12)	6(12)
7TM_GPCR_Srsx	PF10320	239(3)	N/A
UPF0556	PF10572	13(10)	13(10)

## Sheet: BLCA
S2B File: List of oncodomains and corresponding oncodomain hotspots for Bladder Carcinoma (BLCA).
For each oncodomain, the oncodomain hotspots are represented as a comma separated list for each fdr(t) cutoff.
Next to each hotspot position in the comma separated list in parenthesis is the number of somatic variants mapping
to that hotspot. For example, if one domain had two hotspots at positions 1 and 2 that comprised 10 and 20 variants
respectively, the list would appear as follows:
1(10),2(20)
Oncodomain	Accession	Hotspots (fdr(t) = 0.05)	Hotspots (fdr(t) = 0.01)
CA_like	cd00031	8(8)	8(8)
EGF	cd00053	1(5)	1(5)
EGF_CA	cd00054	4(4)	N/A
FN3	cd00063	7(7)	7(7)
HLH	cd00083	12(4)	12(4)
Ig	cd00096	36(5),84(6),99(5),101(7),168(6)	84(6),101(7),168(6)
Chemokine	cd00169	61(3)	N/A
SH3	cd00174	28(3),38(3),100(3)	N/A
PKc	cd00180	138(5),247(5),365(5),630(6)	N/A
ANK	cd00204	401(4)	N/A
RRM_SF	cd00590	51(3),74(3),126(3),136(3)	N/A
PI3Ka	cd00864	19(6),22(11)	19(6),22(11)
Ras_like_GTPase	cd00882	5(4),386(4)	N/A
RecA-like_NTPases	cd01120	226(3)	N/A
Motor_domain	cd01363	234(3),459(3)	N/A
Periplasmic_Binding_Protein_Type_1	cd01391	73(3)	N/A
NR_LBD	cd06157	206(7)	206(7)
KRAB_A-box	cd07765	61(4)	N/A
P53	cd08367	98(4),220(10),275(4),280(5)	220(10),280(5)
7tm_1	PF00001	111(6),359(6),389(6),415(6)	111(6),359(6),389(6),415(6)
EGF	PF00008	2(3),3(3),17(3),47(3),48(3)	N/A
HLH	PF00010	9(4)	9(4)
Ank	PF00023	12(6)	12(6)
Cadherin	PF00028	7(8),39(6),57(6),103(8),121(6)	7(8),103(8)
fn3	PF00041	6(8)	6(8)
ig	PF00047	1(5)	N/A
IL8	PF00048	84(3)	N/A
Ldl_recept_b	PF00058	3(3)	N/A
Pkinase	PF00069	136(5),215(5),303(5)	N/A
Ras	PF00071	85(4)	N/A
zf-C2H2	PF00096	2(19),3(6),8(20),9(2),14(7),15(4),16(8),18(22),23(23),25(8),28(8),29(32),30(20),31(6),35(24)	3(6),9(2),15(4),23(23),29(32),31(6),35(24)
Hormone_recep	PF00104	330(7)	330(7)
adh_short	PF00106	145(3)	N/A
MHC_I	PF00129	54(3)	54(3)
PH	PF00169	284(4)	N/A
Fork_head	PF00250	39(3)	N/A
WD40	PF00400	7(4),16(5),19(4),23(4),58(5),59(4),63(4)	16(5),58(5)
PI3Ka	PF00613	25(6),28(11)	25(6),28(11)
P53	PF00870	66(4),157(10),189(4),194(5)	157(10),194(5)
Recep_L_domain	PF01030	79(3)	N/A
Epimerase	PF01370	76(3)	76(3)
4F5	PF04419	3(3),8(3)	3(3),8(3)
DEAD_2	PF06733	209(3)	209(3)
SH3_2	PF07653	18(3),103(3)	N/A
I-set	PF07679	64(8),87(6)	64(8)
BACK	PF07707	53(3)	N/A
Pkinase_Tyr	PF07714	131(5),280(5),355(5)	N/A
KAT11	PF08214	158(3)	158(3)
Miro	PF08477	101(4)	N/A
WTX	PF09422	127(3)	127(3)

## Sheet: BRCA
S2C File: List of oncodomains and corresponding oncodomain hotspots for Breast Invasive Carcinoma (BRCA).
For each oncodomain, the oncodomain hotspots are represented as a comma separated list for each fdr(t) cutoff.
Next to each hotspot position in the comma separated list in parenthesis is the number of somatic variants mapping
to that hotspot. For example, if one domain had two hotspots at positions 1 and 2 that comprised 10 and 20 variants
respectively, the list would appear as follows:
1(10),2(20)
Oncodomain	Accession	Hotspots (fdr(t) = 0.05)	Hotspots (fdr(t) = 0.01)
NBD_sugar-kinase_HSP70_actin	cd00012	715(5)	715(5)
C2	cd00030	7(4),51(4),123(4),204(4),388(4)	N/A
CA_like	cd00031	3(7),8(9),36(8),90(8),112(7),248(7),278(8),314(7)	8(9),36(8),90(8),278(8)
CCP	cd00033	3(8),20(6)	3(8)
CLECT	cd00037	6(3),40(3),185(3),281(3)	N/A
CYCLIN	cd00043	1(3)	N/A
DEXDc	cd00046	8(4)	N/A
EGF	cd00053	1(6),3(5),16(5),17(6),20(4),27(5),29(4),30(5),31(5),52(5),63(6),64(6),68(6),84(5)	1(6),3(5),16(5),17(6),27(5),30(5),31(5),52(5),63(6),64(6),68(6),84(5)
EGF_CA	cd00054	3(5),4(5),6(4),23(6),33(4),35(4),38(4),60(4),62(4),68(6),87(6)	3(5),4(5),23(6),68(6),87(6)
EGF_Lam	cd00055	47(4)	N/A
FH	cd00059	7(5)	7(5)
FN3	cd00063	1(7),4(5),5(4),15(6),17(5),36(7),37(4),39(4),41(5),42(5),45(7),47(4),49(5),58(4),60(4),61(5),63(4),64(4),65(8),68(5),93(6),94(4),95(4),97(5),98(4),100(6),134(4),136(8),138(7),141(4),145(7),153(7),154(4),156(4),158(8),159(4),161(4),162(6),164(6),178(4),179(4),180(4),190(5)	1(7),15(6),36(7),45(7),65(8),93(6),100(6),136(8),138(7),145(7),153(7),158(8),162(6),164(6)
HLH	cd00083	15(6)	15(6)
homeodomain	cd00086	4(6),83(6)	4(6),83(6)
Ig	cd00096	1(7),2(7),7(8),25(8),32(6),35(6),37(7),40(6),85(7),86(7),89(8),91(6),93(6),94(10),95(7),98(9),99(10),120(8),124(7),126(8),127(6),129(7),165(7),166(6),167(7),168(6),172(10)	1(7),2(7),7(8),25(8),37(7),85(7),86(7),89(8),94(10),95(7),98(9),99(10),120(8),124(7),126(8),129(7),165(7),167(7),172(10)
PDZ	cd00136	64(4),110(4)	N/A
SCP	cd00168	142(3)	N/A
SH2	cd00173	130(4)	N/A
SH3	cd00174	7(5)	7(5)
SPEC	cd00176	250(5)	N/A
PKc	cd00180	13(5),15(7),60(5),66(7),133(5),137(7),141(5),172(5),176(5),241(6),284(5),287(5),338(5),348(6),370(13),375(5),376(5),439(5),625(5),630(8),635(6),666(5),667(5),669(7),671(5),816(5),821(6),827(5),846(6),865(8)	15(7),66(7),137(7),370(13),630(8),669(7),865(8)
TPR	cd00189	176(4),177(4)	N/A
UBCc	cd00195	30(3)	N/A
vWFA	cd00198	36(4)	N/A
WD40	cd00200	160(4),342(4),429(4),833(4)	N/A
ZnF_GATA	cd00202	39(3)	N/A
ANK	cd00204	197(7),263(5),406(5)	197(7)
Fascin	cd00257	42(3)	42(3)
RRM_SF	cd00590	1(7),5(7)	1(7),5(7)
PI3Ka	cd00864	19(43),22(66),23(11)	19(43),22(66),23(11)
Ras_like_GTPase	cd00882	5(6),633(6)	5(6),633(6)
PH-like	cd00900	451(4),457(4)	N/A
BAR	cd07307	225(3)	N/A
KRAB_A-box	cd07765	1(5),8(4),10(4),11(5),38(4),49(4),62(4)	1(5),8(4),10(4),11(5),38(4),49(4),62(4)
SCAN	cd07936	53(4)	N/A
P53	cd08367	46(5),122(18),123(5),126(5),153(9),154(5),155(5),186(8),220(6),264(15)	122(18),153(9),186(8),264(15)
PI-PLCc_GDPD_SF	cd08555	233(3)	N/A
7tm_1	PF00001	111(10),156(10),367(11),368(11),372(12),389(14)	367(11),368(11),372(12),389(14)
AAA	PF00004	144(4)	N/A
EGF	PF00008	17(5),36(5),39(8),49(5)	39(8)
HLH	PF00010	12(6)	12(6)
SH2	PF00017	106(4)	N/A
SH3_1	PF00018	5(5)	N/A
Actin	PF00022	571(5)	571(5)
Ank	PF00023	7(6),8(4),9(4),11(8),12(4),36(5),40(6),42(5),44(5),45(6),50(4),51(4),53(7),54(6),58(4),59(5)	7(6),11(8),36(5),40(6),42(5),44(5),45(6),53(7),54(6),59(5)
Cadherin	PF00028	25(11),34(11),81(15)	81(15)
fn3	PF00041	1(4),2(5),5(5),11(5),17(7),20(4),22(4),23(5),26(6),28(4),32(4),38(5),41(4),42(6),53(4),65(4),66(5),69(5),73(4),75(5),85(6),86(4),87(7),90(4),93(7),96(6),97(4),99(4),101(8),102(4),105(4),106(5),108(7),116(4)	17(7),26(6),42(6),85(6),87(7),93(7),96(6),101(8),108(7)
Hemopexin	PF00045	20(4)	20(4)
Homeobox	PF00046	61(6)	61(6)
ig	PF00047	5(7),10(5),24(4),25(6),27(5),28(5),29(7),30(4),31(6),32(4),36(4),38(4),41(4),44(4),74(4),75(5),78(4),79(5),82(4),85(5),86(5),89(5),91(6),92(5)	5(7),10(5),25(6),27(5),28(5),29(7),31(6),75(5),79(5),85(5),86(5),89(5),91(6),92(5)
Pkinase	PF00069	42(7),49(9),77(7),173(7),220(13),303(8),327(7),336(7),466(8)	49(9),220(13)
Ras	PF00071	8(6),207(6)	8(6),207(6)
RRM_1	PF00076	4(6)	N/A
Sushi	PF00084	6(8),15(7)	6(8),15(7)
Trypsin	PF00089	83(5)	N/A
VWA	PF00092	35(4)	N/A
zf-C2H2	PF00096	1(15),3(10),4(24),9(21),10(25),14(22),15(27),16(11),17(27),19(26),25(21),26(24),28(25),29(48),30(70),31(11)	1(15),3(10),9(21),14(22),16(11),25(21),30(70),31(11)
Mito_carr	PF00153	1(4),101(4)	N/A
C2	PF00168	7(4),65(4),130(4)	N/A
PH	PF00169	289(5)	N/A
CAP	PF00188	310(3)	310(3)
MIP	PF00230	13(4)	13(4)
Fork_head	PF00250	28(5)	28(5)
CH	PF00307	134(3),152(3),202(3)	N/A
GATA	PF00320	25(3),40(3)	25(3),40(3)
Tetraspannin	PF00335	344(3)	N/A
WD40	PF00400	2(5),6(5),9(5),16(5),21(6),23(4),55(4),58(4),60(5)	2(5),6(5),9(5),16(5),21(6),60(5)
TPR_1	PF00515	22(4)	N/A
Ion_trans	PF00520	50(5),139(5),145(5)	50(5),139(5),145(5)
SRCR	PF00530	1(4)	N/A
PI3Ka	PF00613	25(43),28(66),29(11)	25(43),28(66),29(11)
SPRY	PF00622	1(3),26(3),29(3),110(3),144(3),159(3),164(3)	N/A
PHD	PF00628	39(3)	N/A
BTB	PF00651	5(4)	N/A
PI3K_C2	PF00792	146(7)	146(7)
P53	PF00870	39(5),82(18),83(5),86(5),102(9),103(5),104(5),129(8),157(6),182(15)	82(18),102(9),129(8),182(15)
Nebulin	PF00880	6(4)	N/A
HCO3_cotransp	PF00955	390(3)	390(3)
CoA_trans	PF01144	280(3)	280(3)
KRAB	PF01352	1(4),8(4),10(4),11(4),32(4)	N/A
Keratin_B2	PF01500	75(5)	75(5)
Adaptin_N	PF01602	111(3)	N/A
SCAN	PF02023	57(4)	N/A
RyR	PF02026	114(3)	N/A
K_tetra	PF02214	79(3)	N/A
Patched	PF02460	114(3)	114(3)
Sulfotransfer_2	PF03567	4(6),339(4)	4(6),339(4)
Rad21_Rec8_N	PF04825	227(3)	227(3)
ResIII	PF04851	249(3)	249(3)
Sperm_Ag_HE2	PF05324	59(3)	59(3)
FRG1	PF06229	32(3)	32(3)
Fascin	PF06268	87(3)	N/A
Elongin_A	PF06881	19(3)	19(3)
Gal-3-0_sulfotr	PF06990	322(3)	322(3)
SH3_2	PF07653	7(4),9(4)	N/A
I-set	PF07679	1(10),2(5),4(6),11(5),12(5),13(8),15(9),16(5),17(6),19(6),20(8),25(8),28(5),36(6),39(5),43(6),44(5),47(5),66(9),68(6),69(6),79(5),80(7),81(5),84(8),85(7),90(9),94(5),96(5),98(5),99(6),103(6),104(5),105(6),108(6),110(7)	1(10),4(6),13(8),15(9),17(6),19(6),20(8),25(8),36(6),43(6),66(9),68(6),69(6),80(7),84(8),85(7),90(9),99(6),103(6),105(6),108(6),110(7)
V-set	PF07686	4(7),88(7)	4(7),88(7)
Pkinase_Tyr	PF07714	22(8),56(7),82(8),272(7),285(13),355(8),381(7)	22(8),82(8),285(13),355(8)
TPR_2	PF07719	23(4)	N/A
EGF_2	PF07974	3(3)	N/A
Miro	PF08477	8(6)	8(6)
Methyltransf_16	PF10294	57(3)	57(3)
7TM_GPCR_Srsx	PF10320	234(5)	N/A
Med23	PF11573	652(3)	652(3)
Period_C	PF12114	21(3)	21(3)

## Sheet: COAD
S2D File: List of oncodomains and corresponding oncodomain hotspots for Colon Adenocarcinoma (COAD).
For each oncodomain, the oncodomain hotspots are represented as a comma separated list for each fdr(t) cutoff.
Next to each hotspot position in the comma separated list in parenthesis is the number of somatic variants mapping
to that hotspot. For example, if one domain had two hotspots at positions 1 and 2 that comprised 10 and 20 variants
respectively, the list would appear as follows:
1(10),2(20)
Oncodomain	Accession	Hotspots (fdr(t) = 0.05)	Hotspots (fdr(t) = 0.01)
NBD_sugar-kinase_HSP70_actin	cd00012	370(6)	370(6)
ARM	cd00020	202(5)	N/A
C2	cd00030	9(4),283(4),286(4),288(4),383(4),455(4)	9(4),283(4),286(4),288(4),383(4),455(4)
CA_like	cd00031	4(9),11(12),40(8),48(8),53(8),57(8),74(8),79(11),111(10),125(8),127(8),132(10),172(8),176(11),181(19),188(10),192(8),276(8),300(11),301(9),314(8),318(12),334(8),339(8),354(10),359(9),366(8)	11(12),79(11),111(10),132(10),176(11),181(19),188(10),300(11),318(12),354(10)
CCP	cd00033	8(7),19(10),23(7),42(7),86(8)	19(10),86(8)
CUB	cd00041	76(7)	76(7)
DEXDc	cd00046	415(6)	415(6)
PTPc	cd00047	272(4),705(4)	N/A
DSRM	cd00048	32(3)	32(3)
MH2	cd00050	50(9)	50(9)
EGF	cd00053	26(17),27(10),29(10),52(10)	26(17),27(10),29(10),52(10)
EGF_CA	cd00054	23(8),34(16),35(10),37(10),54(8)	34(16),35(10),37(10)
EGF_Lam	cd00055	43(4),59(4),60(4)	N/A
FH	cd00059	56(4)	N/A
FN3	cd00063	67(10),97(9),133(9),136(10),153(13),158(13),160(12),177(9)	153(13),158(13),160(12)
HELICc	cd00079	179(5)	N/A
HLH	cd00083	13(5),15(5),31(5),78(12)	78(12)
homeodomain	cd00086	4(9),83(10),84(9)	4(9),83(10),84(9)
FReD	cd00087	19(3),151(3),252(3)	N/A
Ig	cd00096	1(5),2(14),3(10),4(5),6(14),8(7),9(11),24(5),25(6),26(8),27(10),28(10),29(8),30(9),31(5),32(6),35(7),36(13),37(9),38(7),39(10),42(8),43(6),44(5),79(6),82(5),84(10),85(12),86(9),87(12),88(5),89(9),90(8),91(7),92(11),93(10),95(7),97(13),98(9),99(7),100(12),101(11),119(8),120(6),121(6),124(9),126(5),127(10),128(10),129(5),130(5),131(9),165(9),166(10),167(11),168(6),169(8),170(6),171(5),172(7)	2(14),3(10),6(14),8(7),9(11),25(6),26(8),27(10),28(10),29(8),30(9),32(6),35(7),36(13),37(9),38(7),39(10),42(8),43(6),79(6),84(10),85(12),86(9),87(12),89(9),90(8),91(7),92(11),93(10),95(7),97(13),98(9),99(7),100(12),101(11),119(8),120(6),121(6),124(9),127(10),128(10),131(9),165(9),166(10),167(11),168(6),169(8),170(6),172(7)
IlGF_like	cd00101	29(4)	29(4)
IPT	cd00102	13(3),23(3),140(3)	N/A
KH-I	cd00105	2(4)	N/A
LamG	cd00110	277(6)	277(6)
LDLa	cd00112	2(4),3(4),23(5),25(4),39(4),53(5)	23(5),53(5)
PDZ	cd00136	47(4),65(4),85(5),109(4),110(4),153(4),179(4)	85(5)
PI3Kc_like	cd00142	108(4)	108(4)
PKD	cd00146	128(3)	N/A
RHOD	cd00158	158(3)	N/A
RICIN	cd00161	87(3)	N/A
RING	cd00162	7(3),35(4),37(4),38(4),43(3),49(3),53(3),54(3),56(3),94(3),101(3)	35(4),37(4),38(4)
SH2	cd00173	14(5),44(6)	44(6)
SH3	cd00174	3(3),8(3),28(3),32(4),36(3),38(3),41(3),81(3),108(4)	N/A
SPEC	cd00176	106(6)	N/A
PKc	cd00180	2(7),4(7),14(5),18(5),62(10),64(5),67(5),68(5),72(6),132(6),134(6),142(6),146(5),172(5),176(7),284(6),330(5),332(8),334(8),336(7),341(5),342(8),344(5),361(5),363(7),365(8),366(5),370(7),371(8),447(5),448(16),449(27),454(5),619(5),628(5),630(6),633(7),635(6),663(5),666(6),674(5),677(6),681(8),691(5),822(7),823(5),828(6),830(15),834(10),837(11),838(6),846(5),847(5),851(24),854(5),869(7),870(5)	2(7),4(7),62(10),176(7),332(8),334(8),336(7),342(8),363(7),365(8),370(7),371(8),448(16),449(27),633(7),681(8),822(7),830(15),834(10),837(11),851(24),869(7)
TPR	cd00189	176(5)	N/A
Tryp_SPc	cd00190	5(6),274(6)	5(6),274(6)
VHS_ENTH_ANTH	cd00197	99(3)	N/A
vWFA	cd00198	329(7)	329(7)
WD40	cd00200	122(6),258(8),388(6),736(7)	258(8),736(7)
ANK	cd00204	2(6),3(5),20(5),47(5),48(12),55(8),89(5),90(7),113(6),118(8),200(9),262(5),263(8),265(5),298(6),300(10),303(5),358(5),365(5),366(7),368(6),401(6),402(8),405(7),406(5)	48(12),55(8),90(7),118(8),200(9),263(8),300(10),366(7),402(8),405(7)
cond_enzymes	cd00327	4(4)	4(4)
PA	cd00538	91(4)	91(4)
RRM_SF	cd00590	10(8),77(6),123(5),127(6),132(5),138(6),140(5),144(5),172(6)	10(8),77(6),127(6),138(6),172(6)
Glyco_tranf_GTA_type	cd00761	151(4)	N/A
PI3Ka	cd00864	19(9),22(19)	19(9),22(19)
Ras_like_GTPase	cd00882	5(62),6(21),307(14),625(7),636(11)	5(62),6(21),307(14),625(7),636(11)
PH-like	cd00900	466(6)	466(6)
Motor_domain	cd01363	694(5)	N/A
Periplasmic_Binding_Protein_Type_1	cd01391	358(4)	N/A
Patatin_and_cPLA2	cd01819	134(6)	134(6)
MFS	cd06174	355(7),477(7)	355(7),477(7)
MAM	cd06263	23(5)	23(5)
KRAB_A-box	cd07765	4(3),5(5),6(3),8(3),10(4),11(3),24(3),26(3),37(3),38(5),40(4),41(4),42(5),44(6),46(5),49(4),51(3),52(3),61(3)	5(5),10(4),38(5),40(4),41(4),42(5),44(6),46(5),49(4)
DD_superfamily	cd08304	20(6)	20(6)
P53	cd08367	122(18),217(6),220(18),264(11),277(8)	122(18),217(6),220(18),264(11),277(8)
7tm_1	PF00001	3(10),4(7),5(8),7(11),8(8),10(7),16(8),17(6),20(11),21(6),22(6),24(7),25(8),26(6),27(8),28(8),33(7),34(6),35(6),38(9),40(8),41(6),45(6),46(10),55(10),58(7),60(9),61(6),67(6),68(6),69(11),70(9),72(7),73(6),74(7),76(6),77(10),79(6),80(6),83(7),86(12),91(6),92(38),95(11),97(7),98(9),99(8),100(6),101(15),103(7),104(13),105(12),106(10),107(7),108(7),111(10),113(7),114(7),115(10),118(8),120(11),124(7),…	3(10),4(7),5(8),7(11),8(8),10(7),16(8),20(11),24(7),25(8),27(8),28(8),33(7),38(9),40(8),46(10),55(10),58(7),60(9),69(11),70(9),72(7),74(7),77(10),83(7),86(12),92(38),95(11),97(7),98(9),99(8),101(15),103(7),104(13),105(12),106(10),107(7),108(7),111(10),113(7),114(7),115(10),118(8),120(11),124(7),125(7),127(8),135(8),136(9),137(10),138(10),141(8),143(10),157(7),158(7),169(7),178(12),181(10),183(7),…
7tm_2	PF00002	40(6)	40(6)
EGF	PF00008	16(14)	16(14)
HLH	PF00010	10(5),12(5),29(5),82(12)	82(12)
KH_1	PF00013	2(4)	N/A
SH2	PF00017	37(6)	37(6)
TGF_beta	PF00019	64(5)	64(5)
Actin	PF00022	306(6)	306(6)
Ank	PF00023	11(8),40(9),41(11),42(13),45(8),56(9)	40(9),41(11),42(13),56(9)
Cadherin	PF00028	2(7),3(11),4(7),5(5),6(7),7(5),9(7),10(13),13(6),14(6),15(6),16(8),17(5),18(9),19(8),20(5),21(8),22(14),25(8),26(5),31(8),32(9),33(5),34(9),35(5),36(5),37(10),38(5),39(6),42(6),43(5),44(8),45(14),50(6),51(6),52(14),54(8),55(8),56(9),57(13),60(5),61(10),71(9),72(5),73(11),74(12),75(8),79(6),80(17),81(6),82(8),92(7),93(11),94(12),96(15),97(5),98(6),99(5),100(6),101(18),102(7),103(6),104(7),105(5),1…	2(7),3(11),4(7),6(7),9(7),10(13),13(6),14(6),15(6),16(8),18(9),19(8),21(8),22(14),25(8),31(8),32(9),34(9),37(10),39(6),42(6),44(8),45(14),50(6),51(6),52(14),54(8),55(8),56(9),57(13),61(10),71(9),73(11),74(12),75(8),79(6),80(17),81(6),82(8),92(7),93(11),94(12),96(15),98(6),100(6),101(18),102(7),103(6),104(7),115(6),116(8),117(8),118(11),120(12),121(7),122(9),123(12),125(6),126(6),127(9),128(10)
Connexin	PF00029	75(3)	N/A
Crystall	PF00030	126(3),144(3)	N/A
efhand	PF00036	16(4)	N/A
Filament	PF00038	164(5),287(5)	N/A
fn3	PF00041	2(6),7(6),9(7),11(9),17(7),32(6),33(7),37(9),47(6),50(6),53(6),67(7),68(8),69(6),75(6),76(10),81(10),89(6),96(11),101(11),103(11),105(8),109(7),115(10)	11(9),37(9),76(10),81(10),96(11),101(11),103(11),115(10)
Homeobox	PF00046	4(8),61(9),62(7)	4(8),61(9)
ig	PF00047	3(7),5(9),9(7),20(8),21(7),30(9),33(12),35(7),36(7),72(9),77(12),81(11),92(7)	5(9),30(9),33(12),72(9),77(12),81(11)
Insulin	PF00049	44(4)	44(4)
Laminin_B	PF00052	120(6)	120(6)
Laminin_N	PF00055	46(6)	46(6)
Ldl_recept_a	PF00057	4(4),14(4),21(4),40(5)	40(5)
Ldl_recept_b	PF00058	21(4),22(4),31(4)	21(4),22(4),31(4)
p450	PF00067	109(6)	109(6)
Pkinase	PF00069	10(8),38(10),182(8),184(8),192(8),215(8),221(8),259(17),260(26),283(9),393(8),440(15),444(10),447(11),457(24)	38(10),259(17),260(26),440(15),444(10),447(11),457(24)
Ras	PF00071	8(60),9(21),73(13),210(11)	8(60),9(21),73(13),210(11)
RRM_1	PF00076	11(7),36(6),52(6),79(6)	11(7)
Sugar_tr	PF00083	292(5),438(5)	292(5),438(5)
Sushi	PF00084	15(7),20(5),22(5),23(7),33(5),38(5),41(7),53(5),86(8)	15(7),23(7),41(7),86(8)
Trypsin	PF00089	5(6),232(6)	5(6),232(6)
TSP_1	PF00090	22(5),52(5)	22(5),52(5)
VWA	PF00092	248(6)	248(6)
zf-C2H2	PF00096	1(15),2(53),3(12),4(37),8(44),9(19),10(29),14(43),15(41),16(16),17(45),18(55),19(47),23(31),24(40),25(22),26(51),27(58),28(13),29(40),30(207),31(25),35(16)	1(15),2(53),3(12),4(37),8(44),9(19),10(29),14(43),15(41),16(16),17(45),18(55),19(47),23(31),24(40),25(22),26(51),27(58),28(13),29(40),30(207),31(25),35(16)
zf-C3HC4	PF00097	28(4),33(4)	N/A
Y_phosphatase	PF00102	133(5),415(4)	133(5)
MHC_I	PF00129	14(6),24(11),158(6)	14(6),24(11),158(6)
Mito_carr	PF00153	33(4),72(4)	N/A
C2	PF00168	9(4),146(4),153(4),155(4)	N/A
PH	PF00169	12(4),44(5),156(4),157(4),236(4),239(4),290(4),293(4),294(6)	294(6)
Iso_dh	PF00180	146(5)	146(5)
Annexin	PF00191	31(4)	N/A
IGFBP	PF00219	16(4)	16(4)
Fork_head	PF00250	72(4)	N/A
Helicase_C	PF00271	89(5)	89(5)
PI-PLC-X	PF00388	391(3)	391(3)
WD40	PF00400	1(8),2(8),3(7),10(6),15(6),16(16),19(7),49(7),52(6),58(6),59(7),61(6),63(6)	1(8),2(8),3(7),10(6),15(6),16(16),19(7),49(7),52(6),58(6),59(7),61(6),63(6)
LIM	PF00412	52(5)	52(5)
RCC1	PF00415	48(5)	48(5)
CUB	PF00431	44(7)	44(7)
PI3_PI4_kinase	PF00454	65(4)	65(4)
G-alpha	PF00503	191(5)	191(5)
Ion_trans	PF00520	130(7),133(9),139(11),145(10),148(6),337(8)	130(7),133(9),139(11),145(10),337(8)
Glycos_transf_2	PF00535	115(4)	N/A
SAM_1	PF00536	65(4)	N/A
PDZ	PF00595	61(5),111(5)	N/A
PI3Ka	PF00613	25(9),28(19)	25(9),28(19)
CARD	PF00619	29(6)	29(6)
RhoGAP	PF00620	170(4)	N/A
UBA	PF00627	10(3)	N/A
MAM	PF00629	25(5)	25(5)
Sulfotransfer_1	PF00685	193(4)	N/A
TGFb_propeptide	PF00688	330(3)	N/A
GMC_oxred_N	PF00732	38(3)	38(3)
RNB	PF00773	645(4)	645(4)
Cys_rich_FGFR	PF00839	76(3)	76(3)
PseudoU_synth_2	PF00849	143(3)	143(3)
P53	PF00870	82(18),154(6),157(18),182(11),191(8)	82(18),154(6),157(18),182(11),191(8)
Syndecan	PF01034	17(3)	17(3)
MARVEL	PF01284	164(9)	164(9)
Kelch_1	PF01344	2(4),5(4),7(4),9(4),42(4),53(4),67(4)	2(4),5(4),7(4),9(4),42(4),53(4),67(4)
KRAB	PF01352	5(5),21(5),27(6),29(5)	27(6)
SEA	PF01390	131(4)	N/A
Sema	PF01403	395(6)	395(6)
Peptidase_M1	PF01433	291(4)	N/A
PSI	PF01437	1(4)	N/A
MAGE	PF01454	3(3),28(3),64(3),272(3)	N/A
Keratin_B2	PF01500	33(9),38(12),86(7),127(8),132(12),135(5),141(6),241(5)	33(9),38(12),86(7),127(8),132(12),141(6)
Frizzled	PF01534	218(3)	N/A
Pep_M12B_propep	PF01562	150(5)	150(5)
PAP2	PF01569	76(3)	N/A
GCV_T	PF01571	371(3)	371(3)
Myosin_tail_1	PF01576	568(5)	N/A
B56	PF01603	217(3)	N/A
PLA2_B	PF01735	135(5)	135(5)
TIL	PF01826	61(3),86(3),100(3)	N/A
TIG	PF01833	138(4)	N/A
FG-GAP	PF01839	49(3)	N/A
DUF108	PF01958	115(6)	115(6)
Glyco_hydro_59	PF02057	5(3)	5(3)
Androgen_recep	PF02166	52(13)	52(13)
PI3K_p85B	PF02192	61(10)	61(10)
Laminin_G_2	PF02210	226(6)	226(6)
PA	PF02225	62(4)	62(4)
Latrophilin	PF02354	343(4)	343(4)
Fasciclin	PF02469	64(3),106(3)	64(3),106(3)
GST_N	PF02798	71(4)	71(4)
HEAT	PF02985	25(3),26(3)	N/A
DNA_pol_B_exo1	PF03104	244(3)	244(3)
Tektin	PF03148	40(4)	N/A
Atrophin-1	PF03154	429(4)	429(4)
Calx-beta	PF03160	30(5),46(5)	30(5),46(5)
MH2	PF03166	48(9)	48(9)
2OG-FeII_Oxy	PF03171	2(2),90(2),119(2),133(2),149(2),180(5)	180(5)
HTH_Tnp_Tc5	PF03221	77(4)	77(4)
CBM_21	PF03370	86(6)	86(6)
Exo_endo_phos	PF03372	550(3)	N/A
Upf2	PF04050	1(4)	1(4)
TRAPP	PF04051	142(8)	142(8)
CD225	PF04505	42(3)	42(3)
Anoctamin	PF04547	949(4)	949(4)
AIG1	PF04548	254(3)	N/A
RFX1_trans_act	PF04589	197(4)	197(4)
OGFr_III	PF04680	1(4),27(6)	1(4),27(6)
Bile_Hydr_Trans	PF04775	59(4),159(2),166(2)	59(4),159(2),166(2)
YdjC	PF04794	481(4)	481(4)
ResIII	PF04851	5(3)	N/A
FTCD_C	PF04961	118(4)	118(4)
Amelin	PF05111	186(4)	186(4)
Peptidase_S28	PF05577	54(4)	54(4)
HOOK	PF05622	505(4)	505(4)
S-antigen	PF05756	201(4)	201(4)
Sec6	PF06046	266(3)	N/A
Spond_N	PF06468	122(3)	122(3)
Na_trans_assoc	PF06512	422(3)	N/A
RGM_C	PF06534	219(3)	219(3)
DUF1227	PF06777	53(8)	53(8)
Gal-3-0_sulfotr	PF06990	245(3)	245(3)
DUF1388	PF07142	9(16)	9(16)
EGF_CA	PF07645	10(6),21(9),24(6),31(6),56(6)	21(9)
Kelch_2	PF07646	23(3)	N/A
I-set	PF07679	1(8),2(11),3(5),4(7),5(8),6(7),7(5),9(9),10(10),13(6),14(10),16(7),18(7),20(10),21(5),24(15),26(5),27(8),28(7),31(10),33(8),34(6),35(8),37(7),43(8),44(8),46(11),48(7),61(8),62(11),63(11),64(8),65(12),66(8),67(10),68(5),69(8),71(8),78(6),79(10),81(6),83(12),84(8),85(7),86(10),87(11),90(5),91(6),94(8),96(8),97(8),98(9),102(10),103(6),104(5),105(6),107(8),108(8),109(5),110(8),111(8),112(5),113(5)	1(8),2(11),4(7),5(8),6(7),9(9),10(10),13(6),14(10),16(7),18(7),20(10),24(15),27(8),28(7),31(10),33(8),34(6),35(8),37(7),43(8),44(8),46(11),48(7),61(8),62(11),63(11),64(8),65(12),66(8),67(10),69(8),71(8),78(6),79(10),81(6),83(12),84(8),85(7),86(10),87(11),91(6),94(8),96(8),97(8),98(9),102(10),103(6),105(6),107(8),108(8),110(8),111(8)
V-set	PF07686	1(4),5(4),9(6),11(8),16(4),18(5),27(4),30(4),33(5),38(5),41(4),42(4),49(4),50(4),54(7),56(6),83(4),91(5),95(4),97(4),99(5),100(4),103(5),104(8),108(4),109(4),113(4),115(5),118(4),134(4),137(4),140(6),142(6)	9(6),11(8),54(7),56(6),104(8),140(6),142(6)
MFS_1	PF07690	441(6)	441(6)
BACK	PF07707	82(10)	82(10)
Pkinase_Tyr	PF07714	14(8),52(10),258(8),266(8),286(8),323(15),324(31),442(8),455(14),458(9),462(10),472(18)	52(10),323(15),324(31),455(14),462(10),472(18)
OB_NTP_bind	PF07717	50(5)	50(5)
FEZ	PF07763	5(8)	5(8)
Plexin_cytopl	PF08337	101(4)	N/A
IRK_N	PF08466	5(2),14(4),40(2),41(2),46(2)	5(2),14(4),40(2),41(2),46(2)
Miro	PF08477	8(62),9(21),82(14)	8(62),9(21),82(14)
KR	PF08659	194(3)	N/A
GLTP	PF08718	208(13)	208(13)
C8	PF08742	84(4)	N/A
Med17	PF10156	198(3)	198(3)
7TM_GPCR_Srsx	PF10320	219(7),277(7)	219(7),277(7)
RRN7	PF11781	4(3)	4(3)
DUF3454	PF11936	17(3)	17(3)
DUF3497	PF12003	65(4),325(4)	65(4),325(4)
P5-ATPase	PF12409	28(3)	N/A

## Sheet: GBM
S2E File: List of oncodomains and corresponding oncodomain hotspots for Glioblastoma Multiforme (GBM).
For each oncodomain, the oncodomain hotspots are represented as a comma separated list for each fdr(t) cutoff.
Next to each hotspot position in the comma separated list in parenthesis is the number of somatic variants mapping
to that hotspot. For example, if one domain had two hotspots at positions 1 and 2 that comprised 10 and 20 variants
respectively, the list would appear as follows:
1(10),2(20)
Oncodomain	Accession	Hotspots (fdr(t) = 0.05)	Hotspots (fdr(t) = 0.01)
CA_like	cd00031	314(5)	N/A
DEXDc	cd00046	113(3),216(3)	113(3),216(3)
EGF	cd00053	1(3),16(3),18(3),48(3),67(3)	N/A
EGF_CA	cd00054	4(3),22(3),24(3),50(3),71(3)	N/A
FN3	cd00063	66(4),93(4),158(4),163(4),173(5),192(4)	173(5)
FU	cd00064	25(3),45(3),79(6),81(14),116(20)	79(6),81(14),116(20)
Ig	cd00096	167(7)	167(7)
LamG	cd00110	21(3)	N/A
LRR_RI	cd00116	156(3)	N/A
SH2	cd00173	66(4)	N/A
SH3	cd00174	102(4)	102(4)
PKc	cd00180	449(6)	449(6)
ANK	cd00204	4(5)	4(5)
RRM_SF	cd00590	4(3),122(3),138(3),169(3)	N/A
PI3Ka	cd00864	22(5)	22(5)
HAD_like	cd01427	288(3)	288(3)
P53	cd08367	122(5),220(10),264(5)	220(10)
7tm_1	PF00001	92(15),111(8),143(7),212(7),362(7),386(7)	92(15)
7tm_2	PF00002	33(3)	33(3)
EGF	PF00008	46(4)	N/A
SH2	PF00017	58(4)	58(4)
SH3_1	PF00018	52(4)	52(4)
Ank	PF00023	3(3),5(3),9(3)	N/A
Cadherin	PF00028	80(6)	80(6)
Hemopexin	PF00045	2(3),28(3)	2(3),28(3)
p450	PF00067	109(4)	N/A
Pkinase	PF00069	256(5),260(5)	N/A
zf-C2H2	PF00096	1(4),2(4),3(9),4(6),8(3),9(4),10(9),14(9),15(5),16(6),17(12),18(12),19(6),23(6),24(5),25(6),26(7),27(6),28(2),29(7),30(8),31(10),35(6)	1(4),2(4),3(9),4(6),8(3),9(4),10(9),14(9),15(5),16(6),17(12),18(12),19(6),23(6),24(5),25(6),26(7),27(6),28(2),29(7),30(8),31(10),35(6)
Histone	PF00125	33(3)	33(3)
Mito_carr	PF00153	125(3)	125(3)
Iso_dh	PF00180	146(15)	146(15)
Spectrin	PF00435	30(5)	30(5)
PI3Ka	PF00613	28(5)	28(5)
Hydrolase	PF00702	343(3)	343(3)
Furin-like	PF00757	93(4),135(3),178(20),228(3)	93(4),135(3),178(20),228(3)
P53	PF00870	82(5),157(10),182(5)	157(10)
Recep_L_domain	PF01030	81(6)	81(6)
Kelch_1	PF01344	1(3)	N/A
Collagen	PF01391	30(5)	N/A
ArfGap	PF01412	190(3)	190(3)
Keratin_B2	PF01500	178(5)	178(5)
Glyco_transf_8	PF01501	243(3)	243(3)
OATP	PF03137	68(3)	68(3)
Filaggrin	PF03516	43(3)	N/A
PARG_cat	PF05028	8(4)	8(4)
SH3_2	PF07653	135(3),143(3)	N/A
I-set	PF07679	87(5)	N/A
V-set	PF07686	137(4)	N/A
Pkinase_Tyr	PF07714	324(6)	N/A

## Sheet: HNSC
S2F File: List of oncodomains and corresponding oncodomain hotspots for Head and Neck Squamous Cell Carcinoma (HNSC).
For each oncodomain, the oncodomain hotspots are represented as a comma separated list for each fdr(t) cutoff.
Next to each hotspot position in the comma separated list in parenthesis is the number of somatic variants mapping
to that hotspot. For example, if one domain had two hotspots at positions 1 and 2 that comprised 10 and 20 variants
respectively, the list would appear as follows:
1(10),2(20)
Oncodomain	Accession	Hotspots (fdr(t) = 0.05)	Hotspots (fdr(t) = 0.01)
PI3Ka	cd00864	19(14),22(21)	19(14),22(21)
P53	cd08367	122(7),217(5),277(7)	122(7),217(5),277(7)
7tm_1	PF00001	28(4)	N/A
zf-C2H2	PF00096	8(5)	8(5)
PI3Ka	PF00613	25(14),28(21)	25(14),28(21)
P53	PF00870	82(7),154(5),191(7)	82(7),154(5),191(7)

## Sheet: KICH
S2G File: List of oncodomains and corresponding oncodomain hotspots for Kidney Chromophobe (KICH).
For each oncodomain, the oncodomain hotspots are represented as a comma separated list for each fdr(t) cutoff.
Next to each hotspot position in the comma separated list in parenthesis is the number of somatic variants mapping
to that hotspot. For example, if one domain had two hotspots at positions 1 and 2 that comprised 10 and 20 variants
respectively, the list would appear as follows:
1(10),2(20)
Oncodomain	Accession	Hotspots (fdr(t) = 0.05)	Hotspots (fdr(t) = 0.01)
zf-C2H2	PF00096	19(4)	19(4)

## Sheet: KIRC
S2H File: List of oncodomains and corresponding oncodomain hotspots for Kidney renal clear cell carcinoma (KIRC).
For each oncodomain, the oncodomain hotspots are represented as a comma separated list for each fdr(t) cutoff.
Next to each hotspot position in the comma separated list in parenthesis is the number of somatic variants mapping
to that hotspot. For example, if one domain had two hotspots at positions 1 and 2 that comprised 10 and 20 variants
respectively, the list would appear as follows:
1(10),2(20)
Oncodomain	Accession	Hotspots (fdr(t) = 0.05)	Hotspots (fdr(t) = 0.01)
AAA	cd00009	80(3)	N/A
CH	cd00014	97(4)	97(4)
CCP	cd00033	7(4),40(4),44(4),99(4)	7(4),40(4),44(4),99(4)
CLECT	cd00037	228(4)	N/A
EGF	cd00053	48(5),84(6)	84(6)
EGF_CA	cd00054	50(4),52(4),88(4)	N/A
FN3	cd00063	7(6),97(5),135(5),154(5)	7(6)
HLH	cd00083	72(4)	72(4)
Ig	cd00096	4(4),26(4),27(4),28(5),42(4),85(5),120(4),171(4)	28(5),85(5)
RING	cd00162	39(3),58(3)	N/A
SH3	cd00174	11(3),31(3)	N/A
PKc	cd00180	448(7)	448(7)
Tryp_SPc	cd00190	177(4)	N/A
ANK	cd00204	28(4),162(4),384(4)	N/A
RRM_SF	cd00590	40(3),45(3),126(3),129(3),138(3),139(3),146(3),169(3),172(3),174(3)	N/A
RNA_pol_B_RPB2	cd00653	953(3)	953(3)
PI3Ka	cd00864	22(3)	N/A
Ras_like_GTPase	cd00882	143(4)	N/A
TRX_superfamily	cd01659	210(3)	210(3)
pVHL	cd05468	27(9),54(7),74(5),116(7),134(5)	27(9),54(7),116(7)
7tm_1	PF00001	4(4),16(4),20(4),21(4),39(4),45(4),60(4),88(4),92(4),121(4),137(4),138(4),201(4),206(4),211(4),362(4),364(4),416(4),422(4)	N/A
EGF	PF00008	32(4),34(4)	N/A
Ank	PF00023	7(3),8(3),10(3),12(3),40(3),41(3),44(3),50(3),58(4),59(3)	58(4)
Cadherin	PF00028	31(6),74(6),94(6)	31(6),74(6),94(6)
fn3	PF00041	6(6)	N/A
ig	PF00047	3(3),9(3),20(3),21(3),22(3),31(3),36(3),37(3),39(4),85(3),88(3),91(3)	N/A
Lectin_C	PF00059	114(4)	N/A
Pkinase	PF00069	259(6)	N/A
Sushi	PF00084	9(4),39(4),43(4)	9(4),39(4),43(4)
Thioredoxin	PF00085	97(3)	97(3)
Trypsin	PF00089	166(4)	N/A
zf-C2H2	PF00096	1(13),2(11),3(14),4(8),8(11),9(10),10(17),14(10),15(15),16(3),17(10),18(12),19(9),23(16),24(26),25(6),26(11),27(8),28(9),29(7),30(14),31(7),35(6)	1(13),2(11),3(14),4(8),8(11),9(10),10(17),14(10),15(15),16(3),17(10),18(12),19(9),23(16),24(26),25(6),26(11),27(8),28(9),29(7),30(14),31(7),35(6)
PH	PF00169	141(4)	N/A
Cyt-b5	PF00173	143(3)	143(3)
UDPGT	PF00201	478(3)	N/A
CH	PF00307	191(4)	191(4)
CSD	PF00313	2(2),29(4)	2(2),29(4)
IQ	PF00612	17(3)	17(3)
PI3Ka	PF00613	28(3)	N/A
SPRY	PF00622	159(3),186(3)	159(3),186(3)
PHD	PF00628	6(2),8(2),24(2),37(2),51(3),67(2)	N/A
RA	PF00788	150(3)	N/A
Sulfatase	PF00884	257(4)	257(4)
Adap_comp_sub	PF00928	361(3)	361(3)
MHC_II_beta	PF00969	15(4),17(4),19(4)	15(4),17(4),19(4)
IRK	PF01007	239(4),268(4),375(4)	239(4),268(4),375(4)
Kelch_1	PF01344	12(4)	N/A
Peptidase_M1	PF01433	265(3)	N/A
Keratin_B2	PF01500	82(4)	82(4)
DIL	PF01843	24(3)	24(3)
VHL	PF01847	32(9),54(7)	32(9),54(7)
FAT	PF02259	717(3)	717(3)
UCR_TM	PF02921	6(3)	6(3)
MBOAT	PF03062	179(3)	179(3)
Solute_trans_a	PF03619	41(3)	41(3)
Skp1_POZ	PF03931	68(3)	68(3)
RNA_pol_Rpb2_1	PF04563	422(3)	422(3)
EBP	PF05241	370(5)	370(5)
DUF872	PF05915	102(4)	102(4)
Torsin	PF06309	69(3)	69(3)
Neurexophilin	PF06312	29(2),121(4),148(2),149(2),190(2)	121(4)
DUF1220	PF06758	31(4)	31(4)
EGF_CA	PF07645	1(3),29(3),51(3),56(3)	N/A
Kazal_2	PF07648	21(3)	21(3)
I-set	PF07679	1(7)	1(7)
Pkinase_Tyr	PF07714	323(6)	N/A
DUF1712	PF08217	583(4)	583(4)
Xpo1	PF08389	20(3)	20(3)
IRK_N	PF08466	37(4)	37(4)
DUF3338	PF11819	8(6),45(3)	8(6),45(3)
DUF3550	PF12070	70(3)	70(3)
MAGE_N	PF12440	21(3),62(2),101(2)	21(3)

## Sheet: LGG
S2I File: List of oncodomains and corresponding oncodomain hotspots for Brain Lower Grade Glioma (LGG).
For each oncodomain, the oncodomain hotspots are represented as a comma separated list for each fdr(t) cutoff.
Next to each hotspot position in the comma separated list in parenthesis is the number of somatic variants mapping
to that hotspot. For example, if one domain had two hotspots at positions 1 and 2 that comprised 10 and 20 variants
respectively, the list would appear as follows:
1(10),2(20)
Oncodomain	Accession	Hotspots (fdr(t) = 0.05)	Hotspots (fdr(t) = 0.01)
EGF	cd00053	84(4)	N/A
EGF_CA	cd00054	88(4)	N/A
FU	cd00064	45(3),81(3),116(4)	45(3),81(3),116(4)
HMG-box	cd00084	16(6)	16(6)
Ig	cd00096	169(4)	N/A
PKc	cd00180	448(11)	448(11)
PI3Ka	cd00864	19(2),22(3),23(3)	19(2),22(3),23(3)
MFS	cd06174	265(3)	N/A
P53	cd08367	126(7),186(6),220(9),264(44)	126(7),186(6),220(9),264(44)
7tm_1	PF00001	8(5),92(6),141(5),191(5)	92(6)
EGF	PF00008	50(4)	N/A
Ank	PF00023	5(4)	5(4)
Pkinase	PF00069	259(11)	259(11)
zf-C2H2	PF00096	2(5),3(6),8(6),14(5),15(4),17(8),18(8),23(4),26(5),27(5),29(4),30(6),31(7),35(5)	2(5),3(6),8(6),14(5),17(8),18(8),26(5),27(5),30(6),31(7),35(5)
MHC_I	PF00129	54(4)	54(4)
C2	PF00168	159(3)	N/A
PH	PF00169	49(3)	N/A
Iso_dh	PF00180	146(232)	146(232)
HMG_box	PF00505	16(6)	16(6)
PI3Ka	PF00613	25(2),28(3),29(3)	25(2),28(3),29(3)
Furin-like	PF00757	135(3),178(3)	135(3),178(3)
PI3K_C2	PF00792	146(3)	146(3)
P53	PF00870	86(7),129(6),157(9),182(44)	86(7),157(9),182(44)
G_glu_transpept	PF01019	290(3)	290(3)
Keratin_B2	PF01500	25(3),136(6),139(4),225(3)	136(6),139(4)
Sulfotransfer_2	PF03567	172(3)	172(3)
NCD2	PF04905	10(3)	10(3)
PARG_cat	PF05028	8(4)	8(4)
Pkinase_Tyr	PF07714	323(11)	323(11)

## Sheet: LIHC
S2J File: List of oncodomains and corresponding oncodomain hotspots for Liver hepatocellular carcinoma (LIHC).
For each oncodomain, the oncodomain hotspots are represented as a comma separated list for each fdr(t) cutoff.
Next to each hotspot position in the comma separated list in parenthesis is the number of somatic variants mapping
to that hotspot. For example, if one domain had two hotspots at positions 1 and 2 that comprised 10 and 20 variants
respectively, the list would appear as follows:
1(10),2(20)
Oncodomain	Accession	Hotspots (fdr(t) = 0.05)	Hotspots (fdr(t) = 0.01)
NBD_sugar-kinase_HSP70_actin	cd00012	260(3),581(3)	260(3),581(3)
ARM	cd00020	195(6)	195(6)
CHROMO	cd00024	95(3)	N/A
C1	cd00029	53(3)	N/A
C2	cd00030	196(5)	N/A
CA_like	cd00031	1(7),6(5),11(5),51(7),112(5),130(5),146(5),254(5),298(5),334(6),340(5),342(5)	1(7),51(7)
CCP	cd00033	8(6),20(5)	8(6)
CUB	cd00041	113(4)	N/A
DEXDc	cd00046	465(4),469(4)	N/A
EFh	cd00051	26(6)	26(6)
EGF	cd00053	1(4),3(5),16(4),17(7),18(4),28(4),30(6),31(4),32(5),47(4),50(8),52(5),59(8),63(6),66(6),67(5),68(8),84(4),85(4),86(5)	3(5),17(7),30(6),32(5),50(8),52(5),59(8),63(6),66(6),67(5),68(8),86(5)
EGF_CA	cd00054	2(8),3(10),23(7),61(7)	2(8),3(10)
EGF_Lam	cd00055	6(3),55(3),60(3)	N/A
FN3	cd00063	7(5),8(7),15(5),36(5),49(7),65(5),69(5),99(5),100(5),133(5),134(5),140(6),147(5),160(5),162(7),164(6),173(5),179(5),189(5),190(9)	8(7),49(7),162(7),190(9)
FU	cd00064	67(4),115(4)	67(4),115(4)
GHB_like	cd00069	89(3)	89(3)
GLECT	cd00070	25(4)	25(4)
HR1	cd00089	56(3)	56(3)
Ig	cd00096	3(6),8(7),24(8),25(6),26(6),28(8),35(8),37(7),40(8),41(7),84(6),87(10),89(8),95(9),97(8),119(6),124(6),165(8),169(6)	24(8),28(8),35(8),40(8),87(10),89(8),95(9),97(8),165(8)
KAZAL_FS	cd00104	43(3),45(3)	N/A
KH-I	cd00105	21(3),154(3)	N/A
LDLa	cd00112	3(6),83(5)	3(6)
PLAT	cd00113	53(3)	N/A
LRR_RI	cd00116	156(4)	N/A
RING	cd00162	34(4)	N/A
PKc	cd00180	12(5),66(5),69(6),147(5),183(5),241(5),291(5),341(7),444(5),453(5),454(6),619(5),627(6),634(7),635(5),664(5),672(6),676(6),819(7),869(6)	69(6),341(7),454(6),627(6),634(7),672(6),676(6),819(7),869(6)
TPR	cd00189	150(4)	N/A
UBQ	cd00196	38(3)	N/A
WD40	cd00200	483(5),597(5),796(5)	N/A
ANK	cd00204	163(6),299(7),382(6)	163(6),299(7),382(6)
Fascin	cd00257	94(4)	94(4)
ABC_ATPase	cd00267	355(4)	N/A
Tubulin_FtsZ	cd00286	185(6),213(4)	185(6),213(4)
cyclophilin	cd00317	111(7)	111(7)
MIP	cd00333	161(4)	N/A
PA	cd00538	195(5)	195(5)
RRM_SF	cd00590	52(4),68(4),69(4),72(5),123(4),125(5),126(4),128(4),130(5),131(6),132(4),140(4),142(4)	72(5),125(5),130(5),131(6)
GH18_chitinase-like	cd00598	563(5)	563(5)
Ras_like_GTPase	cd00882	143(4),305(4),396(4),400(4),509(4),628(5),633(4)	N/A
PH-like	cd00900	269(4)	N/A
EFG_like_IV	cd01680	88(6)	88(6)
NF-X1-zinc-finger	cd06008	50(3)	50(3)
KRAB_A-box	cd07765	7(5),11(4),46(4),60(5)	7(5),60(5)
P53	cd08367	221(8)	221(8)
7tm_1	PF00001	2(7),4(6),10(6),15(6),18(6),23(8),24(8),33(7),36(13),43(8),45(7),55(9),58(7),65(7),68(7),69(8),71(7),73(6),75(6),76(10),77(8),78(6),82(6),83(6),86(7),87(6),90(13),92(11),95(6),96(6),98(8),99(7),101(7),103(9),105(7),108(6),111(6),115(6),119(6),121(6),126(6),131(9),132(8),136(7),143(6),157(8),162(6),163(7),164(6),170(7),177(8),182(7),185(9),189(7),193(9),195(6),202(6),203(6),204(6),206(10),209(6),2…	2(7),23(8),24(8),33(7),36(13),43(8),45(7),55(9),58(7),65(7),68(7),69(8),71(7),76(10),77(8),86(7),90(13),92(11),98(8),99(7),101(7),103(9),105(7),131(9),132(8),136(7),157(8),163(7),170(7),177(8),182(7),185(9),189(7),193(9),206(10),210(14),212(8),373(8),374(7),377(9),382(8),390(8),392(7),393(7),395(7),410(7),427(9)
Cys_knot	PF00007	97(4)	97(4)
EGF	PF00008	34(7),48(7),49(5)	34(7),48(7)
Actin	PF00022	220(3),438(3)	220(3),438(3)
Ank	PF00023	7(5),13(5),37(6),41(8),45(5),57(6)	37(6),41(8),57(6)
Cadherin	PF00028	1(4),2(5),5(8),6(4),7(4),13(6),15(4),16(5),22(4),23(4),25(5),26(4),30(4),34(4),37(6),40(4),43(6),46(4),54(6),56(4),58(4),59(4),60(5),61(6),63(5),70(5),71(7),75(4),78(4),79(4),81(4),82(4),92(6),94(5),95(5),96(5),98(7),99(7),101(4),102(8),103(4),104(4),115(5),117(4),119(4),127(5),128(4)	5(8),13(6),37(6),43(6),54(6),61(6),71(7),92(6),98(7),99(7),102(8)
efhand	PF00036	25(6)	25(6)
fn3	PF00041	1(4),5(5),6(6),7(6),10(4),11(4),12(4),17(4),18(4),19(4),20(5),29(4),31(5),32(4),49(4),75(4),76(8),89(6),95(4),99(4),102(4),103(4),106(5),108(5),111(5),115(5)	6(6),7(6),76(8),89(6)
GST_C	PF00043	9(3)	N/A
ig	PF00047	2(5),3(5),6(5),29(7),32(5),34(5),35(6),75(8),77(7)	29(7),75(8),77(7)
Ldl_recept_a	PF00057	10(6),61(5)	10(6)
p450	PF00067	289(10)	289(10)
Pkinase	PF00069	5(7),42(6),45(5),91(6),102(5),128(5),170(5),191(7),255(5),282(6),296(6),326(7),331(5),339(6),343(6),368(5),443(6),470(5)	5(7),42(6),91(6),191(7),282(6),296(6),326(7),339(6),343(6),443(6)
RRM_1	PF00076	31(6),50(5),55(5),56(5)	31(6)
Serpin	PF00079	266(4),329(4)	N/A
Tubulin	PF00091	133(6),188(4)	133(6),188(4)
zf-C2H2	PF00096	1(23),2(25),3(19),4(36),8(23),9(15),10(35),14(27),15(28),16(23),17(33),18(33),19(32),23(45),24(29),25(26),26(21),27(24),28(28),29(36),30(25),31(24),35(34)	1(23),2(25),3(19),4(36),8(23),9(15),10(35),14(27),15(28),16(23),17(33),18(33),19(32),23(45),24(29),25(26),26(21),27(24),28(28),29(36),30(25),31(24),35(34)
zf-C3HC4	PF00097	62(4)	N/A
Histone	PF00125	69(3),79(3)	N/A
C1_1	PF00130	63(3)	N/A
Mito_carr	PF00153	9(5),79(5)	9(5),79(5)
Pro_isomerase	PF00160	158(7)	158(7)
C2	PF00168	121(5)	N/A
PH	PF00169	60(4),137(4),237(4),285(5)	N/A
Iso_dh	PF00180	146(5)	146(5)
MIP	PF00230	170(4)	N/A
Orn_DAP_Arg_deC	PF00278	244(10)	244(10)
Gal-bind_lectin	PF00337	26(4)	26(4)
Chromo	PF00385	86(3)	N/A
WD40	PF00400	2(4),4(6),5(4),7(4),11(4),12(4),14(5),20(4),21(4),48(5),49(4),50(5),52(4),55(4),60(5),64(5)	2(4),4(6),5(4),7(4),11(4),12(4),14(5),20(4),21(4),48(5),49(4),50(5),52(4),55(4),60(5),64(5)
UCH	PF00443	579(3),1402(3)	N/A
Arm	PF00514	47(5)	N/A
Ion_trans	PF00520	205(4),397(4)	N/A
SRCR	PF00530	79(3),83(3)	N/A
SPRY	PF00622	209(4)	N/A
Filamin	PF00630	250(3),302(3)	N/A
PID	PF00640	65(3)	N/A
Sulfotransfer_1	PF00685	312(4)	312(4)
Glyco_hydro_18	PF00704	670(5)	670(5)
P53	PF00870	158(8)	158(8)
EamA	PF00892	72(4)	72(4)
NAP	PF00956	186(4)	186(4)
DAO	PF01266	183(3)	183(3)
Collagen	PF01391	38(10)	38(10)
Keratin_B2	PF01500	25(5),38(15),75(9),127(7),132(5)	25(5),38(15),75(9),127(7),132(5)
TIR	PF01582	89(3)	N/A
Androgen_recep	PF02166	52(3)	N/A
HR1	PF02185	62(3)	62(3)
GBP	PF02263	117(3)	117(3)
RUN	PF02759	193(3)	193(3)
Peptidase_C48	PF02902	67(3)	67(3)
V1R	PF03402	188(3)	188(3)
EFG_IV	PF03764	57(6)	57(6)
CD20	PF04103	208(3)	N/A
EBP	PF05241	370(3)	370(3)
TAS2R	PF05296	36(3),150(3),155(3),224(3),230(3),241(3),266(3)	N/A
S-antigen	PF05756	201(3),208(3)	N/A
DUF846	PF05832	28(12),133(2)	28(12),133(2)
FRG1	PF06229	75(4)	75(4)
Fascin	PF06268	131(4)	131(4)
UDP-g_GGTase	PF06427	96(4)	96(4)
DUF1220	PF06758	27(3)	N/A
EGF_CA	PF07645	3(6),10(5),39(6)	3(6),39(6)
Kazal_2	PF07648	36(3),38(3)	N/A
SH3_2	PF07653	16(4),17(4)	N/A
C1-set	PF07654	46(4)	N/A
I-set	PF07679	1(8),2(7),20(8),24(7),28(11),30(7),44(7),64(7),66(7),69(8),88(9),94(7),113(7)	1(8),20(8),28(11),69(8),88(9)
V-set	PF07686	8(5),9(5),97(5),99(5)	8(5),9(5),97(5),99(5)
Pkinase_Tyr	PF07714	6(6),7(6),91(5),94(5),118(5),120(5),147(5),265(7),319(5),328(6),336(5),340(5),349(5),357(5),359(6),360(5),376(5),384(6),388(6),418(6),421(5),483(5)	6(6),7(6),265(7),328(6),359(6),384(6),388(6),418(6)
K167R	PF08065	4(3)	4(3)
APOBEC_N	PF08210	135(3)	135(3)
7TM_GPCR_Srv	PF10323	65(3)	65(3)
Spy1	PF11357	81(10)	81(10)
Med27	PF11571	100(3)	100(3)

[truncated: 10 more sheets: LUAD, LUSC, OV, PAAD, PRAD, READ, SKCM, STAD, THCA, UCEC]
