# Supplementary material for: Oncodomains: A protein domain-centric framework for analyzing rare variants in tumor samples
Source: PLoS Comput Biol. 2017 Apr 20;13(4):e1005428. doi: 10.1371/journal.pcbi.1005428 (PMC5398485; doi:10.1371/journal.pcbi.1005428)
Supplement: S3 File — (XLSX) [file pcbi.1005428.s008.xlsx]

## Sheet: oncodomain_additional_file_3
S3 File: List of new oncodomains and oncodomain hotspots ientified when combining patients from all categories
For each oncodomain, the oncodomain hotspots are represented as a comma separated list for each fdr(t) cutoff.
Next to each hotspot position in the comma separated list in parenthesis is the number of somatic variants mapping
to that hotspot. For example, if one domain had two hotspots at positions 1 and 2 that comprised 10 and 20 variants
respectively, the list would appear as follows:
1(10),2(20)
Oncodomain	Accession	Hotspots (fdr(t) = 0.05)	Hotspots (fdr(t) = 0.01)
AAA	cd00009	90(5),94(4),184(4),375(5),376(4),381(4),389(4),406(4)	90(5),375(5)
BAR_Arfaptin_like	cd00011	167(4)	167(4)
NBD_sugar-kinase_HSP70_actin	cd00012	36(9)	36(9)
CH	cd00014	11(5),16(8),41(7),57(5),100(7),105(5),108(5),123(5),125(10),130(5)	16(8),41(7),100(7),125(10)
alkPPc	cd00016	258(6)	258(6)
ARM	cd00020	1(6),4(4),5(7),15(5),21(4),48(7),52(5),55(4),56(6),66(4),68(11),69(4),71(5),87(7),122(4),123(4),125(4),126(4),127(7),128(5),131(5),134(4),152(4),157(4),158(4),160(4),177(5),194(4),199(4),201(4)	1(6),5(7),48(7),56(6),68(11),87(7),127(7)
BBOX	cd00021	1(4),4(4),7(5),19(4),45(4)	7(5)
CHROMO	cd00024	63(5)	63(5)
C1	cd00029	7(5),18(6),21(6),22(5)	18(6),21(6)
C2	cd00030	1(7),3(7),12(6),47(4),48(4),49(5),50(4),54(4),55(8),58(6),59(5),119(4),122(4),125(6),127(4),130(7),133(4),206(4),280(4),285(8),287(5),289(5),290(7),384(6),386(6),390(4),392(4),395(5),442(4),446(6),448(4),456(6)	1(7),3(7),12(6),47(4),48(4),49(5),50(4),54(4),55(8),58(6),59(5),119(4),122(4),125(6),127(4),130(7),133(4),206(4),280(4),285(8),287(5),289(5),290(7),384(6),386(6),390(4),392(4),395(5),442(4),446(6),448(4),456(6)
CA_like	cd00031	47(10),63(5),71(6),105(6),239(6),275(12),335(8)	47(10),71(6),105(6),239(6),275(12),335(8)
CASc	cd00032	153(6)	153(6)
CCP	cd00033	17(10),80(7)	17(10)
CLECT	cd00037	8(4),27(5),28(4),29(4),33(5),36(4),38(6),61(4),75(4),78(4),80(9),81(4),84(5),113(5),117(5),118(7),123(5),153(5),159(5),160(7),184(5),187(4),191(7),220(6),221(7),223(5),224(4),226(9),253(4),255(6),261(4),262(4),282(5),283(5),287(4)	27(5),33(5),38(6),80(9),84(5),113(5),117(5),118(7),123(5),153(5),159(5),160(7),184(5),191(7),220(6),221(7),223(5),226(9),255(6),282(5),283(5)
CAP_ED	cd00038	3(5),6(6),32(6),42(5),55(7),137(6),152(5),178(5)	6(6),32(6),55(7),137(6)
CUB	cd00041	1(4),4(6),5(6),22(5),23(8),24(4),29(7),31(4),59(8),61(4),62(8),63(5),64(6),65(6),77(4),80(10),85(5),88(4),89(4),106(4),118(4),123(4),151(7),162(7),163(11),164(5),237(6),248(4),252(5),256(5),277(6),279(4)	4(6),5(6),22(5),23(8),29(7),59(8),62(8),63(5),64(6),65(6),80(10),85(5),151(7),162(7),163(11),164(5),237(6),252(5),256(5),277(6)
CYCLIN	cd00043	10(9),105(5)	10(9)
DEXDc	cd00046	3(4),4(4),7(4),20(5),24(4),28(4),67(4),75(5),80(4),105(5),110(5),118(4),201(5),205(4),208(4),220(4),406(6),408(6),411(5),414(6),416(4),417(4),418(6),421(5),472(4),474(4),475(5),482(5),484(7)	20(5),75(5),105(5),110(5),201(5),406(6),408(6),411(5),414(6),418(6),421(5),475(5),482(5),484(7)
PTPc	cd00047	4(6),12(6),14(5),17(10),83(4),277(4),290(7),304(4),309(5),432(4),459(4),462(6),494(4),497(4),577(4),588(4),690(4),696(5),699(7),702(7),709(4),716(5),718(4),724(5),726(6)	4(6),12(6),14(5),17(10),290(7),309(5),462(6),696(5),699(7),702(7),716(5),724(5),726(6)
DSRM	cd00048	34(6)	34(6)
EFh	cd00051	11(9),27(9),56(10),65(8),67(9),72(9),74(8),81(8)	56(10)
EGF_Lam	cd00055	2(7),5(10),21(11),44(9),46(11),51(7),76(7)	5(10),21(11),44(9),46(11)
FA58C	cd00057	39(6),203(7)	39(6),203(7)
FGF	cd00058	111(8)	111(8)
FH	cd00059	17(6),40(6),70(6)	17(6),40(6),70(6)
FN3	cd00063	51(5)	51(5)
FU	cd00064	84(6),114(7),117(5)	84(6),114(7)
GMPK	cd00071	41(4),184(5)	184(5)
H4	cd00076	78(5)	78(5)
HDc	cd00077	47(7)	47(7)
HELICc	cd00079	9(5),160(5),184(5),187(5),188(5),189(11),190(7),204(5),235(7),239(5),244(6)	189(11),190(7),235(7)
HLH	cd00083	14(9),16(7),73(5),82(6),83(6)	14(9),16(7),82(6),83(6)
homeodomain	cd00086	3(10),5(7),7(5),9(6),10(8),11(4),12(5),15(4),17(5),19(5),20(9),21(10),33(4),34(5),35(7),37(11),38(6),40(9),44(7),45(5),48(6),72(4),74(12),76(8),78(9),81(7),82(9),86(10),87(7),89(5),91(6)	3(10),5(7),7(5),9(6),10(8),12(5),17(5),19(5),20(9),21(10),34(5),35(7),37(11),38(6),40(9),44(7),45(5),48(6),74(12),76(8),78(9),81(7),82(9),86(10),87(7),89(5),91(6)
FReD	cd00087	105(6)	105(6)
Ig	cd00096	49(6),77(10),78(7),132(7)	77(10),78(7),132(7)
IgC	cd00098	6(8),7(4),23(4),24(4),27(6),30(4),35(4),44(8),47(5),49(5),57(4),59(8),74(6),86(7),87(4),94(5),95(4),133(6),134(4),136(7)	6(8),27(6),44(8),59(8),74(6),86(7),133(6),136(7)
IPT	cd00102	5(5),20(4),31(4),92(4),94(4),96(4),98(4),111(4),112(6),114(6),120(4),125(4),144(4),148(5),181(7),185(5),186(4),187(4)	5(5),112(6),114(6),148(5),181(7),185(5)
IRF	cd00103	42(4)	42(4)
KAZAL_FS	cd00104	1(3),3(3),17(3),39(4),46(3),48(3),63(4),69(3),70(4),71(4)	39(4),63(4),70(4),71(4)
KH-I	cd00105	29(7),35(6),36(7),38(6),39(5),40(4),55(4),57(4),93(4),95(4),99(6),102(7),103(5),145(8),151(6),155(6)	29(7),35(6),36(7),38(6),39(5),99(6),102(7),103(5),145(8),151(6),155(6)
KISc	cd00106	209(7),213(5),238(5),522(6),619(5),641(9),791(5),943(5),1000(5)	209(7),641(9)
KR	cd00108	5(6),65(8),92(7),97(5),98(7)	5(6),65(8),92(7),98(7)
LamG	cd00110	2(7),3(7),4(6),6(5),14(5),15(6),17(7),20(5),23(7),33(6),34(7),35(6),37(9),38(8),43(5),56(5),58(6),59(6),78(7),80(6),84(8),86(7),94(11),98(9),100(6),116(7),117(5),119(9),120(5),122(5),124(5),132(6),134(8),136(5),139(5),141(9),142(7),145(8),171(5),172(9),185(5),186(10),187(11),189(8),225(8),228(6),230(5),242(5),281(5),287(7),290(6),291(5),292(7),295(10)	2(7),3(7),17(7),23(7),34(7),37(9),38(8),78(7),84(8),86(7),94(11),98(9),116(7),119(9),134(8),141(9),142(7),145(8),172(9),186(10),187(11),189(8),225(8),287(7),292(7),295(10)
LDLa	cd00112	19(4),20(10),22(4),24(6),41(6),48(6),57(12)	19(4),20(10),22(4),24(6),41(6),48(6),57(12)
LU	cd00117	41(5),66(5)	41(5),66(5)
MYSc	cd00124	80(7),286(5),503(5),524(9),536(5),782(6),956(5),1066(5),1074(7),1087(5),1108(9),1147(5)	80(7),524(9),782(6),1074(7),1108(9)
DSPc	cd00127	155(6)	155(6)
PAS	cd00130	11(8),92(6)	11(8)
PDZ	cd00136	6(5),7(4),38(4),40(5),43(5),44(4),49(7),82(5),84(8),108(5),125(4),126(7),127(7),144(9),145(7),146(4),148(6),151(4),154(4),172(9),173(4)	6(5),40(5),43(5),49(7),82(5),84(8),108(5),126(7),127(7),144(9),145(7),148(6),172(9)
PI3Kc_like	cd00142	368(6)	368(6)
PKD	cd00146	52(5)	52(5)
RalGDS_RA	cd00153	23(3)	23(3)
Rab	cd00154	2(7),127(9),129(7),132(8),140(9),142(7),184(7),190(7),224(7),230(8),238(11),259(7),265(7),304(7),314(10),317(8),318(11),361(7),372(12),373(7),413(9),416(8)	127(9),140(9),238(11),314(10),318(11),372(12),413(9)
Rho	cd00157	36(9),128(12),141(9),177(9),234(11),288(9),318(12)	36(9),128(12),141(9),177(9),234(11),288(9),318(12)
RhoGAP	cd00159	19(5),165(6),190(5),197(5)	165(6)
RhoGEF	cd00160	34(9)	34(9)
RING	cd00162	1(11),8(7),9(10),50(7),57(7),59(6),100(6)	1(11),8(7),9(10),50(7),57(7)
SANT	cd00167	15(5)	15(5)
SERPIN	cd00172	31(5),37(5),58(5),256(5),425(5),647(5)	31(5),37(5),58(5),256(5),425(5),647(5)
SH2	cd00173	17(6),20(5),23(4),38(5),40(5),46(6),47(4),48(8),56(6),61(5),62(5),65(4),81(4),84(4),86(7),91(11),93(5),94(6),95(5),101(5),121(6),123(6),124(9),131(7),132(6),135(5),151(5),153(5),154(4),158(8)	17(6),20(5),38(5),40(5),46(6),48(8),56(6),61(5),62(5),86(7),91(11),93(5),94(6),95(5),101(5),121(6),123(6),124(9),131(7),132(6),135(5),151(5),153(5),158(8)
SH3	cd00174	5(8),9(10),27(8)	5(8),9(10),27(8)
SPEC	cd00176	1(6),3(4),4(4),6(9),7(5),8(6),9(6),11(8),13(4),14(4),15(8),16(5),18(7),20(4),22(4),23(4),24(10),26(5),27(5),28(9),29(10),31(5),48(5),50(5),51(5),52(9),53(7),54(5),55(8),56(10),58(6),59(8),60(4),61(8),63(7),70(10),71(5),72(7),73(10),74(5),76(8),78(6),79(4),80(10),81(6),83(7),84(4),85(6),86(7),87(8),88(6),89(5),90(4),101(4),102(8),103(5),105(4),107(10),108(6),110(6),111(7),112(5),113(6),117(5),118(…	1(6),6(9),7(5),8(6),9(6),11(8),15(8),16(5),18(7),24(10),26(5),27(5),28(9),29(10),31(5),48(5),50(5),51(5),52(9),53(7),54(5),55(8),56(10),58(6),59(8),61(8),63(7),70(10),71(5),72(7),73(10),74(5),76(8),78(6),80(10),81(6),83(7),85(6),86(7),87(8),88(6),89(5),102(8),103(5),107(10),108(6),110(6),111(7),112(5),113(6),117(5),118(6),119(5),122(8),123(7),124(6),126(5),127(6),128(5),131(9),132(7),135(7),137(8…
PKc	cd00180	6(10),53(5),74(5),129(5),177(9),178(17),242(8),244(8),322(12),327(11),367(13),456(6),457(5),614(5),615(11),632(12),658(5),697(8),706(5),805(5),812(5),813(5),867(13)	6(10),177(9),178(17),242(8),244(8),322(12),327(11),367(13),456(6),615(11),632(12),697(8),867(13)
TNFR	cd00185	3(4),5(4),13(5),47(4)	13(5)
Tryp_SPc	cd00190	3(4),6(4),7(4),8(5),19(5),20(6),25(10),40(5),41(5),45(10),47(6),48(6),51(4),53(4),54(4),56(6),57(4),58(4),62(5),84(4),85(15),88(4),89(5),90(7),91(6),92(6),93(5),96(5),113(4),114(5),115(6),116(4),117(6),119(7),121(7),124(7),127(5),132(8),133(5),148(9),150(6),151(4),163(4),165(6),166(4),168(5),178(8),182(6),184(5),185(8),186(6),187(5),214(4),218(4),227(4),230(5),233(4),253(6),254(6),256(6),258(4),2…	8(5),19(5),20(6),25(10),40(5),41(5),45(10),47(6),48(6),56(6),62(5),85(15),89(5),90(7),91(6),92(6),93(5),96(5),114(5),115(6),117(6),119(7),121(7),124(7),127(5),132(8),133(5),148(9),150(6),165(6),168(5),178(8),182(6),184(5),185(8),186(6),187(5),230(5),253(6),254(6),256(6),260(8),262(5),265(6),266(5),270(10),272(6),307(7),311(5),314(6),357(6),378(5),381(7),390(5),407(7),410(5),413(5),417(9),421(5),4…
TY	cd00191	29(4),37(4),42(4)	29(4),37(4),42(4)
PTKc	cd00192	8(8),10(12),18(8),19(7),66(6),69(12),70(9),72(14),83(10),93(8),98(11),101(12),116(8),137(10),139(8),140(11),153(9),157(7),301(8),304(11),307(10),308(13),316(12),322(10),323(10),332(15),335(12),342(10),343(15),361(11),371(19),385(11),393(7),415(11),424(10),435(13),442(9),445(8),462(11),465(9),478(9),488(6),498(12),511(7),517(20),519(12)	8(8),10(12),18(8),19(7),69(12),70(9),72(14),83(10),93(8),98(11),101(12),116(8),137(10),139(8),140(11),153(9),157(7),301(8),304(11),307(10),308(13),316(12),322(10),323(10),332(15),335(12),342(10),343(15),361(11),371(19),385(11),393(7),415(11),424(10),435(13),442(9),445(8),462(11),465(9),478(9),498(12),511(7),517(20),519(12)
UBA_like_SF	cd00194	7(4),9(4),19(5)	19(5)
UBQ	cd00196	74(6)	74(6)
vWFA	cd00198	3(6),6(5),8(5),10(6),12(5),30(5),31(7),33(5),34(6),41(5),42(5),44(6),46(7),64(15),71(5),72(5),85(5),87(5),89(5),148(5),149(5),158(8),161(8),179(5),180(5),182(5),186(5),193(5),196(7),197(5),209(7),211(5),212(7),213(5),216(7),219(7),222(5),227(5),229(6),260(5),262(7),267(9),268(5),286(7),292(7),293(6),323(5),324(8),334(5),335(5),348(6),350(8)	3(6),6(5),8(5),10(6),12(5),30(5),31(7),33(5),34(6),41(5),42(5),44(6),46(7),64(15),71(5),72(5),85(5),87(5),89(5),148(5),149(5),158(8),161(8),179(5),180(5),182(5),186(5),193(5),196(7),197(5),209(7),211(5),212(7),213(5),216(7),219(7),222(5),227(5),229(6),260(5),262(7),267(9),268(5),286(7),292(7),293(6),323(5),324(8),334(5),335(5),348(6),350(8)
WD40	cd00200	1(10),2(8),6(7),10(5),11(6),25(5),27(6),28(7),29(6),30(5),37(7),38(6),41(6),43(6),44(5),45(10),58(8),65(5),68(6),107(5),111(6),113(13),116(7),120(5),121(8),143(10),144(7),145(6),146(6),148(9),149(6),150(7),151(10),158(6),159(5),161(6),162(6),163(5),165(5),180(9),182(7),183(7),184(7),185(5),187(8),188(8),191(7),228(7),229(6),246(5),247(10),256(6),259(8),261(8),265(7),298(6),300(7),301(20),307(6),3…	1(10),2(8),6(7),11(6),27(6),28(7),29(6),37(7),38(6),41(6),43(6),45(10),58(8),68(6),111(6),113(13),116(7),121(8),143(10),144(7),145(6),146(6),148(9),149(6),150(7),151(10),158(6),161(6),162(6),180(9),182(7),183(7),184(7),187(8),188(8),191(7),228(7),229(6),247(10),256(6),259(8),261(8),265(7),298(6),300(7),301(20),307(6),309(9),311(10),313(6),345(6),347(7),373(8),390(7),392(6),395(6),423(9),425(7),43…
WW	cd00201	1(4),2(3),4(3),8(3),9(4),10(3),14(7),15(3),19(3),26(3),27(5),29(3),32(3),35(3)	14(7)
ZnF_GATA	cd00202	15(4),28(4),63(5)	63(5)
ZnMc	cd00203	15(7),16(5),28(5),31(5),75(5),78(5),112(5),114(5),126(5),130(7),140(5),183(5),193(5),254(5),311(5),319(5),355(6),360(7)	15(7),130(7),355(6),360(7)
ANK	cd00204	1(10),22(7),23(12),30(7),31(12),49(9),52(9),88(9),91(14),92(12),115(9),124(9),157(11),158(10),160(7),161(6),196(4),198(15),208(11),210(8),258(5),264(12),295(11),301(9),309(4),354(9),357(6),381(8),383(8),386(12),404(7),407(4),408(6),409(8)	1(10),22(7),23(12),30(7),31(12),49(9),52(9),88(9),91(14),92(12),115(9),124(9),157(11),158(10),160(7),161(6),198(15),208(11),210(8),258(5),264(12),295(11),301(9),354(9),357(6),381(8),383(8),386(12),404(7),408(6),409(8)
S-100	cd00213	75(7)	75(7)
ABC_ATPase	cd00267	1(4),3(5),5(4),6(4),8(4),10(5),12(10),45(5),50(10),51(7),52(4),55(10),57(5),85(4),90(4),94(6),97(4),98(5),100(4),105(4),147(4),149(5),151(5),156(4),218(5),221(4),226(6),227(4),231(5),239(6),242(4),246(7),253(4),254(5),1252(4),1257(4),1258(4),1260(4),1267(6),1268(4),1269(4),1272(6),1273(4),1284(4),1286(7),1308(4),1313(4),1314(5),1321(4),1322(5),1327(7),1328(7),1332(6),1336(4),1337(4),1338(5),1348(…	3(5),10(5),12(10),45(5),50(10),51(7),55(10),57(5),94(6),98(5),149(5),151(5),218(5),226(6),231(5),239(6),246(7),254(5),1267(6),1272(6),1286(7),1314(5),1322(5),1327(7),1328(7),1332(6),1338(5),1348(10),1359(6),1361(13),1363(7),1374(5),1375(10)
Chemokine_CC	cd00272	53(5),56(4)	53(5)
C2_PLC_like	cd00275	12(5),41(5),53(5),210(6),212(6),216(7),272(6),276(5),297(5)	12(5),41(5),53(5),210(6),212(6),216(7),272(6),276(5),297(5)
C2B_Synaptotagmin	cd00276	2(6),11(5),58(5),63(5),66(5),81(5),84(5),91(5),92(5),115(6),117(5),118(10),119(5),134(9),136(5),144(5),174(5),178(7)	118(10),134(9),178(7)
ribokinase_pfkB_like	cd00287	97(4),389(3)	97(4)
chaperonin_type_I_II	cd00309	249(5)	249(5)
Cyt_C5_DNA_methylase	cd00315	605(30)	605(30)
MIP	cd00333	103(6)	103(6)
Ribosomal_L10_P0	cd00379	234(3)	234(3)
Voltage_gated_ClC	cd00400	243(4),300(4),338(4),361(5)	361(5)
Transaldolase	cd00439	95(3)	95(3)
PLPDE_IV	cd00449	90(4)	90(4)
SugarP_isomerase	cd00458	191(3)	191(3)
RNAP_RPB11_RPB3	cd00460	34(3)	34(3)
HIT_like	cd00468	53(4)	53(4)
Peptidase_C15	cd00501	12(4),256(3)	12(4),256(3)
PTE	cd00530	314(3)	314(3)
ACAD	cd00567	388(7)	388(7)
TPP_enzymes	cd00568	206(5)	206(5)
GST_N_family	cd00570	121(6)	121(6)
RRM_SF	cd00590	3(6),7(4),9(8),41(10),49(5),80(10),121(5),124(11),134(10),145(11),147(4),173(9),175(9)	3(6),9(8),41(10),49(5),80(10),121(5),124(11),134(10),145(11),173(9),175(9)
Peptidase_M14_like	cd00596	56(7),223(6)	56(7)
IPT_PCSR	cd00603	5(5),12(4),22(4),88(4),94(4),107(4),108(4),114(4),116(4),135(5),139(5),176(7),179(4)	176(7)
LDH_MDH_like	cd00650	124(5),248(5)	124(5),248(5)
MDH	cd00704	101(5),235(6)	101(5),235(6)
ThiF_MoeB_HesA_family	cd00757	116(5)	116(5)
NOS_oxygenase_prok	cd00794	57(5)	57(5)
PH	cd00821	2(8),4(4),12(5),42(4),60(11),63(8),64(5),154(10),158(5),159(7),174(6),177(7),182(5),291(5),293(7),296(9),297(5),301(4),391(5),392(5),395(7),397(9),413(4)	2(8),12(5),60(11),63(8),64(5),154(10),158(5),159(7),174(6),177(7),182(5),291(5),293(7),296(9),297(5),391(5),392(5),395(7),397(9)
init_cond_enzymes	cd00827	249(3)	249(3)
Ras	cd00876	14(12),33(9),41(8),59(12),73(13),83(10),91(8),106(8),167(8),171(10),193(8),196(9),247(8)	14(12),59(12),73(13),83(10),171(10)
Ran	cd00877	15(9),40(8),63(12),77(9),79(8),87(8),131(8),135(13),144(8)	15(9),63(12),77(9),135(13)
Arf_Arl	cd00878	71(9),120(9),296(9),303(11)	303(11)
Ras_like_GTPase	cd00882	4(6),18(7),144(8),146(9),150(6),155(9),158(8),160(7),297(7),300(8),314(6),385(7),388(9),392(6),401(6),404(7),498(6),503(6),504(6),506(7),516(10),517(7),519(8),527(6),624(12),626(11),640(10),759(6)	144(8),146(9),155(9),158(8),300(8),388(9),516(10),519(8),624(12),626(11),640(10)
MoeA	cd00887	292(3),551(3)	292(3),551(3)
PI3Kc	cd00891	493(5),509(6),532(6),537(7)	509(6),532(6),537(7)
PI4Kc_III	cd00893	72(4),197(4),235(4),264(4),298(5),313(6),336(6),340(9),356(4)	313(6),336(6),340(9)
PI3Kc_IB_gamma	cd00894	112(4),205(4),243(4),272(4),309(5),323(6),346(6),351(7)	309(5),323(6),346(6),351(7)
PI3Kc_C2_beta	cd00895	103(4),195(4),233(4),264(4),298(5),312(6),339(7)	298(5),312(6),339(7)
PI3Kc_III	cd00896	593(5),619(6)	619(6)
PH-like	cd00900	211(6),238(9),247(7),273(7),275(9),279(7),280(6),282(6),342(7),346(7),348(6),448(6),459(6),460(7),461(6)	238(9),247(7),273(7),275(9),279(7),342(7),346(7),460(7)
Aldolase_Class_I	cd00945	147(4)	147(4)
Transaldolase_like	cd00955	125(3)	125(3)
Transaldolase_FSA	cd00956	72(3)	72(3)
Transaldolase_TalAB	cd00957	103(3)	103(3)
PDZ_serine_protease	cd00987	55(5)	55(5)
PDZ_CTP_protease	cd00988	38(7),58(6),102(5),126(6)	38(7),58(6),126(6)
PDZ_metalloprotease	cd00989	37(5)	37(5)
PDZ_signaling	cd00992	30(6),38(5),113(7),116(5),117(5),121(6),148(8),151(6),156(7),160(5),162(7),163(8),164(8),176(6),177(10),178(8),201(5),202(6)	30(6),113(7),121(6),148(8),151(6),156(7),162(7),163(8),164(8),176(6),177(10),178(8),202(6)
EriC	cd01031	190(4),276(5),294(4),458(6)	276(5),458(6)
ClC_like	cd01033	260(4)	260(4)
EriC_like	cd01034	178(4),249(4),294(4),428(6)	428(6)
ClC_euk	cd01036	223(4),279(4),317(4),336(5),620(5)	336(5),620(5)
NAD_bind_Leu_Phe_Val_DH	cd01075	27(3),233(5)	233(5)
NAD_bind_1_Glu_DH	cd01076	55(3),253(5)	253(5)
PAN_AP_HGF	cd01099	103(4)	103(4)
Link_Domain	cd01102	42(4),90(4),102(4)	42(4),90(4),102(4)
P_permease	cd01116	98(3)	98(3)
YbiR_permease	cd01117	85(3)	85(3)
ArsB_permease	cd01118	89(3)	89(3)
Chemokine_CC_DCCL	cd01119	54(5),57(4)	54(5)
GCD	cd01151	320(7)	320(7)
ACAD_fadE6_17_26	cd01152	316(7)	316(7)
ACAD_fadE5	cd01153	356(7)	356(7)
AidB	cd01154	371(7)	371(7)
ACAD_FadE2	cd01155	359(7)	359(7)
IVD	cd01156	302(7)	302(7)
MCAD	cd01157	299(7)	299(7)
SCAD_SBCAD	cd01158	113(4),301(9)	301(9)
NcnH	cd01159	307(7)	307(7)
LCAD	cd01160	299(7)	299(7)
VLCAD	cd01161	338(7)	338(7)
IBD	cd01162	304(7)	304(7)
DszC	cd01163	317(7)	317(7)
FruK_PfkB_like	cd01164	48(4)	48(4)
KdgK	cd01166	50(4)	50(4)
bac_FRK	cd01167	55(4)	55(4)
adenosine_kinase	cd01168	108(4)	108(4)
ribokinase	cd01174	55(4)	55(4)
IPT_plexin_repeat2	cd01179	115(5),118(5)	115(5),118(5)
IPT_plexin_repeat1	cd01180	112(7)	112(7)
PH_Cool_Pix	cd01225	90(3)	90(3)
PH_AGAP	cd01250	9(9),11(5),38(4),42(6),62(5),70(4),78(4),224(4),227(7),230(4),235(4),239(4)	9(9),11(5),42(6),62(5),227(7)
PH_GRP1-like	cd01252	37(6),96(8)	96(8)
PH_CNK_mammalian-like	cd01260	76(5),81(5)	76(5),81(5)
PTB1_Fe65	cd01272	119(4)	119(4)
PKCI_related	cd01276	47(4)	47(4)
HINT_subgroup	cd01277	48(4)	48(4)
aprataxin_related	cd01278	51(3)	51(3)
cytidine_deaminase	cd01283	101(5)	101(5)
CAD_DHOase	cd01316	189(5)	189(5)
MDH_cytoplasmic_cytosolic	cd01336	209(4)	209(4)
MDH_glyoxysomal_mitochondrial	cd01337	106(4)	106(4)
MDH_choloroplast_like	cd01338	212(4)	212(4)
ADP_ribosyl	cd01341	5(4),41(5),585(4)	41(5)
Motor_domain	cd01363	48(7),52(6),55(6),57(8),62(6),63(7),69(8),102(6),144(6),196(8),230(6),244(6),396(6),419(9),448(8),574(6)	48(7),57(8),63(7),69(8),196(8),419(9),448(8)
KISc_BimC_Eg5	cd01364	86(7),90(5),100(6),107(5),189(6),341(5),360(9),429(5),457(6),461(5),479(5),505(5)	86(7),360(9)
KISc_KIF1A_KIF1B	cd01365	70(5),107(5),185(5),248(5),267(8),280(5),340(5),401(5),419(5),445(5)	267(8)
KISc_C_terminal	cd01366	72(8),179(7),253(9),281(7)	72(8),179(7),253(9),281(7)
KISc_KIF2_like	cd01367	64(7),187(6),283(9)	64(7),283(9)
KISc_KIF23_like	cd01368	61(7),355(8)	61(7),355(8)
KISc_KHC_KIF5	cd01369	297(9)	297(9)
KISc_KIP3_like	cd01370	126(7),234(6),304(9)	126(7),304(9)
KISc_KIF3	cd01371	172(7),234(9)	172(7),234(9)
KISc_KIF4	cd01372	68(7),197(6),279(9)	68(7),279(9)
KISc_KLP2_like	cd01373	17(7),44(7),46(6),142(6),203(9)	17(7),44(7),203(9)
KISc_CENP_E	cd01374	59(5),135(7),139(5),159(5),192(5),193(6),226(6),305(5),324(9),352(5),393(5),453(5),503(5)	135(7),324(9)
KISc_KIF9_like	cd01375	123(11),244(7),317(9)	123(11),317(9)
KISc_KID_like	cd01376	145(7),219(9)	145(7),219(9)
MYSc_type_II	cd01377	65(6),421(9),607(6),744(7),776(7),777(6)	421(9),744(7),776(7)
MYSc_type_I	cd01378	62(6),503(9),677(6),818(7),846(8),847(6)	503(9),818(7),846(8)
MYSc_type_III	cd01379	60(6),329(6),350(9),367(6),957(6),1049(8),1093(6)	350(9),1049(8)
MYSc_type_V	cd01380	71(6),395(9),421(7),557(6),704(7),736(6),737(7)	395(9),421(7),704(7),737(7)
MYSc_type_VII	cd01381	60(6),182(5),322(6),343(9),355(5),499(6),535(5),546(6),549(5),599(5),610(5),617(7),625(5),642(9),671(5),677(5)	60(6),322(6),343(9),499(6),546(6),617(7),642(9)
MYSc_type_VI	cd01382	65(6),438(9),449(6),597(6),878(6),934(6)	438(9)
MYSc_type_VIII	cd01383	68(6),324(6),345(9),362(7),494(6),619(7),641(6)	345(9),362(7),619(7)
MYSc_type_XI	cd01384	62(6),384(9),567(6),628(9),704(7),728(9)	384(9),628(9),704(7),728(9)
MYSc_type_IX	cd01385	67(6),354(9),519(6),768(7),789(9),818(6),824(6)	354(9),768(7),789(9)
MYSc_type_XVIII	cd01386	365(9),385(6),590(6),770(7)	365(9),770(7)
MYSc_type_XV	cd01387	62(6),325(6),346(9),365(6),497(6),625(7)	346(9),625(7)
Periplasmic_Binding_Protein_Type_1	cd01391	95(5),142(6),163(5),231(5),312(5),313(8),333(6),337(7),378(5),387(5),431(6),520(6),523(7),558(6),570(5),602(6)	142(6),313(8),333(6),337(7),431(6),520(6),523(7),558(6),602(6)
RPI_A	cd01398	160(3)	160(3)
Ribosomal_L16_L10e	cd01433	221(4)	221(4)
parp_like	cd01437	482(5)	482(5)
Cdc25_Acr2p	cd01443	93(3)	93(3)
vWFA_subfamily_ECM	cd01450	3(6),6(4),10(6),12(5),13(8),16(8),25(4),26(5),27(4),28(6),30(5),35(4),41(7),42(4),43(5),45(5),47(6),62(4),65(13),67(9),72(4),73(5),85(5),86(4),92(4),106(4),109(4),110(4),113(8),120(7),139(4),140(5),141(4),144(4),147(5),154(4),157(6),158(7),171(5),173(5),174(5),175(5),177(4),178(5),181(7),184(5),188(4),189(5),190(4),191(7),211(4),216(7),237(4),239(4),241(5),242(6),245(4),246(5),257(4),258(7),267(4…	3(6),10(6),13(8),16(8),28(6),41(7),47(6),65(13),67(9),113(8),120(7),157(6),158(7),181(7),191(7),216(7),242(6),258(7),269(6),282(7)
vWA_integrins_alpha_subunit	cd01469	10(6),40(10),42(7),70(7),98(6),103(6),117(7),161(6),168(7)	40(10),42(7),70(7),117(7),168(7)
vWA_micronemal_protein	cd01471	10(6),41(5),43(6),123(6),135(5)	10(6),43(6),123(6)
vWA_collagen	cd01472	10(6),13(6),22(7),24(5),26(5),35(5),37(5),56(5),59(10),61(9),69(5),71(5),94(9),104(5),122(6),135(6),139(5),141(5),148(5),149(8),158(9),159(5),170(7),178(6),183(6),191(6),202(6),203(6),221(5)	22(7),59(10),61(9),94(9),149(8),158(9),170(7)
vWA_CTRP	cd01473	41(6)	41(6)
vWA_ATR	cd01474	20(5),112(5),170(5)	20(5),112(5),170(5)
vWA_Matrilin	cd01475	18(5),40(8),42(11),52(5),72(5),99(5),119(5),132(5),152(6),159(6),226(5),233(5)	40(8),42(11)
VWA_integrin_invertebrates	cd01476	15(7),40(10),42(8),76(8),106(7),110(6),121(7),138(7),169(7),170(7)	15(7),40(10),42(8),76(8),106(7),121(7),138(7),169(7),170(7)
vWA_F09G8-8_type	cd01477	157(5)	157(5)
vWA_collagen_alpha_1-VI-type	cd01480	12(6),15(5),59(8),61(10),63(7),73(5),96(7),104(5),137(7),142(5),143(5),159(6),184(6),204(6)	12(6),59(8),61(10),63(7),96(7),137(7),159(6),184(6),204(6)
vWA_collagen_alpha3-VI-like	cd01481	16(7),40(10),42(8),70(9),98(7),101(8),105(7),115(7),119(6),130(6),138(6),156(6)	16(7),40(10),42(8),70(9),98(7),101(8),105(7),115(7)
vWA_collagen_alphaI-XII-like	cd01482	17(7),43(10),45(8),73(8),103(8),106(6),108(6),118(7),133(6),136(6),154(6)	43(10),45(8),73(8),103(8)
E1_enzyme_family	cd01483	135(5)	135(5)
E1-2_like	cd01484	99(4)	99(4)
E1_ThiF_like	cd01487	87(4)	87(4)
Uba3_RUB	cd01488	95(4)	95(4)
Ube1_repeat2	cd01490	117(4)	117(4)
Translation_factor_III	cd01513	92(8)	92(8)
Cdc25	cd01530	107(3)	107(3)
Acr2p	cd01531	101(3)	101(3)
BCAT_beta_family	cd01557	90(4)	90(4)
D-AAT_like	cd01558	101(4)	101(4)
Homoaconitase	cd01582	378(4)	378(4)
AcnA_Mitochondrial	cd01584	377(4)	377(4)
GATase1	cd01653	321(4)	321(4)
TRX_superfamily	cd01659	209(5)	209(5)
Death	cd01670	73(7)	73(7)
CARD	cd01671	99(5)	99(5)
LSm11_M	cd01739	22(4)	22(4)
RA	cd01768	46(6)	46(6)
UBL	cd01769	34(4),42(4),54(4),78(4),111(4)	34(4),42(4),54(4),78(4),111(4)
Myosin_IXb_RA	cd01779	5(3)	5(3)
PLC_epsilon_RA	cd01780	55(3)	55(3)
UBP_N	cd01813	25(3)	25(3)
Rab5_related	cd01860	16(12),43(9),48(9),102(11),126(9),165(9),166(10),219(9),262(11)	16(12),102(11),262(11)
Rab6	cd01861	15(12),60(13),142(11),175(11)	60(13)
Rab7	cd01862	15(12),30(8),58(12),82(8),119(8),136(8),187(10)	15(12),58(12)
Rab18	cd01863	15(12),67(13),135(12),186(12)	15(12),67(13),135(12),186(12)
Rab19	cd01864	18(9),35(7),38(7),43(9),46(7),107(10),113(8),123(8),131(8),142(7),164(8),168(7),172(10),185(7),238(8)	18(9),43(9),107(10),113(8),123(8),131(8),164(8),172(10),238(8)
Rab2	cd01866	19(9),39(8),44(9),61(10),67(8),75(9),77(9),119(8),123(12),127(12),137(8),164(8)	19(9),44(9),61(10),75(9),77(9),123(12),127(12)
Rab8_Rab10_Rab13_like	cd01867	18(9),33(8),35(9),43(8),60(13),66(10),74(9),76(8),84(9),95(8),99(8),105(8),117(9),121(11),126(9),136(8),163(12),168(8)	18(9),35(9),60(13),74(9),84(9),117(9),121(11),126(9),163(12)
Rab11_like	cd01868	18(9),64(12),70(8),124(8),128(12),133(10),143(8),178(11)	64(12),128(12),133(10),178(11)
Rab1_Ypt1	cd01869	17(12),43(9),60(14),66(10),74(9),76(9),84(9),118(9),122(10),123(9),126(13),136(12),163(12)	17(12),43(9),60(14),66(10),74(9),76(9),84(9),118(9),122(10),123(9),126(13),136(12),163(12)
RhoA_like	cd01870	16(10),28(6),31(7),33(7),40(6),43(6),57(10),61(6),63(9),70(7),71(8),73(9),81(7),95(7),102(6),103(6),114(8),118(6),134(7),144(7),148(6),169(7),170(6),173(8),174(6)	16(10),31(7),33(7),57(10),63(9),70(7),71(8),73(9),81(7),95(7),114(8),134(7),144(7),169(7),173(8)
Rac1_like	cd01871	16(10),31(8),33(8),57(10),73(8),114(8),118(8),122(8)	16(10),57(10)
Cdc42	cd01874	16(10),31(7),57(9),63(8),73(7),95(7),114(8),118(7)	16(10),57(9)
RhoG	cd01875	18(10),33(7),59(10),65(7),75(7),120(7),124(7),149(7),174(7),184(9)	18(10),59(10)
LepA	cd01890	200(5)	200(5)
ribokinase_group_D	cd01937	38(4)	38(4)
Ketohexokinase	cd01939	63(4)	63(4)
ribokinase_group_A	cd01942	61(4)	61(4)
YegV_kinase_like	cd01944	45(4)	45(4)
ribokinase_group_B	cd01945	46(4)	46(4)
Guanosine_kinase_like	cd01947	45(4)	45(4)
GMP_synthase_C	cd01997	416(4)	416(4)
TPP_BFDC	cd02002	114(5)	114(5)
TPP_BZL_OCoD_HPCL	cd02004	105(5)	105(5)
TPP_PDC_IPDC	cd02005	103(5)	103(5)
TPP_ALS	cd02010	84(5)	84(5)
TPP_Xsc_like	cd02013	89(5)	89(5)
TPP_POX	cd02014	89(5)	89(5)
TPP_AHAS	cd02015	99(5)	99(5)
TPP_E1_OGDC_like	cd02016	23(3)	23(3)
ov-serpin	cd02044	26(5),32(5),46(5),185(5),280(5),319(5)	26(5),32(5),46(5),185(5),280(5),319(5)
antithrombin-III_like	cd02045	31(5),37(5),51(5),182(5),270(5)	31(5),37(5),51(5),182(5),270(5)
hsp47	cd02046	28(5),34(5),48(5),65(5),80(5),173(5),262(5),301(5)	28(5),34(5),48(5),65(5),80(5),173(5),262(5),301(5)
HCII	cd02047	102(5),108(5),122(5),144(5),252(5),339(5),377(5)	102(5),108(5),122(5),144(5),252(5),339(5),377(5)
neuroserpin	cd02048	25(5),31(5),45(5),171(5),267(5),305(5)	25(5),31(5),45(5),171(5),267(5),305(5)
bacterial_SERPIN	cd02049	37(5),43(5),57(5),72(5),181(5),270(5),315(5)	37(5),43(5),57(5),72(5),181(5),270(5),315(5)
C1_inh	cd02050	328(7)	328(7)
PAI-1_nexin-1	cd02051	32(5),38(5),52(5),223(5),315(5),354(5),388(5)	32(5),38(5),52(5),223(5),315(5),354(5),388(5)
PEDF	cd02052	11(4),40(5),46(5),60(5),77(4),91(4),98(4),106(4),118(4),158(4),184(5),204(4),206(4),221(5),273(5),310(5),311(4),324(4)	40(5),46(5),60(5),184(5),221(5),273(5),310(5)
PZI	cd02055	26(5),32(5),46(5),172(5),298(5)	26(5),32(5),46(5),172(5),298(5)
alpha-1-antitrypsin_like	cd02056	26(5),32(5),46(5),77(4),88(5),108(4),172(5),193(4),195(4),210(4),253(4),268(5),306(5),321(4),339(4)	26(5),32(5),46(5),88(5),172(5),268(5),306(5)
maspin_like	cd02057	26(5),32(5),46(5),61(5),171(5),265(5),304(5)	26(5),32(5),46(5),61(5),171(5),265(5),304(5)
PAI-2	cd02058	26(5),32(5),46(5),113(5),208(5),302(5),341(5)	26(5),32(5),46(5),113(5),208(5),302(5),341(5)
GRX_family	cd02066	69(5)	69(5)
PA_GRAIL_like	cd02122	95(3),158(3)	95(3),158(3)
PA_C_RZF_like	cd02123	91(4),160(4)	91(4),160(4)
PA_PoS1_like	cd02124	79(3),131(3)	79(3),131(3)
PA_EDEM3_like	cd02126	56(4)	56(4)
PA_TfR	cd02128	34(3),45(3),85(3),106(4),150(3)	106(4)
PA_ScAPY_like	cd02130	62(3),114(3)	62(3),114(3)
PA_GO-like	cd02132	66(3),114(4)	66(3),114(4)
PA_C5a_like	cd02133	79(3),131(3)	79(3),131(3)
alpha_tubulin	cd02186	226(5),406(7)	406(7)
beta_tubulin	cd02187	220(5),390(7)	390(7)
gamma_tubulin	cd02188	247(5),469(7)	469(7)
delta_tubulin	cd02189	922(7)	922(7)
epsilon_tubulin	cd02190	28(5),41(5),450(7)	450(7)
vigilin_like_KH	cd02394	5(4),19(6),21(5),25(5),29(5),45(4),83(4),89(4),92(5),93(4),123(6),129(6),133(5)	19(6),21(5),25(5),29(5),92(5),123(6),129(6),133(5)
PCBP_like_KH	cd02396	23(5),26(5),66(5),69(5),118(7),122(5)	23(5),26(5),66(5),69(5),118(7),122(5)
AdoMet_MTases	cd02440	195(10)	195(10)
RNAP_II_Rpb1_C	cd02584	327(5)	327(5)
Peptidase_C19D	cd02660	268(8),271(6)	268(8)
Peptidase_C19L	cd02668	32(5),126(6),186(6),197(5),305(5),317(5),616(5)	126(6),186(6)
Peptidase_C19R	cd02674	312(6)	312(6)
RNAP_III_Rpc1_C	cd02736	195(7)	195(7)
GltS_FMN	cd02808	9(4),40(4)	9(4),40(4)
alpha_hydroxyacid_oxid_FMN	cd02809	7(4),21(4)	7(4),21(4)
IDI-2_FMN	cd02811	7(4)	7(4)
PAZ	cd02825	152(4)	152(4)
PseudoU_synth_TruA_Archea	cd02866	159(3)	159(3)
FCB2_FMN	cd02922	7(4),20(4)	7(4),20(4)
TRX_family	cd02947	5(4),36(4),38(4),45(4),115(6)	115(6)
Phd_like	cd02957	180(3)	180(3)
PDI_a_family	cd02961	14(5),21(5),112(5),118(6)	118(6)
PDI_b_family	cd02981	18(5)	18(5)
TRX_PICOT	cd02984	81(5)	81(5)
PDI_a_ERp44	cd02996	86(4)	86(4)
GRX_SH3BGR	cd03030	66(3)	66(3)
PDI_b_ERp72	cd03068	15(4)	15(4)
GST_N_Alpha	cd03077	39(3),56(3)	39(3),56(3)
PMM_PGM	cd03089	510(5)	510(5)
CobW_like	cd03112	90(3)	90(3)
alpha_CA_VI	cd03125	292(6)	292(6)
TM4SF3_like_LEL	cd03154	20(4),68(3)	20(4)
GST_C_DHAR	cd03201	53(4)	53(4)
GST_C_Mu	cd03209	21(3),88(4)	88(4)
ABCG_EPDR	cd03213	26(7),33(7),34(6),38(8),130(6),231(7),236(6),240(6),259(6),308(6),310(11)	26(7),33(7),34(6),38(8),130(6),231(7),236(6),240(6),259(6),308(6),310(11)
ABC_Iron-Siderophores_B12_Hemin	cd03214	8(5),10(6),12(8),32(8),33(6),37(7),72(5),74(5),157(5),169(6),176(5),177(6),202(5),205(6),213(8),218(7),222(6),248(5),249(6),250(5),254(5),276(5),279(10),282(5),327(9)	10(6),12(8),32(8),33(6),37(7),169(6),177(6),205(6),213(8),218(7),222(6),249(6),279(10),327(9)
ABC_Carb_Monos_II	cd03215	6(4),8(4),49(5),53(6),88(5),235(4),241(4),281(4),298(4),299(4),306(4),312(6),316(5),339(5),340(4),346(4),348(4),356(5),362(4),367(4),369(8),374(8)	53(6),312(6),369(8),374(8)
ABC_Carb_Monos_I	cd03216	12(11),27(8),32(6),145(6),170(8),178(7),187(6),228(8),239(6),241(11),247(10)	12(11),27(8),170(8),178(7),228(8),241(11),247(10)
ABC_FeS_Assembly	cd03217	10(7),228(7)	10(7),228(7)
ABC_YhbG	cd03218	12(6),13(7),17(7),130(6)	13(7),17(7)
ABC_Mj1267_LivG_branched	cd03219	10(5),12(5),17(6),18(5),22(6),57(5),105(5),108(5),153(5),176(6),184(5),229(5),248(10)	248(10)
ABC_KpsT_Wzt	cd03220	59(7),104(6),180(6),203(6),219(8),250(7)	59(7),219(8),250(7)
ABCF_EF-3	cd03221	13(9),23(8),28(7),63(5),65(6),74(6),97(6),258(7),263(7),267(6),287(7),315(5),317(10),323(7)	13(9),23(8),28(7),65(6),74(6),97(6),258(7),263(7),267(6),287(7),317(10),323(7)
ABC_RNaseL_inhibitor	cd03222	22(7),204(8)	22(7),204(8)
ABCD_peroxisomal_ALDP	cd03223	33(7),38(6),154(5),233(5),242(6),318(5),323(6),332(7),355(7)	33(7),38(6),242(6),323(6),332(7),355(7)
ABC_TM1139_LivF_branched	cd03224	4(5),10(9),18(7),23(6),109(5),112(5),146(5),153(5),163(5),192(5),194(5),220(5),227(10),240(6)	10(9),18(7),227(10)
ABC_cobalt_CbiO_domain1	cd03225	12(10),34(8),35(7),39(8),76(5),78(5),109(6),120(6),140(5),147(6),148(6),156(5),173(13),183(9),188(7),192(6),210(5),211(6),212(5),216(6),220(5),229(9),240(5),242(11),248(10)	12(10),34(8),35(7),39(8),173(13),183(9),188(7),229(9),242(11),248(10)
ABC_cobalt_CbiO_domain2	cd03226	12(9),19(8),20(5),24(7),122(5),131(6),138(5),139(5),147(5),154(7),155(9),164(6),169(6),173(6),191(5),192(5),193(5),197(5),221(8),222(5),224(5),225(9)	12(9),19(8),24(7),154(7),155(9),221(8),225(9)
ABCC_MRP_Like	cd03228	9(4),11(5),13(10),51(9),52(6),53(4),56(9),58(4),74(4),82(4),105(5),107(5),192(4),195(4),200(4),201(4),206(4),211(4),217(5),220(5),226(7),236(6),288(5),289(5),299(4),300(4),303(5),304(4),315(4),317(7),321(6),327(4),333(4),340(4),341(5),343(7),344(7),348(6),354(4),372(4),377(6),379(13),383(5),384(5),388(4)	11(5),13(10),51(9),52(6),56(9),105(5),107(5),217(5),220(5),226(7),236(6),288(5),289(5),303(5),317(7),321(6),341(5),343(7),344(7),348(6),377(6),379(13),383(5),384(5)
ABC_Class3	cd03229	34(10),41(9),42(7),46(8),142(6),173(8),182(9),184(6),192(8),197(9),201(6),220(7),236(10),249(11),254(11)	34(10),41(9),42(7),46(8),173(8),182(9),192(8),197(9),220(7),236(10),249(11),254(11)
ABC_DR_subfamily_A	cd03230	13(10),40(9),41(7),45(8),77(5),79(5),98(7),122(5),128(5),131(6),137(5),139(5),156(5),165(5),166(9),167(8),175(9),180(7),184(6),204(5),206(6),211(5),217(5),223(10),234(6),236(11),242(5),244(10)	13(10),40(9),41(7),45(8),98(7),166(9),167(8),175(9),180(7),223(10),236(11),244(10)
ABC_CcmA_heme_exporter	cd03231	17(6),22(7),107(6),126(8),141(6)	22(7),126(8)
ABCG_PDR_domain2	cd03232	184(6),188(6),238(7)	238(7)
ABCG_PDR_domain1	cd03233	16(8),37(7),42(6),61(5),87(5),119(5),202(5),207(6),211(5),244(5),251(9),266(6)	16(8),37(7),251(9)
ABCG_White	cd03234	2(6),24(5),31(6),36(9),109(5),126(5),129(5),140(6),145(6),185(8),190(6),224(5),301(6),320(7),334(5)	2(6),31(6),36(9),140(6),145(6),185(8),190(6),301(6),320(7)
ABC_Metallic_Cations	cd03235	10(7),14(7),18(9),19(7),23(8),72(6),123(9),156(8),161(6),165(6),184(7),189(6),200(9),211(6),213(11),219(10)	10(7),14(7),18(9),19(7),23(8),123(9),156(8),184(7),200(9),213(11),219(10)
ABC_RNaseL_inhibitor_domain2	cd03237	4(9),187(9)	4(9),187(9)
ABC_UvrA	cd03238	591(6)	591(6)
ABCC_MRP_domain2	cd03244	15(6),23(8),28(6),192(6),197(7),222(6),237(7),251(6),267(7)	23(8),197(7),237(7),267(7)
ABCC_bacteriocin_exporters	cd03245	15(10),23(8),28(8),86(6),126(6),150(6),155(7),184(7),193(8)	15(10),23(8),28(8),155(7),184(7),193(8)
ABCC_Protease_Secretion	cd03246	13(8),22(8),27(8),149(7),154(7),177(7),205(10),209(9)	13(8),22(8),27(8),149(7),154(7),177(7),205(10),209(9)
ABCC_cytochrome_bd	cd03247	12(6),19(8),24(8),82(6),152(7),157(7),180(6),205(6),207(10),210(6),224(6)	19(8),24(8),207(10)
ABCC_TAP	cd03248	13(5),24(7),31(6),135(5),172(5),181(5),217(5),261(6),272(5),274(9)	24(7),274(9)
ABC_MTABC3_MDL1_MDL2	cd03249	13(8),20(7),21(5),25(6),85(5),248(5),274(5),279(7),283(5),296(5),301(5),302(5),303(5),320(7),335(5),381(5)	13(8),20(7),279(7),320(7)
ABCC_MRP_domain1	cd03250	13(9),89(8),90(5),94(8),120(5),129(5),192(5),264(7),268(6),281(5),287(5),290(5),294(5),307(8),318(5),320(10),327(5),328(5),329(8)	13(9),89(8),94(8),264(7),307(8),320(10),329(8)
ABCC_MsbA	cd03251	13(8),22(6),166(6),171(7),194(6),208(7),221(9),223(6),238(6)	13(8),171(7),208(7),221(9)
ABCC_Hemolysin	cd03252	13(9),20(8),25(8),147(6),152(7),175(6),189(7),202(9),219(6)	13(9),20(8),25(8),152(7),189(7),202(9)
ABCC_ATM1_transporter	cd03253	13(8),38(7),171(7),215(7),228(9)	13(8),38(7),171(7),215(7),228(9)
ABCC_Glucan_exporter_like	cd03254	13(8),20(8),25(7),154(7),191(7),204(10),208(9)	13(8),20(8),25(7),154(7),191(7),204(10),208(9)
ABC_MJ0796_LolCDE_FtsE	cd03255	13(10),23(9),24(7),28(8),124(6),167(7),177(6),182(8),186(6),205(6),222(8),233(7),235(11),241(10)	13(10),23(9),24(7),28(8),167(7),182(8),222(8),233(7),235(11),241(10)
ABC_PhnC_transporter	cd03256	13(9),20(7),25(6),221(9)	13(9),20(7),221(9)
ABC_NikE_OppD_transporters	cd03257	5(4),10(4),12(4),29(5),34(7),35(5),45(4),57(4),65(4),84(5),86(5),243(4),247(4),254(4),269(5),271(4),274(4),283(4),285(4),288(4),397(4),401(7),404(4),413(4),417(6),419(4),426(6),443(4),444(4),445(4),456(5),459(5),462(6),473(6),475(12),482(4),498(6)	29(5),34(7),35(5),84(5),86(5),269(5),401(7),417(6),426(6),456(5),459(5),462(6),473(6),475(12),498(6)
ABC_MetN_methionine_transporter	cd03258	14(8),25(6),88(6),159(6),216(9),221(9),234(7)	14(8),216(9),221(9),234(7)
ABC_Carb_Solutes_like	cd03259	34(9),41(8),42(7),46(7),129(6),165(6),175(9),184(6),218(7),236(8),240(11),255(8)	34(9),41(8),42(7),46(7),175(9),218(7),236(8),240(11),255(8)
ABC_PstB_phosphate_transporter	cd03260	13(8),21(6),174(6),183(6),221(7),235(10),262(6)	13(8),221(7),235(10)
ABC_Org_Solvent_Resistant	cd03261	13(9),19(7),24(7),149(6),220(6),222(9),227(9)	13(9),19(7),24(7),222(9),227(9)
ABC_HisP_GlnQ	cd03262	4(5),10(6),19(7),24(6),86(5),113(5),125(5),143(5),149(6),159(7),164(6),168(5),185(5),187(5),203(7),216(10),221(9)	19(7),159(7),203(7),216(10),221(9)
ABC_subfamily_A	cd03263	13(10),44(8),45(6),49(7),100(5),133(5),150(5),153(6),160(5),161(5),194(5),197(8),198(6),207(7),216(6),235(6),240(6),274(7),284(8),285(6),292(10),306(7)	13(10),44(8),45(6),49(7),153(6),197(8),198(6),207(7),216(6),235(6),240(6),274(7),284(8),285(6),292(10),306(7)
ABC_drug_resistance_like	cd03264	13(8),38(7),39(5),77(5),94(5),105(5),117(5),119(5),122(6),139(5),145(5),154(7),157(5),164(5),173(6),189(5),192(6),193(6),207(6),218(5),220(9),222(5),225(10),238(7)	13(8),38(7),154(7),220(9),225(10),238(7)
ABC_DrrA	cd03265	17(8),22(7),70(7),79(6),83(7),129(8),148(6),167(6),183(6),198(12),201(10),214(6)	17(8),22(7),70(7),83(7),129(8),198(12),201(10)
ABC_NatA_sodium_exporter	cd03266	14(8),31(7),113(6),121(6),154(8),159(6),163(6),182(6),200(6),213(10)	14(8),154(8),213(10)
ABC_NatA_like	cd03267	31(9),38(6),76(5),92(6),123(7),155(5),169(6),192(5),206(5),226(5)	31(9),123(7)
ABC_BcrA_bacitracin_resist	cd03268	18(7),23(6),74(6),99(7),102(6),134(6),144(8),172(6),199(6),206(10),219(6)	18(7),99(7),144(8),206(10)
ABC_putative_ATPase	cd03269	10(7),17(7),22(7),68(6),96(7),128(6),137(7),142(6),165(6),180(8),198(6),211(7)	10(7),17(7),22(7),96(7),137(7),180(8),211(7)
ABCC_SUR2	cd03288	64(6),90(7),96(6),277(9),281(6)	90(7),277(9)
ABCC_CFTR2	cd03289	15(6),21(7),168(7),205(6),218(10),222(7)	21(7),168(7),218(10),222(7)
ABCC_SUR1_N	cd03290	13(8),19(8),24(7),164(7),217(10),221(8)	13(8),19(8),24(7),164(7),217(10),221(8)
ABCC_CFTR1	cd03291	3(6),13(6),47(7),54(6),59(7),172(7),223(10)	47(7),59(7),172(7),223(10)
ABC_FtsE_transporter	cd03292	13(8),19(6),87(5),101(5),111(5),134(5),138(5),145(6),154(5),173(5),187(6),199(5),202(7),206(5)	13(8)
ABC_NrtD_SsuB_transporters	cd03293	13(9),24(6),25(6),29(8),164(6),184(7),189(6),193(6),226(8),249(8)	13(9),29(8),184(7),226(8),249(8)
ABC_Pro_Gly_Betaine	cd03294	15(8),51(7),166(9)	15(8),51(7),166(9)
ABC_OpuCA_Osmoprotection	cd03295	13(9),19(6),24(7),144(6),149(6),188(7),206(7)	13(9),24(7),188(7),206(7)
ABC_CysA_sulfate_importer	cd03296	14(10),15(7),20(8),21(6),25(9),73(6),100(6),136(6),145(8),150(6),154(6),173(7),203(11),206(6),207(7),220(9)	14(10),20(8),25(9),145(8),203(11),220(9)
ABC_ModC_molybdenum_transporter	cd03297	11(8),12(6),28(5),32(8),63(5),110(5),112(5),127(5),138(5),146(5),152(5),157(8),162(6),166(6),191(5),201(8),212(5),214(12),218(5),219(5),232(7)	11(8),32(8),157(8),201(8),214(12)
ABC_ThiQ_thiamine_transporter	cd03298	10(7),68(6),127(10),136(8),141(6),180(6),193(10),198(7),211(6)	10(7),127(10),136(8),193(10),198(7)
ABC_ModC_like	cd03299	7(7),16(7),21(6),128(6)	7(7),16(7)
ABC_PotA_N	cd03300	21(7),26(7),57(5),76(5),132(5),134(5),147(6),151(5),176(5),186(5),204(5)	21(7),26(7)
ABC_MalK_N	cd03301	13(10),40(8),45(9),123(7),126(6),196(7),206(7),211(6),215(6),265(9),268(6),281(7)	13(10),40(8),45(9),123(7),196(7),206(7),265(9),281(7)
LMO_FMN	cd03332	29(4),42(4)	29(4),42(4)
TCP1_alpha	cd03335	193(5)	193(5)
TCP1_beta	cd03336	198(5)	198(5)
TCP1_zeta	cd03342	229(5)	229(5)
ABCC_NFT1	cd03369	25(6),239(9)	239(9)
PAP2_like_5	cd03394	28(4)	28(4)
SPFH_stomatin	cd03403	43(3),142(4)	142(4)
SPFH_like_u3	cd03406	271(4)	271(4)
R_hydratase_like	cd03441	96(3)	96(3)
MaoC_like	cd03446	82(3)	82(3)
FAS_MaoC	cd03447	81(3)	81(3)
HDE_HSD	cd03448	87(3)	87(3)
SAV4209_like	cd03453	75(3)	75(3)
Link_domain_TSG_6_like	cd03515	39(4),78(5),87(4)	78(5)
Link_domain_CSPGs_modules_1_3	cd03517	64(4),121(4),122(4),130(4)	64(4),121(4),122(4),130(4)
Link_domain_HAPLN_module_1	cd03518	6(4),39(4),79(4),80(4),89(4)	6(4),39(4),79(4),80(4),89(4)
Link_domain_HAPLN_module_2	cd03519	80(7)	80(7)
NTR_like	cd03523	60(5)	60(5)
NTR_Sfrp3_like	cd03581	78(3)	78(3)
CLECT_CSPGs	cd03588	3(7),46(7),54(6),79(6),80(9),96(6),98(6)	3(7),46(7),80(9)
CLECT_CEL-1_like	cd03589	3(6),9(4),20(5),26(5),27(6),29(4),38(8),51(4),55(4),62(4),66(4),67(4),88(4),96(4),97(7),100(5),106(5),113(4),120(6),121(13),131(4),132(4),141(4),143(8),149(4),158(4),161(4),172(5),173(4),179(5)	3(6),27(6),38(8),97(7),120(6),121(13),143(8)
CLECT_DC-SIGN_like	cd03590	3(7),9(8),30(5),31(7),37(9),39(6),55(6),69(5),73(5),74(5),77(6),82(6),89(5),99(8),100(9),110(5),115(5),127(5),129(9),149(5),151(5),153(8),155(5)	3(7),9(8),31(7),37(9),99(8),100(9),129(9),153(8)
CLECT_collectin_like	cd03591	16(5),17(6),23(6),29(5),41(6),51(5),79(7),80(6),96(7),109(5),114(5)	17(6),23(6),41(6),79(7),80(6),96(7)
CLECT_selectins_like	cd03592	9(5),16(5),17(6),23(6),37(5),41(7),59(7),77(5),78(5),95(7)	17(6),23(6),41(7),59(7),95(7)
CLECT_NK_receptors_like	cd03593	3(6),9(6),30(7),36(9),91(6),95(6),109(7),116(10),125(7),127(6)	30(7),36(9),109(7),116(10),125(7)
CLECT_REG-1_like	cd03594	3(6),26(7),32(8),36(6),52(9),56(10),74(6),77(6),100(7),101(8),106(6),118(9),124(6),137(7)	26(7),32(8),52(9),56(10),100(7),101(8),118(9),137(7)
CLECT_tetranectin_like	cd03596	78(5),86(5),121(6)	121(6)
CLECT_EMBP_like	cd03598	83(7),100(7)	83(7),100(7)
CLECT_1	cd03602	16(6),22(9),44(7),57(5),62(5),77(5),90(5),91(9),97(5),102(5),106(5),108(9),135(6)	22(9),44(7),91(9),108(9)
CLECT_VCBS	cd03603	18(5),19(5),51(7),74(5),130(6),131(6),136(5),158(6),164(5)	18(5),19(5),51(7),74(5),130(6),131(6),136(5),158(6),164(5)
ClC_1_like	cd03683	205(4),247(4),285(4),304(5),498(5)	304(5),498(5)
ClC_3_like	cd03684	308(4),345(4),386(4),412(4),623(5)	623(5)
ClC_6_like	cd03685	234(4),285(4),325(4),340(4),595(6)	595(6)
GTPBP_II	cd03694	26(4)	26(4)
selB_II	cd03696	23(4),58(4)	23(4),58(4)
EFTU_II	cd03697	23(4),57(4)	23(4),57(4)
eRF3c_III	cd03704	98(8)	98(8)
EF1_alpha_III	cd03705	87(8)	87(8)
SOCS_SOCS_like	cd03717	15(4)	15(4)
SOCS_ASB7	cd03726	15(4)	15(4)
GT1_Gtf_like	cd03784	161(6),386(6),704(6)	161(6),386(6),704(6)
Sina	cd03829	93(3)	93(3)
M14_CP_N-E_like	cd03858	128(5),138(6)	138(6)
M14_CPT	cd03859	128(5),140(7),239(5),269(5)	128(5),140(7),239(5),269(5)
M14_CPD_II	cd03863	102(6)	102(6)
M14_CPN	cd03864	98(6)	98(6)
M14_CPE	cd03865	102(6)	102(6)
M14_CPM	cd03866	101(6),151(5)	101(6)
M14_CPZ	cd03867	98(6)	98(6)
M14_CPD_I	cd03868	130(6),273(5)	130(6)
M14_CPX_like	cd03869	102(6)	102(6)
C2B_Munc13-like	cd04009	8(5),13(5),23(4),26(7),27(5),33(4),43(4),51(4),57(5),62(4),65(5),66(4),71(5),76(4),80(4),89(4),90(5),94(5),100(7),101(5),102(4),107(5),112(4),132(4),135(4),140(4)	26(7),100(7)
C2B_Ferlin	cd04011	14(6),58(5),63(5),80(7)	14(6),80(7)
C2A_PI3K_class_II	cd04012	35(4),50(6)	50(6)
C2_SynGAP_like	cd04013	84(3)	84(3)
C2_PKC_epsilon	cd04014	85(7)	85(7)
C2D_Ferlin	cd04017	11(4),84(4),110(5),113(5),152(4),206(4)	110(5),113(5)
C2_E3_ubiquitin_ligase	cd04021	11(4),75(5)	11(4),75(5)
C2A_MCTP_PRT_plant	cd04022	10(6),71(5),110(5),129(5)	10(6)
C2A_Synaptotagmin-like	cd04024	11(6),34(7),50(8),54(5),67(5),72(5),75(7),76(7),108(5),110(5),116(5),139(8),147(5)	34(7),50(8),75(7),76(7),139(8)
C2_PKC_alpha_gamma	cd04026	9(8),12(7),96(9),99(12),100(7),105(7),115(6),133(6)	9(8),12(7),96(9),99(12),100(7),105(7)
C2B_Munc13	cd04027	30(6),66(5),69(6),70(5),102(5)	30(6),69(6)
C2B_RIM1alpha	cd04028	9(6),26(5),105(5)	9(6)
C2A_SLP-4_5	cd04029	3(4),12(4),14(4),34(4),49(5),51(5),75(4),84(4),89(4),91(4),92(6),98(6),111(4)	92(6),98(6)
C2C_KIAA1228	cd04030	2(5),4(7),23(6),51(5),82(5),92(9),93(5),95(5),96(6),108(7),118(5),130(5),132(6)	4(7),92(9),108(7)
C2A_RIM1alpha	cd04031	111(10),119(7),129(6),141(9)	111(10),119(7),141(9)
C2A_Rabphilin_Doc2	cd04035	12(6),15(6),95(7),100(8),109(8),133(6)	95(7),100(8),109(8)
C2_cPLA2	cd04036	10(6),74(5)	10(6)
C2E_Ferlin	cd04037	93(6),96(5)	93(6)
C2_ArfGAP	cd04038	32(5),69(5),72(5),73(6),74(5)	73(6)
C2D_Tricalbin-like	cd04040	70(6),73(8),74(8),120(8)	73(8),74(8),120(8)
C2A_fungal	cd04041	98(5),101(5),102(6),103(5)	98(5),101(5),102(6),103(5)
C2A_MCTP_PRT	cd04042	60(5),66(5),70(6)	70(6)
C2_Munc13_fungal	cd04043	45(5),67(4),77(4),78(4),120(4)	45(5)
C2A_Tricalbin-like	cd04044	77(6),82(5),83(5)	77(6)
C2C_Tricalbin-like	cd04045	70(7),73(8),74(6)	70(7),73(8)
C2_Calpain	cd04046	70(5)	70(5)
C2B_Copine	cd04047	106(6),107(5)	106(6)
C2A_Copine	cd04048	1(4),10(4),93(5),96(5),97(5)	93(5),96(5),97(5)
C2_putative_Elicitor-responsive_gene	cd04049	74(5)	74(5)
C2B_Synaptotagmin-like	cd04050	90(6),93(6),94(7)	90(6),93(6),94(7)
C2B_Tricalbin-like	cd04052	1(3),57(3)	1(3),57(3)
C2A_Rasal1_RasA4	cd04054	66(6),69(8)	69(8)
HBS1_C	cd04093	94(8)	94(8)
RabL3	cd04102	239(7)	239(7)
Rab23_like	cd04106	15(12),32(7),35(8),43(7),59(10),65(8),75(9),83(7),97(7),115(8),118(7),119(9),120(8),123(9),133(8),134(7),157(7),160(8)	15(12),59(10),75(9),119(9),123(9)
Rab32_Rab38	cd04107	15(9),22(7),27(6),30(6),32(6),38(7),40(10),45(6),115(11),125(6),129(6),135(7),147(8),158(6),166(6),169(7),192(8),196(10),232(7),236(7),248(6),256(6),260(6),267(8),378(7)	15(9),40(10),115(11),147(8),192(8),196(10),267(8)
Rab28	cd04109	15(9),59(9),75(8),129(8),133(11),137(9),175(8),184(8),192(8)	15(9),59(9),75(8),129(8),133(11),137(9),175(8),184(8),192(8)
Rab35	cd04110	63(12)	63(12)
Rab39	cd04111	17(11),29(8),38(6),44(9),46(8),64(12),70(7),78(7),88(7),99(7),103(7),125(8),129(11),136(11),146(6),147(6),150(6),169(6),176(9),181(7),241(6)	17(11),29(8),44(9),46(8),64(12),70(7),78(7),88(7),99(7),103(7),125(8),129(11),136(11),176(9),181(7)
Rab4	cd04113	15(12),38(12),61(13),67(10),85(9),118(9),122(12),183(9),193(9),194(9),221(13)	15(12),38(12),61(13),122(12),221(13)
Rab33B_Rab33A	cd04115	17(9),32(8),34(7),40(11),42(8),45(7),59(11),74(9),76(8),84(8),98(9),120(8),124(10),142(7),152(8),180(8),186(7),195(7)	17(9),32(8),40(11),42(8),59(11),74(9),76(8),84(8),98(9),120(8),124(10),152(8),180(8)
Rab9	cd04116	20(11),45(8),62(13),68(8),76(9),123(8),127(12),166(8),170(8)	20(11),62(13),127(12)
Rab15	cd04117	15(9),32(7),35(7),40(9),43(7),45(7),57(11),63(8),71(9),73(8),81(8),114(8),118(9),122(7),132(8),142(7),157(7),162(9)	15(9),40(9),57(11),71(9),118(9),162(9)
RJL	cd04119	15(11),87(12),106(9),211(10)	15(11),87(12)
Rab40	cd04121	28(5),46(5),141(5),157(5),229(5)	28(5),46(5),141(5),157(5),229(5)
Rab14	cd04122	17(9),34(8),42(9),45(8),59(13),65(8),73(8),83(8),116(8),119(8),120(10),124(11),134(8),161(10)	59(13),120(10),124(11),161(10)
Rab21	cd04123	15(12),31(9),39(11),67(12),83(9),128(11),129(14),134(10),144(9),145(9),171(12)	15(12),39(11),67(12),128(11),129(14),134(10),171(12)
RabL2	cd04124	15(10),34(8),58(8),93(8),114(8),117(12),156(9)	117(12)
Spg1	cd04128	15(8),22(6),27(5),33(6),36(8),41(8),64(6),75(7),83(6),94(5),98(5),115(5),118(5),128(5),138(5),155(5),159(5),166(5),183(5)	15(8),36(8),41(8),75(7)
Wrch_1	cd04130	15(10),22(7),32(8),35(7),56(10),88(8),98(7),106(7),127(7),139(8),143(8),170(7)	15(10),56(10)
Rho4_like	cd04132	15(10),30(6),33(7),35(6),39(7),40(6),59(10),65(7),72(6),75(7),99(6),102(6),116(8),120(7),186(7),190(6),220(6),228(6),231(8),236(8)	15(10),33(7),39(7),59(10),65(7),75(7),116(8),120(7),186(7),231(8),236(8)
Rop_like	cd04133	16(10),38(7),43(7),59(9),65(7),116(8),120(8),144(7),172(8)	16(10),59(9),116(8),120(8),172(8)
Rho3	cd04134	15(10),193(12)	193(12)
Tc10	cd04135	15(10),22(7),30(8),31(7),32(8),39(7),56(11),62(10),69(7),70(8),72(10),80(7),114(8),122(7),125(8),144(7)	15(10),30(8),32(8),56(11),62(10),70(8),72(10),114(8),125(8)
Rap_like	cd04136	3(6),16(11),23(6),28(8),31(8),33(8),36(7),40(7),43(6),57(10),62(6),63(9),70(6),71(9),73(9),81(7),96(6),102(6),120(8),123(6),124(10),130(8),140(8),141(7),144(7),157(6),164(7),165(6),168(9)	16(11),28(8),31(8),33(8),57(10),63(9),71(9),73(9),120(8),124(10),130(8),140(8),168(9)
RheB	cd04137	16(11),24(7),34(9),37(10),41(7),63(9),69(9),73(7),76(9),79(9),87(7),102(7),108(9),121(8),125(11),134(8),144(8),148(7),178(7),182(7),203(7)	16(11),34(9),37(10),63(9),69(9),76(9),79(9),108(9),125(11)
H_N_K_Ras_like	cd04138	1(6),3(6),16(11),23(6),28(7),31(7),33(9),36(8),40(6),43(7),45(7),57(11),58(6),63(9),67(6),70(6),71(9),73(9),81(8),92(6),95(8),96(6),115(8),116(6),118(7),119(10),120(6),124(12),134(11),138(7),150(6),154(6),157(7),158(6),161(11)	16(11),33(9),57(11),63(9),71(9),73(9),119(10),124(12),134(11),161(11)
RalA_RalB	cd04139	15(8),55(9),58(8),62(8),79(10),93(8),95(8),117(8),141(8),144(8),145(11),150(8),160(9),187(9)	15(8),55(9),58(8),62(8),79(10),93(8),95(8),117(8),141(8),144(8),145(11),150(8),160(9),187(9)
ARHI_like	cd04140	16(11),33(8),36(8),43(8),58(10),64(9),72(8),74(10),82(8),118(8),122(9),137(8),161(8)	16(11),58(10),74(10)
Rit_Rin_Ric	cd04141	2(6),4(6),17(11),24(6),26(6),29(6),32(7),34(7),37(8),42(7),46(7),58(9),64(10),71(7),72(9),74(9),82(7),97(6),103(7),104(6),116(8),119(8),120(12),121(6),124(10),134(8),135(7),138(7),151(6),158(6),159(6),162(10)	17(11),32(7),34(7),37(8),42(7),46(7),58(9),64(10),71(7),72(9),74(9),82(7),103(7),116(8),119(8),120(12),124(10),134(8),135(7),138(7),162(10)
Rhes_like	cd04143	15(8),32(6),41(8),46(6),58(8),64(9),73(9),74(8),133(6),138(7),149(6),151(6)	15(8),41(8),58(8),64(9),73(9),74(8)
Ras2	cd04144	14(11),26(8),34(8),55(9),61(8),100(8),151(9),165(8),192(8)	14(11)
M_R_Ras_like	cd04145	17(11),29(8),32(8),34(8),41(8),58(12),64(9),72(9),74(9),82(9),116(8),119(13),120(8),124(10),134(8),162(11)	17(11),58(12),64(9),72(9),74(9),82(9),119(13),124(10),162(11)
RERG_RasL11_like	cd04146	1(6),14(11),29(6),31(6),80(8),83(7),87(6),101(10),115(10),117(6),119(6),122(8),123(6),133(7),148(7),178(8),181(6),182(12),183(6),186(13),196(10),200(7),218(6),222(6),225(6),226(6),229(8)	14(11),80(8),101(10),115(10),122(8),178(8),182(12),186(13),196(10),229(8)
Ras_dva	cd04147	14(11),21(8),31(8),34(8),38(7),41(7),56(10),62(7),69(8),71(7),72(9),80(7),114(8),118(9),125(8),164(7)	14(11),21(8),31(8),34(8),56(10),69(8),72(9),114(8),118(9),125(8)
RGK	cd04148	15(9),83(7),93(6),100(6),207(7),211(7),221(8),225(6),248(8)	15(9),221(8),248(8)
Arf1_5_like	cd04150	27(4),41(4),52(4),76(5),116(4),153(5),154(4),161(5)	76(5),153(5),161(5)
Arl1	cd04151	46(5),75(5),132(5),152(5),159(5)	46(5),75(5),132(5),152(5),159(5)
Arl5_Arl8	cd04153	55(4),73(4),97(5),103(4),177(5),184(4)	97(5),177(5)
Arl2	cd04154	74(6),103(6),207(5),214(5)	74(6),103(6)
Arl3	cd04155	2(5),37(4),69(4),101(4),107(4),139(4),148(4),176(5),183(5)	2(5),176(5),183(5)
ARLTS1	cd04156	39(5),55(5),79(6),156(5),163(5)	39(5),55(5),79(6),156(5),163(5)
Arl6	cd04157	171(9)	171(9)
Arl10_like	cd04159	1(4),14(6),21(6),43(4),46(7),48(4),49(5),50(4),52(5),57(4),60(4),67(12),78(5),79(6),89(9),94(4),155(4),158(5),171(4),173(5),187(8),188(5),191(5),275(4),281(5),283(4),284(4),287(4),295(5),301(4),308(4),309(4),313(9)	14(6),21(6),46(7),49(5),52(5),67(12),78(5),79(6),89(9),158(5),173(5),187(8),188(5),191(5),281(5),295(5),313(9)
Arfrp1	cd04160	53(6),59(5),79(5),103(8),161(5),245(5),249(5),252(5),256(6)	103(8)
Rnd3_RhoE_Rho8	cd04172	5(6),14(14),15(8),20(6),35(6),40(7),44(7),49(6),61(6),67(7),74(6),122(7),152(6),170(6)	14(14),15(8),40(7),44(7),67(7),122(7)
Rnd1_Rho6	cd04174	28(5),48(6),181(5)	48(6)
Rap1	cd04175	3(6),16(11),23(6),28(7),31(6),33(8),36(8),40(7),43(6),57(10),62(6),70(6),71(9),73(9),81(7),96(6),115(8),118(8),119(8),120(9),123(9),133(8),134(7),137(7),150(6),157(6),158(7),161(9)	16(11),28(7),33(8),36(8),40(7),57(10),71(9),73(9),81(7),115(8),118(8),119(8),120(9),123(9),133(8),134(7),137(7),158(7),161(9)
Rap2	cd04176	3(6),16(11),23(6),28(6),31(7),33(10),36(7),40(8),43(6),57(10),63(10),70(6),71(9),73(10),81(8),96(6),102(6),120(8),121(6),123(8),124(9),130(7),140(10),144(7),156(6),160(6),163(6),164(6),167(9)	16(11),33(10),40(8),57(10),63(10),71(9),73(10),81(8),120(8),123(8),124(9),140(10),167(9)
RSR1	cd04177	16(11),57(10),119(11),123(10)	16(11),119(11)
ZnMc_ADAM_like	cd04267	4(5),16(5),22(5),122(6),136(5),195(11),309(5),314(5)	122(6),195(11)
ZnMc_adamalysin_II_like	cd04269	4(5),16(5),29(5),59(5),85(5),155(10),305(5),310(5)	155(10)
ZnMc_TACE_like	cd04270	175(9)	175(9)
ZnMc_ADAM_fungal	cd04271	137(6)	137(6)
ZnMc_salivary_gland_MPs	cd04272	85(6),149(8),157(7)	149(8),157(7)
ZnMc_ADAMTS_like	cd04273	4(5),25(5),85(6),156(11),251(5),256(5)	156(11)
PhAsnRS_like_N	cd04319	1(3)	1(3)
Bromodomain	cd04369	47(5),103(5),210(6)	210(6)
DEP	cd04371	127(5),210(4),223(4)	127(5)
RhoGAP_p190	cd04373	29(4),37(4),98(4),140(5),145(4),147(5),205(5)	140(5),147(5),205(5)
RhoGAP_myosin_IX	cd04377	10(4),23(4),30(4),92(4),108(5),121(5),126(4),142(4)	108(5),121(5)
RhoGap_RalBP1	cd04381	28(4),35(4),112(5),125(5),130(4),147(4)	112(5),125(5)
RhoGAP_srGAP	cd04383	1(7)	1(7)
RhoGAP_ARAP	cd04385	24(4),31(4),55(4),59(4),95(4),126(5),131(4),190(4)	126(5)
RhoGAP_nadrin	cd04386	3(4),4(5),22(4),28(4),34(4),35(4),50(4),97(4),113(5),126(5),131(4),133(5),148(4)	4(5),113(5),126(5),133(5)
RhoGAP_Bcr	cd04387	109(6)	109(6)
RhoGAP_ARHGAP22_24_25	cd04390	1(4),30(4),36(5),37(4),52(4),97(4),115(4),116(4),128(5),133(4),135(5),150(4)	36(5),128(5),135(5)
RhoGAP_FAM13A1a	cd04393	1(4),28(4),35(4),36(4),51(4),61(4),96(4),115(4),126(5),131(4),133(5),148(4)	126(5),133(5)
RhoGAP-ARHGAP11A	cd04394	38(8)	38(8)
RhoGAP_ARHGAP21	cd04395	48(5),118(5),131(5)	48(5),118(5),131(5)
RhoGAP_fRGD1	cd04398	118(6)	118(6)
RhoGAP_fBEM3	cd04400	42(5),142(6),158(5)	142(6)
RhoGAP_ARHGAP27_15_12_9	cd04403	11(4),24(4),31(4),58(4),59(5),111(4),127(5),140(5),145(4),162(4)	59(5),127(5),140(5)
RhoGAP-p50rhoGAP	cd04404	38(4),39(4),122(4),138(4),140(5),152(5),157(4),159(5)	140(5),152(5),159(5)
DEP_1_P-Rex	cd04439	45(4),71(4)	45(4),71(4)
DEP_2_P-Rex	cd04440	54(4),101(4)	54(4),101(4)
DEP_2_DEP6	cd04441	49(4),75(4)	49(4),75(4)
DEP_1_DEP6	cd04442	45(4),72(4)	45(4),72(4)
DEP_GPR155	cd04443	52(5),78(4)	52(5),78(4)
DEP_PIKfyve	cd04448	60(4),88(4)	60(4),88(4)
S1_IF1A_like	cd04456	38(3)	38(3)
TUDOR	cd04508	20(5)	20(5)
PBP1_ABC_transporter_GCPR_C_like	cd04509	50(5),95(5),142(5),163(5),228(5),229(6),303(5),305(6),324(6),328(7),360(5),369(5),414(5),502(6),505(7),540(7),552(5),584(6),599(5)	229(6),305(6),324(6),328(7),502(6),505(7),540(7),584(6)
RasGAP	cd04519	169(6)	169(6)
MDH_FMN	cd04736	7(4),20(4)	7(4),20(4)
LOX_like_FMN	cd04737	19(4),32(4)	19(4),32(4)
Commd4	cd04752	111(3),113(4)	111(3),113(4)
Commd7	cd04755	91(3),93(4)	91(3),93(4)
PA_subtilisin_1	cd04818	58(4),108(4)	58(4),108(4)
Ig1_Contactin	cd04967	9(8),16(7),18(7),23(5),28(6),32(5),33(5),35(5),38(5),42(6),43(9),50(5),52(10),54(5),55(7),65(6),69(5),75(6),76(5),78(8),83(5),87(6),89(7),90(7),91(5)	9(8),16(7),18(7),43(9),52(10),55(7),78(8),89(7),90(7)
Ig3_Contactin_like	cd04968	1(17),3(9),4(13),5(9),7(14),8(11),10(16),13(9),14(12),17(17),21(6),22(13),23(4),26(17),30(15),33(14),34(12),35(20),42(12),43(13),45(16),46(17),51(12),53(20),55(10),56(8),58(4),60(15),61(13),63(19),64(5),66(10),68(16),69(8),70(12),71(7),76(9),77(10),80(11),83(15),84(12),86(11),88(13),89(10)	1(17),3(9),4(13),5(9),7(14),8(11),10(16),13(9),14(12),17(17),21(6),22(13),23(4),26(17),30(15),33(14),34(12),35(20),42(12),43(13),45(16),46(17),51(12),53(20),55(10),56(8),58(4),60(15),61(13),63(19),64(5),66(10),68(16),69(8),70(12),71(7),76(9),77(10),80(11),83(15),84(12),86(11),88(13),89(10)
Ig5_Contactin_like	cd04969	6(9),41(6),55(9),57(6)	6(9),41(6),55(9),57(6)
Ig6_Contactin_like	cd04970	13(4),14(4),25(4),40(4),68(4),71(4),75(6)	75(6)
Ig2_VEGFR	cd04976	44(6),51(6),71(5)	44(6),51(6)
Ig4_L1-NrCAM_like	cd04978	7(8),8(5),11(11),16(8),18(6),20(12),21(7),22(6),23(5),27(4),29(8),31(8),32(4),33(15),34(4),35(8),38(7),44(10),45(6),47(6),48(11),52(15),56(10),58(10),59(4),60(10),61(8),63(13),70(9),71(5),72(7),73(13),76(11),77(8),78(5)	7(8),8(5),11(11),16(8),18(6),20(12),21(7),22(6),23(5),29(8),31(8),33(15),35(8),38(7),44(10),45(6),47(6),48(11),52(15),56(10),58(10),60(10),61(8),63(13),70(9),71(5),72(7),73(13),76(11),77(8),78(5)
Ig_Semaphorin_C	cd04979	1(4),36(4),43(4),82(4),101(4),104(6)	104(6)
IgV_L_kappa	cd04980	50(4),62(3)	50(4),62(3)
IgV_TCR_alpha_like	cd04983	79(4),134(4)	79(4),134(4)
SIS_Etherase	cd05007	179(3)	179(3)
S-100A11	cd05023	81(7)	81(7)
S-100A10	cd05024	44(5),64(7)	64(7)
S-100A1	cd05025	68(7)	68(7)
S-100Z	cd05026	49(5),69(7)	69(7)
S-100B	cd05027	67(7)	67(7)
S-100A6	cd05029	67(7)	67(7)
calgranulins	cd05030	68(7)	68(7)
S-100A10_like	cd05031	67(7)	67(7)
PTKc_InsR_like	cd05032	3(6),8(7),10(9),11(10),15(15),16(9),18(15),21(7),23(9),24(8),25(7),27(11),28(11),29(5),30(14),32(6),34(6),62(4),63(4),64(8),65(5),66(5),67(9),68(10),69(8),70(7),72(10),73(8),74(10),75(23),76(13),77(13),82(19),83(16),86(18),87(14),88(8),91(11),93(9),94(15),95(9),97(20),98(16),101(4),102(14),103(11),105(6),106(10),108(6),109(10),110(12),111(19),112(16),115(15),117(8),118(9),119(7),120(10),121(11),1…	3(6),8(7),10(9),11(10),15(15),16(9),18(15),21(7),23(9),24(8),25(7),27(11),28(11),29(5),30(14),32(6),34(6),64(8),65(5),66(5),67(9),68(10),69(8),70(7),72(10),73(8),74(10),75(23),76(13),77(13),82(19),83(16),86(18),87(14),88(8),91(11),93(9),94(15),95(9),97(20),98(16),102(14),103(11),105(6),106(10),108(6),109(10),110(12),111(19),112(16),115(15),117(8),118(9),119(7),120(10),121(11),123(5),124(10),126(2…
PTKc_EphR	cd05033	2(16),4(9),6(6),7(11),8(6),9(8),11(14),12(7),13(19),14(15),16(7),17(8),19(10),20(9),21(13),22(14),23(12),25(5),27(7),28(13),53(6),54(10),55(5),57(10),58(10),59(9),61(8),62(6),63(8),64(26),66(16),67(14),69(12),70(22),71(19),72(14),73(19),75(14),76(6),77(6),78(24),82(12),83(17),86(18),87(17),88(18),90(4),91(15),92(10),94(6),95(13),96(20),97(6),98(7),99(10),100(20),103(15),104(10),105(8),106(6),107(…	2(16),4(9),6(6),7(11),8(6),9(8),11(14),12(7),13(19),14(15),16(7),17(8),19(10),20(9),21(13),22(14),23(12),25(5),27(7),28(13),53(6),54(10),55(5),57(10),58(10),59(9),61(8),62(6),63(8),64(26),66(16),67(14),69(12),70(22),71(19),72(14),73(19),75(14),76(6),77(6),78(24),82(12),83(17),86(18),87(17),88(18),91(15),92(10),94(6),95(13),96(20),97(6),98(7),99(10),100(20),103(15),104(10),105(8),106(6),107(9),109…
PTKc_Src_like	cd05034	2(9),4(10),6(16),7(12),9(11),10(8),11(9),12(19),13(18),14(10),15(26),16(15),17(27),18(10),19(8),20(25),21(12),22(10),23(16),24(16),25(16),27(15),28(21),29(12),30(14),31(9),33(12),35(11),37(11),38(32),39(22),40(17),41(14),42(19),43(13),44(20),45(24),47(19),48(12),49(12),52(14),53(12),54(13),55(16),57(19),58(23),59(17),60(18),62(8),63(14),64(11),66(12),67(14),68(20),69(12),70(17),71(8),72(17),73(20…	4(10),6(16),7(12),9(11),12(19),13(18),14(10),15(26),16(15),17(27),18(10),20(25),21(12),22(10),23(16),24(16),25(16),27(15),28(21),29(12),30(14),33(12),35(11),37(11),38(32),39(22),40(17),41(14),42(19),43(13),44(20),45(24),47(19),48(12),49(12),52(14),53(12),54(13),55(16),57(19),58(23),59(17),60(18),63(14),64(11),66(12),67(14),68(20),69(12),70(17),72(17),73(20),74(18),75(18),76(12),77(12),79(10),80(1…
PTKc_TAM	cd05035	1(5),3(6),4(8),5(20),6(10),7(8),9(10),12(8),14(7),15(7),16(13),17(16),18(10),20(5),21(11),22(6),24(6),35(5),37(5),38(11),39(8),40(8),42(11),44(8),45(20),46(17),47(5),49(10),50(13),52(16),53(18),54(10),55(20),56(13),57(15),59(6),61(13),62(10),64(9),65(16),66(8),67(13),68(17),70(14),73(13),74(8),76(5),77(10),79(6),80(7),81(10),82(15),83(10),84(15),89(7),90(5),91(9),92(10),94(6),95(8),96(11),98(5),9…	3(6),4(8),5(20),6(10),7(8),9(10),12(8),14(7),15(7),16(13),17(16),18(10),21(11),22(6),24(6),38(11),39(8),40(8),42(11),44(8),45(20),46(17),49(10),50(13),52(16),53(18),54(10),55(20),56(13),57(15),59(6),61(13),62(10),64(9),65(16),66(8),67(13),68(17),70(14),73(13),74(8),77(10),79(6),80(7),81(10),82(15),83(10),84(15),89(7),91(9),92(10),94(6),95(8),96(11),99(9),103(19),105(6),107(11),109(10),111(7),112(…
PTKc_ALK_LTK	cd05036	1(10),2(11),3(10),4(17),6(12),7(16),8(8),9(12),10(8),11(7),12(15),13(16),14(9),16(16),17(25),18(9),19(9),20(24),21(11),22(10),23(12),24(16),25(14),26(17),27(9),28(15),29(7),30(5),31(7),32(4),33(5),34(7),35(5),36(10),37(14),38(15),39(7),41(15),42(10),43(12),44(29),45(15),46(10),47(14),49(9),50(23),51(20),52(16),53(25),54(13),55(14),56(13),57(10),58(25),59(15),60(9),61(10),62(15),63(15),64(10),65(2…	1(10),2(11),3(10),4(17),6(12),7(16),8(8),9(12),10(8),11(7),12(15),13(16),14(9),16(16),17(25),18(9),19(9),20(24),21(11),22(10),23(12),24(16),25(14),26(17),27(9),28(15),29(7),30(5),31(7),32(4),33(5),34(7),35(5),36(10),37(14),38(15),39(7),41(15),42(10),43(12),44(29),45(15),46(10),47(14),49(9),50(23),51(20),52(16),53(25),54(13),55(14),56(13),57(10),58(25),59(15),60(9),61(10),62(15),63(15),64(10),65(2…
PTK_Jak_rpt1	cd05037	2(8),14(10),15(10),20(7),47(7),50(7),57(11),58(8),60(10),61(7),69(8),72(11),73(16),75(9),76(14),78(11),82(7),83(10),86(8),87(8),95(7),99(7),100(10),101(12),102(9),105(10),107(8),109(8),110(12),111(7),115(8),117(11),120(8),123(7),125(7),127(11),130(11),131(9),135(7),137(10),138(7),139(9),141(13),142(7),144(9),145(7),147(8),149(15),150(9),167(7),169(9),170(15),172(11),176(33),178(9),179(9),182(8),1…	14(10),15(10),57(11),60(10),72(11),73(16),75(9),76(14),78(11),83(10),100(10),101(12),102(9),105(10),110(12),117(11),127(11),130(11),131(9),137(10),139(9),141(13),144(9),149(15),150(9),169(9),170(15),172(11),176(33),178(9),179(9),183(9),185(13),187(11),188(11),190(12),192(13),195(12),200(14),212(14),213(13),215(9),218(11),242(14),245(9),251(11),270(10),279(11),284(17),286(9),292(14),295(11)
PTKc_Jak_rpt2	cd05038	1(9),2(20),5(8),6(6),7(12),8(12),9(12),11(12),12(19),13(8),15(16),17(9),18(8),20(12),21(13),22(16),23(19),24(12),26(5),27(9),28(5),29(10),30(19),32(6),33(6),35(8),36(12),38(9),40(11),42(12),43(30),44(16),45(15),47(16),48(15),49(23),50(8),52(9),53(10),56(13),57(13),61(11),63(13),64(18),67(23),69(20),71(6),72(15),73(11),75(10),76(14),78(7),79(11),80(14),82(6),83(10),88(5),90(17),92(11),93(7),94(12)…	1(9),2(20),5(8),6(6),7(12),8(12),9(12),11(12),12(19),13(8),15(16),17(9),18(8),20(12),21(13),22(16),23(19),24(12),27(9),29(10),30(19),32(6),33(6),35(8),36(12),38(9),40(11),42(12),43(30),44(16),45(15),47(16),48(15),49(23),50(8),52(9),53(10),56(13),57(13),61(11),63(13),64(18),67(23),69(20),71(6),72(15),73(11),75(10),76(14),78(7),79(11),80(14),82(6),83(10),90(17),92(11),93(7),94(12),95(6),96(10),97(1…
PTKc_Csk_like	cd05039	1(3),3(6),4(9),6(10),8(4),9(5),10(7),11(7),14(9),18(7),19(6),21(10),22(8),27(6),32(6),34(10),39(8),43(3),44(10),45(4),46(10),51(11),54(11),55(6),64(3),66(7),68(4),69(11),71(6),72(8),73(8),75(4),78(8),79(10),80(7),81(6),82(9),84(11),85(3),86(8),91(5),92(5),95(7),97(5),99(5),100(6),103(9),105(10),106(7),108(9),113(8),115(8),116(9),119(6),121(6),122(10),123(11),126(11),127(7),129(9),132(11),133(7),1…	1(3),3(6),4(9),8(4),9(5),10(7),11(7),14(9),18(7),19(6),22(8),27(6),32(6),39(8),43(3),45(4),55(6),64(3),66(7),68(4),71(6),72(8),73(8),75(4),78(8),80(7),81(6),82(9),85(3),86(8),91(5),92(5),95(7),97(5),99(5),100(6),103(9),106(7),108(9),113(8),115(8),116(9),119(6),121(6),127(7),129(9),133(7),140(8),142(8),147(7),157(7),163(9),164(7),168(2),169(5),170(4),172(9),175(7),186(8),192(6),195(8),196(6),197(5…
PTKc_Ack_like	cd05040	1(15),2(20),3(10),4(25),5(15),6(26),7(9),8(8),9(24),10(12),11(11),12(15),13(16),14(16),15(14),16(9),17(19),18(10),19(9),21(9),22(9),23(12),24(11),25(5),26(7),27(9),29(9),30(10),31(10),32(23),33(17),34(11),35(15),36(10),37(15),38(27),39(5),40(11),41(16),42(9),43(25),44(14),45(14),46(13),47(17),48(26),49(15),50(11),51(11),52(13),53(17),54(11),55(20),56(23),57(18),58(19),60(5),61(15),62(13),64(8),65…	1(15),2(20),3(10),4(25),5(15),6(26),7(9),8(8),9(24),10(12),11(11),12(15),13(16),14(16),15(14),16(9),17(19),18(10),19(9),21(9),22(9),23(12),24(11),26(7),27(9),29(9),30(10),31(10),32(23),33(17),34(11),35(15),36(10),37(15),38(27),40(11),41(16),42(9),43(25),44(14),45(14),46(13),47(17),48(26),49(15),50(11),51(11),52(13),53(17),54(11),55(20),56(23),57(18),58(19),61(15),62(13),64(8),65(12),66(21),68(14)…
PTKc_Fes_like	cd05041	3(11),5(15),7(10),8(8),10(11),11(12),12(15),14(12),16(12),18(11),19(7),20(14),21(12),23(9),25(13),26(9),27(15),28(16),30(11),32(11),35(6),36(11),37(12),40(16),41(12),42(13),44(14),45(10),47(12),48(16),55(7),56(15),57(14),59(9),60(13),62(8),63(10),64(15),67(16),69(11),70(7),71(8),72(11),73(13),74(11),75(5),76(11),77(16),81(9),82(11),84(10),85(15),87(12),88(10),89(13),91(13),93(14),95(10),96(10),97…	3(11),7(10),8(8),10(11),11(12),14(12),16(12),18(11),19(7),21(12),23(9),25(13),26(9),30(11),32(11),35(6),36(11),37(12),41(12),42(13),45(10),47(12),55(7),59(9),60(13),62(8),63(10),69(11),70(7),71(8),72(11),73(13),74(11),75(5),76(11),81(9),82(11),84(10),87(12),88(10),89(13),91(13),95(10),96(10),97(9),99(13),101(6),103(10),104(13),105(10),106(10),109(7),110(8),111(7),112(10),115(13),117(8),119(12),12…
PTKc_Aatyk	cd05042	1(8),2(10),3(8),4(19),5(9),6(20),7(6),9(21),10(7),11(6),12(13),13(14),14(10),15(11),17(6),18(11),23(9),24(9),25(7),26(10),27(10),28(9),29(10),30(10),32(10),33(21),34(18),35(9),36(7),37(11),39(17),40(12),41(10),42(20),43(12),44(20),45(7),46(6),47(18),48(15),49(7),51(11),52(11),53(8),54(16),55(19),56(9),57(13),58(20),60(15),61(6),64(9),65(12),66(7),68(9),69(11),70(13),71(18),72(11),73(10),74(8),76(…	1(8),2(10),3(8),4(19),5(9),6(20),9(21),12(13),13(14),14(10),15(11),18(11),23(9),24(9),26(10),27(10),28(9),29(10),30(10),32(10),33(21),34(18),35(9),37(11),39(17),40(12),41(10),42(20),43(12),44(20),47(18),48(15),51(11),52(11),53(8),54(16),55(19),56(9),57(13),58(20),60(15),64(9),65(12),68(9),69(11),70(13),71(18),72(11),73(10),74(8),77(10),81(12),82(17),83(21),84(17),87(11),89(8),90(11),91(9),92(8),9…
PTK_Ryk	cd05043	1(7),4(10),6(9),9(10),10(6),13(8),14(10),15(7),16(12),17(7),18(11),19(6),20(6),22(9),24(8),25(15),26(12),27(10),29(10),30(7),31(7),32(6),50(8),51(7),52(6),53(10),54(8),57(17),58(7),59(6),60(8),61(9),62(12),63(13),64(11),65(8),66(21),67(10),68(9),69(7),70(7),71(14),72(12),73(9),74(7),75(10),76(14),77(9),78(12),79(19),81(10),82(12),83(18),85(10),86(7),87(22),89(11),90(10),92(9),94(10),95(10),105(7)…	4(10),6(9),9(10),13(8),14(10),16(12),18(11),22(9),24(8),25(15),26(12),27(10),29(10),50(8),53(10),54(8),57(17),60(8),61(9),62(12),63(13),64(11),65(8),66(21),67(10),68(9),71(14),72(12),73(9),75(10),76(14),77(9),78(12),79(19),81(10),82(12),83(18),85(10),87(22),89(11),90(10),92(9),94(10),95(10),106(8),110(8),111(9),113(8),115(11),118(12),122(8),125(17),127(8),128(13),129(8),130(8),138(15),140(11),143…
PTKc_c-ros	cd05044	2(11),3(9),7(7),8(9),10(10),11(9),12(8),13(9),16(9),18(5),19(8),20(11),22(4),23(4),24(9),25(4),26(7),27(11),28(7),29(8),31(10),33(10),37(9),39(5),47(9),50(10),51(10),52(11),54(9),60(6),62(10),64(7),65(11),67(8),68(11),69(9),74(9),75(9),76(8),77(10),79(11),80(3),81(10),86(9),87(5),89(9),92(10),93(11),95(11),96(8),97(4),98(10),100(3),102(2),103(5),104(8),106(6),107(11),110(3),111(8),113(9),115(3),1…	3(9),7(7),8(9),11(9),12(8),13(9),16(9),18(5),19(8),22(4),23(4),24(9),25(4),26(7),28(7),29(8),37(9),39(5),47(9),54(9),60(6),64(7),67(8),69(9),74(9),75(9),76(8),80(3),86(9),87(5),89(9),96(8),97(4),100(3),102(2),103(5),104(8),106(6),110(3),111(8),113(9),115(3),117(6),119(6),120(7),123(4),124(7),125(7),131(7),137(7),146(7),147(9),149(2),152(3),153(5),154(2),155(5),158(8),167(7),172(8),176(9),177(8),1…
PTKc_RET	cd05045	1(10),2(5),3(6),4(6),5(8),6(14),7(12),8(7),9(20),10(12),11(19),12(5),13(7),14(20),15(9),16(5),17(10),18(10),19(12),23(8),24(8),25(10),26(8),27(8),28(9),31(9),33(6),34(16),35(9),36(5),37(6),38(21),39(14),40(11),41(11),43(11),44(20),45(11),46(15),47(19),48(11),49(13),50(12),51(9),52(14),53(10),54(10),55(9),56(10),57(12),58(9),59(16),60(22),61(13),62(14),65(13),66(7),68(5),69(13),70(16),72(7),73(11)…	1(10),5(8),6(14),7(12),8(7),9(20),10(12),11(19),13(7),14(20),15(9),17(10),18(10),19(12),23(8),24(8),25(10),26(8),27(8),28(9),31(9),34(16),35(9),38(21),39(14),40(11),41(11),43(11),44(20),45(11),46(15),47(19),48(11),49(13),50(12),51(9),52(14),53(10),54(10),55(9),56(10),57(12),58(9),59(16),60(22),61(13),62(14),65(13),66(7),69(13),70(16),72(7),73(11),74(10),75(13),76(14),77(8),81(7),82(10),83(9),85(9…
PTK_CCK4	cd05046	3(10),9(9),10(6),11(9),13(6),15(8),20(7),22(10),23(7),24(9),27(8),30(9),31(11),95(6),96(6),97(7),98(8),100(11),101(6),105(7),106(10),108(8),109(17),112(14),113(15),116(8),117(14),118(12),119(7),124(13),125(16),126(8),127(10),130(13),131(6),133(6),134(9),136(6),137(6),138(9),139(9),140(10),143(7),146(7),147(8),150(6),154(15),158(6),159(7),162(8),164(6),166(6),168(6),182(11),184(10),185(6),187(8),1…	3(10),9(9),11(9),15(8),20(7),22(10),23(7),24(9),27(8),30(9),31(11),97(7),98(8),100(11),105(7),106(10),108(8),109(17),112(14),113(15),116(8),117(14),118(12),119(7),124(13),125(16),126(8),127(10),130(13),134(9),138(9),139(9),140(10),143(7),146(7),147(8),154(15),159(7),162(8),182(11),184(10),187(8),192(8),194(9),197(13),198(11),202(9),203(11),207(7),209(8),212(10),214(12),217(9),220(9),221(12),224(7…
PTKc_Tie	cd05047	4(22),5(13),8(9),9(21),10(10),12(11),13(17),14(9),15(16),17(13),19(9),21(9),23(13),26(18),30(23),32(14),33(10),34(11),36(19),37(18),38(14),39(21),40(11),41(14),43(11),44(15),45(14),46(11),47(9),48(12),49(11),50(10),51(12),52(21),53(9),54(9),55(19),58(12),60(30),62(12),63(16),66(13),67(9),68(13),69(12),71(9),75(11),78(10),79(13),80(20),81(21),82(10),85(15),88(11),89(9),91(9),92(11),102(11),105(10)…	4(22),5(13),9(21),13(17),15(16),17(13),23(13),26(18),30(23),32(14),36(19),37(18),38(14),39(21),41(14),44(15),45(14),48(12),51(12),52(21),55(19),58(12),60(30),62(12),63(16),66(13),68(13),69(12),79(13),80(20),81(21),85(15),123(13),124(15),130(17),132(13),134(15),140(12),142(19),146(12),147(17),150(13),155(21),156(15),157(20),159(12),162(13),163(13),164(18),166(14),167(16),168(13),169(13),171(12),17…
PTKc_Ror	cd05048	1(17),3(15),4(19),5(12),7(6),8(11),9(6),10(8),11(13),12(16),13(10),14(21),15(15),17(8),18(7),19(22),20(8),22(12),23(10),24(11),25(11),26(6),27(11),28(14),29(8),30(13),33(10),35(8),36(9),37(13),38(8),39(10),41(9),42(13),44(27),46(11),47(15),48(10),49(18),50(25),51(16),52(14),53(19),54(18),55(13),56(10),57(19),58(19),60(12),61(13),62(14),63(15),64(9),65(18),66(18),67(15),68(16),70(7),71(14),72(11),…	1(17),3(15),4(19),5(12),8(11),10(8),11(13),12(16),13(10),14(21),15(15),17(8),19(22),20(8),22(12),23(10),24(11),25(11),27(11),28(14),29(8),30(13),33(10),35(8),36(9),37(13),38(8),39(10),41(9),42(13),44(27),46(11),47(15),48(10),49(18),50(25),51(16),52(14),53(19),54(18),55(13),56(10),57(19),58(19),60(12),61(13),62(14),63(15),64(9),65(18),66(18),67(15),68(16),71(14),72(11),75(14),76(19),78(8),79(11),8…
PTKc_Trk	cd05049	1(14),3(19),12(16),14(22),15(15),19(23),20(11),21(11),22(13),23(15),24(12),25(15),27(20),29(13),40(11),44(20),46(21),47(13),48(11),50(12),52(23),53(20),55(11),58(18),59(11),60(13),61(13),62(16),64(19),65(20),66(16),67(19),70(13),71(11),74(12),75(18),79(17),80(16),89(12),90(11),93(13),94(23),95(19),96(20),99(17),104(12),105(11),106(16),108(14),109(18),110(12),111(11),119(11),120(13),122(12),125(13…	1(14),3(19),12(16),14(22),15(15),19(23),22(13),23(15),25(15),27(20),29(13),44(20),46(21),47(13),52(23),53(20),58(18),60(13),61(13),62(16),64(19),65(20),66(16),67(19),70(13),75(18),79(17),80(16),93(13),94(23),95(19),96(20),99(17),106(16),108(14),109(18),120(13),125(13),133(14),138(18),139(18),144(16),146(15),149(19),152(18),157(21),160(13),162(20),170(13),174(15),176(17),179(21),181(38),182(19),18…
PTKc_Musk	cd05050	1(7),2(4),3(11),5(13),6(11),7(3),8(7),9(9),10(9),11(18),12(17),13(9),14(23),15(14),17(9),18(8),20(11),21(10),22(16),23(15),24(8),25(13),26(3),27(6),28(7),30(5),31(9),32(12),33(12),34(8),35(6),36(10),37(12),38(11),40(10),41(14),42(10),43(24),44(16),45(15),46(13),47(8),48(15),49(27),50(19),51(12),52(28),53(15),55(13),56(10),57(26),58(12),59(11),60(11),61(12),62(15),63(9),64(19),65(19),66(15),67(18)…	1(7),2(4),3(11),5(13),6(11),8(7),9(9),10(9),11(18),12(17),13(9),14(23),15(14),17(9),18(8),20(11),21(10),22(16),23(15),24(8),25(13),27(6),28(7),30(5),31(9),32(12),33(12),34(8),35(6),36(10),37(12),38(11),40(10),41(14),42(10),43(24),44(16),45(15),46(13),47(8),48(15),49(27),50(19),51(12),52(28),53(15),55(13),56(10),57(26),58(12),59(11),60(11),61(12),62(15),63(9),64(19),65(19),66(15),67(18),69(5),70(1…
PTKc_DDR	cd05051	1(9),5(7),6(7),10(10),19(10),20(10),22(16),23(8),24(15),35(7),39(10),64(7),69(7),71(8),78(8),84(7),85(14),86(13),91(8),94(8),95(9),97(14),98(16),100(10),103(11),107(8),108(11),112(10),113(8),114(7),115(11),120(7),121(9),125(10),126(11),127(13),128(13),131(7),134(9),136(10),137(10),138(12),151(9),159(8),162(8),167(10),169(9),172(9),173(7),177(8),179(10),180(8),181(8),183(14),186(7),187(8),189(7),1…	1(9),10(10),19(10),20(10),22(16),23(8),24(15),39(10),71(8),78(8),85(14),86(13),91(8),94(8),95(9),97(14),98(16),100(10),103(11),107(8),108(11),112(10),113(8),115(11),121(9),125(10),126(11),127(13),128(13),134(9),136(10),137(10),138(12),151(9),159(8),162(8),167(10),169(9),172(9),177(8),179(10),180(8),181(8),183(14),187(8),192(8),196(12),207(9),208(15),210(16),212(8),214(36),216(8),218(8),219(9),221…
PTKc_Abl	cd05052	1(3),2(10),3(8),6(10),7(13),8(7),9(9),10(5),11(11),14(11),18(9),19(8),21(11),22(10),29(9),30(8),31(13),33(13),34(9),36(12),38(10),49(12),50(13),53(13),54(10),55(13),57(10),63(6),65(12),67(10),70(5),71(13),72(13),77(12),78(9),79(8),80(10),81(12),82(12),83(4),84(10),89(9),90(8),92(11),93(10),99(7),100(13),103(11),106(10),107(11),109(4),111(6),113(10),114(9),117(10),118(12),119(9),120(13),124(13),12…	1(3),2(10),3(8),6(10),8(7),9(9),10(5),18(9),19(8),22(10),29(9),30(8),34(9),38(10),54(10),57(10),63(6),67(10),70(5),78(9),79(8),80(10),83(4),84(10),89(9),90(8),93(10),99(7),106(10),109(4),111(6),113(10),114(9),117(10),119(9),125(10),131(8),145(9),159(10),162(9),164(9),167(10),169(9),174(7),182(9),185(9),191(8),194(10),196(9),199(8),201(10),209(6),215(10),218(8),222(8),224(7),238(10),241(6),250(8),…
PTKc_FGFR	cd05053	2(7),3(11),4(6),5(7),6(14),7(6),8(6),9(6),10(17),12(10),13(10),15(6),16(7),17(9),18(13),19(13),20(11),21(22),22(10),23(21),24(6),25(7),27(10),28(7),29(10),30(15),31(10),32(12),34(16),35(6),36(7),37(7),38(12),44(7),46(6),47(7),49(10),50(9),51(12),52(21),54(10),55(10),56(11),57(16),58(20),59(10),60(15),61(20),62(13),64(11),65(10),66(21),68(11),69(8),70(12),71(10),72(7),73(12),74(17),76(15),77(16),8…	3(11),6(14),10(17),12(10),13(10),17(9),18(13),19(13),20(11),21(22),22(10),23(21),27(10),29(10),30(15),31(10),32(12),34(16),38(12),49(10),50(9),51(12),52(21),54(10),55(10),56(11),57(16),58(20),59(10),60(15),61(20),62(13),64(11),65(10),66(21),68(11),69(8),70(12),71(10),73(12),74(17),76(15),77(16),80(13),81(11),84(11),85(19),87(9),88(9),89(13),90(13),91(13),92(11),93(8),97(11),100(9),101(12),102(17)…
PTKc_VEGFR	cd05054	6(10),12(8),17(10),42(8),49(8),59(8),103(11),123(8),250(11),273(9),276(10),277(30),281(8),292(8),296(8),298(8),301(8),306(10),313(9),340(9),350(11),376(14),384(8)	6(10),17(10),103(11),250(11),276(10),277(30),306(10),350(11),376(14)
PTKc_PDGFR	cd05055	2(6),6(8),9(9),10(9),12(9),13(6),16(7),18(9),20(8),23(7),28(6),32(7),35(7),43(9),44(9),45(7),46(14),47(6),52(6),53(6),55(7),56(7),60(7),62(8),63(6),67(7),68(8),72(7),73(6),74(8),76(11),77(9),79(10),81(16),82(10),83(9),84(15),85(6),86(9),89(10),90(7),93(7),94(8),95(6),96(12),97(14),99(7),100(10),101(15),103(8),105(22),107(6),112(12),113(6),115(6),119(6),120(6),124(7),125(6),126(11),132(6),136(8),1…	6(8),9(9),10(9),12(9),18(9),20(8),43(9),44(9),46(14),62(8),68(8),74(8),76(11),77(9),79(10),81(16),82(10),83(9),84(15),86(9),89(10),94(8),96(12),97(14),100(10),101(15),103(8),105(22),112(12),126(11),136(8),137(9),141(12),235(9),237(8),255(8),257(11),258(8),261(13),265(9),267(8),269(12),274(13),275(8),276(10),282(16),283(9),284(17),287(15),288(30),291(10),292(11),293(11),296(10),301(10),302(11),304…
PTKc_FAK	cd05056	1(10),3(11),4(20),8(7),9(7),10(9),11(11),13(21),14(12),16(13),18(9),19(8),21(10),22(9),23(11),24(15),25(16),26(13),27(6),28(15),30(13),31(14),56(9),58(8),59(10),60(9),61(8),63(14),64(10),65(9),66(24),67(13),68(14),70(14),71(18),76(7),77(22),78(14),79(11),82(14),83(12),84(10),87(15),89(14),90(15),92(21),93(22),98(15),99(13),101(8),105(16),106(17),108(18),110(8),111(10),112(10),113(9),114(12),116(6…	1(10),3(11),4(20),8(7),9(7),10(9),11(11),13(21),14(12),16(13),18(9),19(8),21(10),22(9),23(11),24(15),25(16),26(13),28(15),30(13),31(14),56(9),58(8),59(10),60(9),61(8),63(14),64(10),65(9),66(24),67(13),68(14),70(14),71(18),76(7),77(22),78(14),79(11),82(14),83(12),84(10),87(15),89(14),90(15),92(21),93(22),98(15),99(13),101(8),105(16),106(17),108(18),110(8),111(10),112(10),113(9),114(12),117(12),122…
PTKc_EGFR_like	cd05057	1(7),3(10),4(12),7(7),8(11),9(12),10(13),11(12),12(12),18(6),24(8),25(16),26(7),30(7),31(9),33(10),34(8),35(14),36(16),38(9),39(7),40(14),41(7),53(9),56(8),57(10),58(8),59(7),61(10),62(8),63(11),64(25),65(13),66(11),68(16),69(14),70(7),98(5),99(17),105(14),106(10),107(22),109(9),111(11),112(13),117(16),120(14),121(11),123(7),124(13),126(9),129(20),130(12),131(18),132(15),133(10),135(7),136(7),137…	1(7),3(10),4(12),7(7),8(11),9(12),10(13),11(12),12(12),18(6),24(8),25(16),26(7),30(7),31(9),33(10),34(8),35(14),36(16),38(9),39(7),40(14),41(7),53(9),56(8),57(10),58(8),59(7),61(10),62(8),63(11),64(25),65(13),66(11),68(16),69(14),70(7),99(17),105(14),106(10),107(22),109(9),111(11),112(13),117(16),120(14),121(11),123(7),124(13),126(9),129(20),130(12),131(18),132(15),133(10),135(7),136(7),137(11),1…
PTKc_Met_Ron	cd05058	1(13),2(17),3(8),4(21),5(12),6(23),7(5),8(9),9(22),10(9),11(7),12(15),13(15),14(12),15(14),16(6),17(10),18(8),19(8),20(8),30(9),31(11),32(8),33(9),35(9),37(12),38(21),39(15),40(14),41(11),42(17),43(11),44(17),45(21),46(13),47(14),48(10),49(19),51(7),52(17),53(16),54(11),55(7),56(11),57(14),59(18),60(18),61(17),62(16),65(14),66(6),68(5),69(12),70(20),71(5),72(9),73(6),74(16),76(10),78(11),79(9),80…	1(13),2(17),3(8),4(21),5(12),6(23),8(9),9(22),10(9),11(7),12(15),13(15),14(12),15(14),16(6),17(10),18(8),19(8),20(8),30(9),31(11),32(8),33(9),35(9),37(12),38(21),39(15),40(14),41(11),42(17),43(11),44(17),45(21),46(13),47(14),48(10),49(19),51(7),52(17),53(16),54(11),55(7),56(11),57(14),59(18),60(18),61(17),62(16),65(14),66(6),69(12),70(20),72(9),73(6),74(16),76(10),78(11),79(9),80(6),81(7),82(11),…
PTKc_Tec_like	cd05059	1(6),2(13),4(8),5(8),6(6),7(11),8(6),9(11),10(14),12(10),14(14),16(9),17(8),19(13),20(12),22(15),23(15),24(12),25(11),27(12),28(11),29(14),30(15),31(12),33(9),34(9),35(14),39(12),40(13),41(15),46(13),47(9),49(15),50(9),52(14),60(6),61(13),62(9),64(8),65(13),67(7),68(9),69(10),70(12),72(15),74(13),75(10),76(5),77(10),78(12),79(12),80(4),81(11),82(14),86(11),87(9),89(7),90(12),92(8),94(13),95(11),9…	1(6),2(13),4(8),5(8),6(6),7(11),8(6),9(11),12(10),16(9),17(8),19(13),20(12),24(12),25(11),27(12),28(11),31(12),33(9),34(9),39(12),40(13),46(13),47(9),50(9),60(6),61(13),62(9),64(8),65(13),67(7),68(9),69(10),70(12),74(13),75(10),76(5),77(10),78(12),79(12),80(4),81(11),86(11),87(9),89(7),90(12),92(8),94(13),95(11),96(6),97(6),99(12),101(8),102(5),104(12),105(7),106(10),107(9),109(11),111(11),112(9)…
PTKc_Syk_like	cd05060	1(12),2(15),3(10),4(23),5(14),6(25),7(9),8(9),9(22),10(10),11(8),12(14),13(18),14(11),17(14),18(11),19(14),20(10),21(7),27(10),28(8),29(8),30(8),32(9),34(10),35(22),36(14),37(13),38(18),39(16),40(13),41(21),43(13),44(14),45(19),47(18),48(13),49(8),50(24),51(13),52(9),53(9),54(12),55(15),56(10),57(19),58(23),59(17),60(17),63(14),64(11),66(10),67(13),68(17),69(8),70(14),71(19),72(19),73(22),75(10),…	1(12),2(15),3(10),4(23),5(14),6(25),7(9),8(9),9(22),10(10),11(8),12(14),13(18),14(11),17(14),18(11),19(14),20(10),27(10),28(8),29(8),30(8),32(9),34(10),35(22),36(14),37(13),38(18),39(16),40(13),41(21),43(13),44(14),45(19),47(18),48(13),49(8),50(24),51(13),52(9),53(9),54(12),55(15),56(10),57(19),58(23),59(17),60(17),63(14),64(11),66(10),67(13),68(17),69(8),70(14),71(19),72(19),73(22),75(10),78(10)…
PTKc_InsR	cd05061	2(10),4(18),6(10),7(12),12(16),13(15),15(20),16(11),17(24),18(10),20(19),23(13),26(10),28(11),34(10),42(10),43(10),44(23),45(13),46(14),50(20),51(15),52(10),53(20),54(10),55(15),58(21),60(10),62(10),63(12),64(10),65(18),66(18),67(11),68(13),71(14),75(11),76(17),78(10),79(10),80(16),81(16),82(12),83(11),88(12),89(10),92(14),93(18),94(19),95(19),98(13),100(10),101(12),104(19),105(14),106(12),107(10…	4(18),7(12),12(16),13(15),15(20),17(24),20(19),23(13),44(23),45(13),46(14),50(20),51(15),53(20),55(15),58(21),63(12),65(18),66(18),68(13),71(14),76(17),80(16),81(16),82(12),88(12),92(14),93(18),94(19),95(19),98(13),101(12),104(19),105(14),106(12),117(13),124(12),126(17),131(16),132(16),137(12),138(18),139(13),140(13),142(18),145(16),148(12),150(21),151(12),154(12),155(19),158(15),163(21),165(22),…
PTKc_IGF-1R	cd05062	1(4),2(11),3(5),6(11),7(11),8(3),9(7),10(7),11(7),13(14),14(9),16(11),18(8),19(7),21(8),22(6),23(13),24(11),25(10),26(10),27(6),28(7),29(5),30(3),31(6),32(8),34(8),35(7),36(7),37(7),38(10),39(7),40(13),41(8),42(7),46(14),47(8),48(9),49(6),52(9),54(11),56(8),57(5),59(12),60(9),61(8),62(12),63(13),64(10),67(13),68(11),70(7),71(13),72(4),74(6),75(10),77(5),78(10),79(12),83(8),84(5),85(9),86(6),87(7)…	1(4),2(11),3(5),6(11),7(11),8(3),9(7),10(7),11(7),14(9),16(11),18(8),19(7),21(8),22(6),24(11),25(10),26(10),27(6),28(7),29(5),30(3),31(6),32(8),34(8),35(7),36(7),37(7),38(10),39(7),41(8),42(7),47(8),48(9),49(6),52(9),54(11),56(8),57(5),59(12),60(9),61(8),62(12),64(10),68(11),70(7),72(4),74(6),75(10),77(5),78(10),79(12),83(8),84(5),85(9),86(6),87(7),88(12),89(12),90(4),91(8),96(6),97(7),99(8),100(…
PTKc_EphR_A2	cd05063	2(9),3(13),5(9),7(7),8(12),9(10),10(7),11(12),13(6),15(13),17(9),18(9),20(10),21(5),22(12),24(13),26(7),28(6),29(4),30(3),31(6),32(11),33(8),34(9),35(6),36(7),37(9),39(8),40(6),41(11),44(10),45(11),46(10),47(10),50(12),53(14),54(10),55(7),58(10),59(8),60(10),68(5),69(13),70(8),72(5),73(13),75(4),76(7),77(14),80(12),81(8),82(10),83(7),84(7),85(9),86(11),87(8),88(3),89(11),90(13),94(6),95(9),97(11)…	2(9),5(9),7(7),9(10),10(7),13(6),17(9),18(9),20(10),21(5),26(7),28(6),29(4),30(3),31(6),32(11),33(8),34(9),35(6),36(7),37(9),39(8),40(6),41(11),44(10),45(11),46(10),47(10),54(10),55(7),58(10),59(8),60(10),68(5),70(8),72(5),75(4),76(7),81(8),82(10),83(7),84(7),85(9),86(11),87(8),88(3),89(11),94(6),95(9),97(11),98(8),103(8),110(9),111(8),113(3),115(9),117(11),118(7),121(5),122(6),123(7),124(9),129(…
PTKc_EphR_A10	cd05064	1(6),2(5),3(11),5(9),7(7),8(10),9(5),10(9),12(12),13(9),15(12),17(5),18(5),20(11),21(6),22(9),24(11),26(3),27(8),28(8),29(7),30(7),32(8),34(7),35(9),36(8),38(7),39(6),43(7),44(10),49(12),54(7),57(10),58(7),64(10),67(3),69(9),71(5),72(12),74(4),75(6),76(12),78(12),80(10),81(10),82(6),83(3),84(7),85(11),86(8),87(2),88(7),93(4),94(9),96(7),97(10),99(11),101(6),102(10),106(10),107(9),108(9),110(6),11…	1(6),2(5),5(9),7(7),9(5),10(9),13(9),17(5),18(5),21(6),22(9),26(3),27(8),28(8),29(7),30(7),32(8),34(7),35(9),36(8),38(7),39(6),43(7),54(7),58(7),67(3),69(9),71(5),74(4),75(6),82(6),83(3),84(7),86(8),87(2),88(7),93(4),94(9),96(7),101(6),107(9),108(9),110(6),114(8),117(9),120(5),121(6),122(7),128(7),130(9),134(7),140(8),148(5),154(7),163(5),167(6),168(6),170(7),175(8),178(6),181(9),186(9),189(8),19…
PTKc_EphR_B	cd05065	1(5),5(11),6(7),7(8),8(5),9(13),11(11),12(8),16(5),17(10),19(10),20(4),21(14),23(10),24(10),25(3),26(14),27(9),28(13),29(7),30(14),31(5),32(9),33(8),34(9),35(8),37(7),38(5),39(14),41(13),42(11),45(8),52(10),53(9),56(11),57(10),58(10),60(7),66(5),67(14),68(10),70(5),71(14),73(6),74(7),75(13),78(13),79(12),80(11),81(7),82(7),83(9),84(12),85(9),86(3),87(11),88(14),92(8),93(11),94(12),95(8),98(8),100…	1(5),5(11),6(7),7(8),8(5),11(11),12(8),16(5),17(10),19(10),20(4),23(10),24(10),25(3),27(9),29(7),31(5),32(9),33(8),34(9),35(8),37(7),38(5),42(11),45(8),52(10),53(9),56(11),57(10),58(10),60(7),66(5),68(10),70(5),73(6),74(7),80(11),81(7),82(7),83(9),85(9),86(3),87(11),92(8),93(11),95(8),98(8),100(10),101(11),102(9),106(8),107(9),108(11),109(7),111(8),115(10),116(9),119(7),120(9),121(8),122(9),127(1…
PTKc_EphR_A	cd05066	1(7),2(13),6(6),7(7),8(6),9(9),11(14),12(11),14(14),16(6),17(9),19(10),20(6),21(13),22(13),23(11),24(10),25(5),26(11),27(8),28(10),29(6),30(10),31(8),32(9),33(5),34(6),35(9),37(8),38(4),39(12),42(8),43(12),44(11),45(12),47(14),48(11),52(11),53(7),56(10),57(8),63(13),66(5),67(14),68(8),70(6),71(13),73(5),74(5),75(11),78(13),79(13),80(6),81(7),82(6),83(7),84(12),85(8),86(3),87(10),92(4),93(7),95(10…	1(7),6(6),7(7),8(6),9(9),12(11),16(6),17(9),19(10),20(6),23(11),24(10),25(5),26(11),27(8),28(10),29(6),30(10),31(8),32(9),33(5),34(6),35(9),37(8),38(4),42(8),44(11),48(11),52(11),53(7),56(10),57(8),66(5),68(8),70(6),73(5),74(5),75(11),80(6),81(7),82(6),83(7),85(8),86(3),87(10),92(4),93(7),95(10),96(8),98(11),100(10),101(9),102(8),106(8),107(9),108(9),109(9),111(5),113(11),115(11),116(9),119(6),12…
PTKc_Lck_Blk	cd05067	4(14),6(14),7(12),9(11),10(7),11(7),12(17),13(16),14(9),15(20),16(13),17(25),18(8),19(8),20(23),21(8),22(9),23(18),24(17),25(13),26(15),27(13),28(11),29(12),30(11),31(14),32(9),33(9),35(11),36(9),37(10),38(30),39(13),40(13),41(12),42(17),43(20),44(22),45(16),47(22),48(12),49(14),50(22),51(13),52(13),53(9),54(11),55(16),56(8),57(19),58(20),59(14),60(16),63(14),64(9),66(8),67(14),68(18),69(11),70(1…	4(14),6(14),7(12),9(11),12(17),13(16),14(9),15(20),16(13),17(25),18(8),19(8),20(23),21(8),22(9),23(18),24(17),25(13),26(15),27(13),28(11),29(12),30(11),31(14),32(9),33(9),35(11),36(9),37(10),38(30),39(13),40(13),41(12),42(17),43(20),44(22),45(16),47(22),48(12),49(14),50(22),51(13),52(13),53(9),54(11),55(16),56(8),57(19),58(20),59(14),60(16),63(14),64(9),66(8),67(14),68(18),69(11),70(11),71(16),72…
PTKc_Frk_like	cd05068	1(6),4(16),6(13),8(5),9(12),10(6),11(11),14(12),16(16),18(11),19(8),21(12),22(11),23(14),25(16),29(9),31(15),33(12),35(10),37(10),40(14),48(15),49(14),52(15),53(11),54(14),62(9),63(15),64(14),66(11),67(15),69(7),70(16),71(14),75(16),76(11),77(14),78(9),79(10),80(12),81(13),82(5),83(12),84(14),88(9),89(10),91(11),92(11),93(14),94(13),97(4),98(8),99(9),100(10),102(10),104(11),105(9),106(13),107(14)…	1(6),6(13),8(5),9(12),10(6),11(11),14(12),18(11),19(8),21(12),22(11),29(9),33(12),35(10),37(10),53(11),62(9),66(11),69(7),76(11),78(9),79(10),80(12),81(13),82(5),83(12),88(9),89(10),91(11),92(11),94(13),97(4),98(8),99(9),100(10),102(10),104(11),105(9),106(13),110(8),112(11),114(11),115(12),118(10),119(12),120(10),121(9),126(10),131(13),132(9),136(13),138(11),144(13),145(13),146(11),155(11),157(4)…
PTKc_Yes	cd05069	2(9),4(14),6(17),7(9),9(12),11(9),12(17),13(18),14(10),15(23),16(15),17(24),18(9),21(10),22(10),23(19),24(16),25(16),26(14),27(13),28(17),29(12),30(8),32(25),33(10),35(10),36(10),37(11),38(28),39(18),40(11),41(14),42(18),43(13),44(26),45(22),46(23),47(30),48(9),49(14),50(25),51(19),52(14),53(8),54(14),55(14),56(10),57(21),58(22),59(16),60(15),63(15),64(10),66(8),67(16),68(19),69(9),70(8),71(16),7…	4(14),6(17),9(12),12(17),13(18),14(10),15(23),16(15),17(24),21(10),22(10),23(19),24(16),25(16),26(14),27(13),28(17),29(12),32(25),33(10),35(10),36(10),37(11),38(28),39(18),40(11),41(14),42(18),43(13),44(26),45(22),46(23),47(30),49(14),50(25),51(19),52(14),54(14),55(14),56(10),57(21),58(22),59(16),60(15),63(15),64(10),67(16),68(19),71(16),72(26),74(19),76(10),78(10),79(13),80(11),82(11),83(14),84(…
PTKc_Fyn	cd05070	1(3),2(7),3(8),7(13),8(4),9(12),10(7),11(8),14(10),16(12),18(9),19(8),21(10),22(9),25(13),27(12),29(10),30(11),31(4),33(8),35(9),36(10),37(10),40(11),41(14),43(12),48(10),52(13),53(8),54(14),55(14),60(14),62(4),63(14),64(8),66(9),69(10),70(6),71(14),73(12),75(11),76(10),77(6),78(9),79(13),80(11),81(4),82(10),87(7),88(7),90(11),91(14),93(6),94(12),96(8),97(8),99(10),101(11),102(6),103(9),104(10),1…	1(3),2(7),3(8),8(4),10(7),11(8),14(10),18(9),19(8),21(10),22(9),29(10),30(11),31(4),33(8),35(9),36(10),37(10),40(11),48(10),53(8),62(4),64(8),66(9),69(10),70(6),75(11),76(10),77(6),78(9),80(11),81(4),82(10),87(7),88(7),90(11),93(6),96(8),97(8),99(10),101(11),102(6),103(9),104(10),105(9),107(3),109(9),111(10),112(9),115(8),116(10),117(9),118(11),123(10),125(10),128(11),129(7),134(9),135(11),138(10…
PTKc_Src	cd05071	1(4),2(6),3(9),8(5),9(8),10(7),11(8),12(15),14(10),16(12),18(7),19(7),21(10),22(8),23(13),25(14),26(15),27(14),29(9),30(10),31(5),33(9),35(9),36(8),37(11),39(15),40(10),41(13),43(14),48(12),49(14),52(11),53(9),59(15),60(14),62(4),63(14),64(8),66(9),69(9),70(7),71(15),75(7),76(9),77(6),78(7),79(13),80(11),81(3),82(10),87(9),88(7),90(10),91(13),93(8),99(12),101(12),102(10),103(8),105(7),106(15),107…	1(4),2(6),3(9),8(5),9(8),10(7),11(8),14(10),18(7),19(7),21(10),22(8),29(9),30(10),31(5),33(9),35(9),36(8),40(10),53(9),62(4),64(8),66(9),69(9),70(7),75(7),76(9),77(6),78(7),81(3),82(10),87(9),88(7),90(10),93(8),102(10),103(8),105(7),107(5),109(10),111(8),112(7),115(7),116(9),117(8),123(9),125(10),129(7),134(8),138(10),141(9),143(7),152(7),155(9),162(9),165(9),166(10),172(7),180(10),183(9),189(6),…
PTKc_Lyn	cd05072	1(5),6(13),8(4),9(9),10(9),11(8),14(11),18(9),19(8),21(11),22(8),25(12),29(9),31(14),33(10),35(11),40(9),49(13),52(14),53(9),62(5),63(14),64(10),66(7),67(13),69(7),70(10),71(14),75(14),76(12),77(10),78(6),79(10),80(13),81(11),82(3),83(11),84(14),88(7),89(9),91(8),97(9),98(8),100(6),102(11),103(9),104(13),105(10),106(9),112(11),113(8),116(9),118(8),119(10),122(12),123(13),124(9),126(11),129(12),13…	1(5),8(4),9(9),10(9),11(8),14(11),18(9),19(8),21(11),22(8),29(9),33(10),35(11),40(9),53(9),62(5),64(10),66(7),69(7),70(10),77(10),78(6),79(10),81(11),82(3),83(11),88(7),89(9),91(8),97(9),98(8),100(6),102(11),103(9),105(10),106(9),112(11),113(8),116(9),118(8),119(10),124(9),126(11),130(8),142(11),144(9),158(9),163(7),166(10),173(7),181(11),184(8),190(7),193(10),194(10),195(8),197(11),198(7),200(4)…
PTKc_Hck	cd05073	1(5),2(10),3(10),4(13),6(12),7(15),8(5),9(8),10(7),11(9),13(15),14(9),16(14),18(8),19(9),21(11),22(9),23(14),25(15),28(16),29(10),30(10),31(8),33(9),35(9),37(10),40(11),41(15),48(11),52(13),53(9),54(14),55(14),56(10),59(15),62(5),63(14),64(9),66(7),67(13),69(7),70(12),71(12),73(16),75(13),76(11),77(10),78(6),79(9),80(13),81(11),82(4),83(10),84(13),88(7),89(7),91(12),92(16),95(16),96(11),97(12),98…	1(5),2(10),3(10),4(13),6(12),8(5),9(8),10(7),11(9),14(9),18(8),19(9),21(11),22(9),29(10),30(10),31(8),33(9),35(9),37(10),40(11),48(11),52(13),53(9),56(10),62(5),64(9),66(7),67(13),69(7),70(12),71(12),75(13),76(11),77(10),78(6),79(9),80(13),81(11),82(4),83(10),84(13),88(7),89(7),91(12),96(11),97(12),98(8),100(10),102(9),103(10),106(8),108(7),110(9),112(11),113(9),116(9),117(10),118(8),119(13),123(…
PTKc_Tyro3	cd05074	1(6),2(8),3(7),4(8),6(13),7(9),9(11),11(6),12(6),14(7),15(7),16(14),18(8),19(10),20(5),21(10),22(10),23(8),24(10),25(9),26(5),28(11),29(7),30(6),32(11),34(12),36(14),37(7),38(11),39(10),40(12),41(9),44(10),46(14),48(11),49(8),51(12),52(10),53(9),55(14),56(8),57(13),59(14),60(13),62(4),63(13),64(7),66(4),67(10),69(5),70(3),71(4),72(12),74(7),75(8),76(11),77(11),78(8),79(5),80(6),81(3),82(5),83(6),…	1(6),2(8),3(7),4(8),7(9),9(11),11(6),12(6),14(7),15(7),18(8),19(10),20(5),21(10),22(10),23(8),24(10),25(9),26(5),28(11),29(7),30(6),32(11),37(7),38(11),39(10),41(9),44(10),48(11),49(8),52(10),53(9),56(8),62(4),64(7),66(4),67(10),69(5),70(3),71(4),74(7),75(8),76(11),77(11),78(8),79(5),80(6),81(3),82(5),83(6),84(4),85(11),86(10),87(11),88(4),89(8),90(9),94(4),95(4),97(10),99(10),100(9),103(4),104(8…
PTKc_Axl	cd05075	18(9),19(11),30(9),35(11),39(9),41(17),44(12),49(13),50(11),56(11),57(17),59(11),60(13),62(9),90(10),91(10),92(10),97(10),101(12),103(10),122(11),133(9),135(9),138(11),139(9),145(10),147(9),149(14),153(9),155(9),157(17),170(17),171(9),172(14),175(13),181(11),183(14),184(11),187(10),189(9),190(9),194(10),196(12),197(12),199(12),204(16),205(9),206(9),207(9),210(16),211(16),213(11),216(10),237(15),2…	19(11),35(11),41(17),44(12),49(13),50(11),56(11),57(17),59(11),60(13),101(12),122(11),138(11),149(14),157(17),170(17),172(14),175(13),181(11),183(14),184(11),196(12),197(12),199(12),204(16),210(16),211(16),213(11),237(15),241(12),250(11),281(14),285(11)
PTK_Tyk2_rpt1	cd05076	4(9),10(9),39(8),61(8),72(8),73(9),76(8),87(8),101(10),111(9),139(11),172(9),180(9),190(8),203(9),204(9),230(10),240(10)	4(9),10(9),73(9),101(10),111(9),139(11),172(9),180(9),203(9),204(9),230(10),240(10)
PTK_Jak1_rpt1	cd05077	9(17),61(16),64(14),98(14),127(14),135(14),155(16),161(35),165(14),190(15),217(17),259(15)	9(17),161(35),217(17)
PTK_Jak2_rpt1	cd05078	4(17),6(17),9(17),40(19),41(16),59(18),124(17),158(19),159(36),165(18),188(19),189(18),205(16),215(16),244(16),257(17),260(18)	4(17),6(17),9(17),40(19),59(18),124(17),158(19),159(36),165(18),188(19),189(18),257(17),260(18)
PTKc_Jak1_rpt2	cd05079	1(9),2(11),4(9),5(12),6(6),7(10),8(12),9(5),11(11),12(9),14(13),16(7),17(8),19(10),20(8),21(13),22(3),23(8),24(9),25(3),26(10),27(6),28(10),29(10),30(10),31(4),32(8),33(7),34(13),35(9),36(8),38(7),39(8),40(10),43(7),46(8),49(14),51(11),53(9),54(9),56(12),57(11),58(8),59(11),60(13),61(8),64(14),67(5),68(13),69(6),71(7),72(13),74(6),75(7),76(9),79(7),80(4),81(9),82(10),83(8),84(6),85(6),86(7),87(12…	1(9),2(11),4(9),6(6),7(10),9(5),11(11),12(9),16(7),17(8),19(10),20(8),22(3),23(8),24(9),25(3),26(10),27(6),28(10),29(10),30(10),31(4),32(8),33(7),35(9),36(8),38(7),39(8),40(10),43(7),46(8),51(11),53(9),54(9),57(11),58(8),59(11),61(8),67(5),69(6),71(7),74(6),75(7),76(9),79(7),80(4),81(9),82(10),83(8),84(6),85(6),86(7),88(8),89(5),90(10),95(8),96(7),98(9),100(9),102(9),108(9),109(9),110(6),111(6),1…
PTKc_Tyk2_rpt2	cd05080	1(4),2(7),3(12),5(8),6(4),7(7),8(9),9(4),11(13),12(10),16(8),17(8),19(10),20(9),22(6),23(7),24(12),25(4),27(5),28(8),29(10),30(9),31(8),32(9),33(5),35(12),36(7),38(9),40(12),43(13),45(13),48(12),53(13),54(12),57(13),58(10),61(8),64(12),67(4),69(8),71(8),74(6),78(11),80(9),81(11),82(12),83(9),84(6),85(6),86(10),88(9),89(3),90(13),91(13),95(6),96(11),98(9),100(12),101(13),104(10),108(12),109(9),110…	1(4),2(7),5(8),6(4),7(7),8(9),9(4),12(10),16(8),17(8),19(10),20(9),22(6),23(7),25(4),27(5),28(8),29(10),30(9),31(8),32(9),33(5),36(7),38(9),58(10),61(8),67(4),69(8),71(8),74(6),78(11),80(9),81(11),83(9),84(6),85(6),86(10),88(9),89(3),95(6),96(11),98(9),104(10),109(9),110(7),112(9),114(9),116(10),117(6),120(7),121(9),122(7),123(10),128(7),130(11),133(11),134(7),140(11),143(7),146(9),148(7),158(11)…
PTKc_Jak3_rpt2	cd05081	1(4),2(10),3(20),4(8),5(9),6(3),7(10),8(6),9(8),10(13),11(16),12(11),13(27),14(16),15(27),16(10),17(8),19(11),20(13),21(15),22(9),23(8),24(18),26(7),27(3),28(7),29(10),30(14),31(7),32(9),33(12),34(12),35(12),36(10),38(8),41(22),42(19),43(15),44(16),45(21),46(14),47(24),48(13),49(21),50(20),51(13),52(11),53(14),56(11),57(10),58(14),59(16),60(9),61(19),62(21),63(17),64(20),66(5),67(15),68(12),70(6)…	1(4),2(10),3(20),4(8),5(9),6(3),7(10),8(6),9(8),10(13),11(16),12(11),13(27),14(16),15(27),16(10),17(8),19(11),20(13),21(15),22(9),23(8),24(18),26(7),27(3),28(7),29(10),30(14),31(7),32(9),33(12),34(12),35(12),36(10),38(8),41(22),42(19),43(15),44(16),45(21),46(14),47(24),48(13),49(21),50(20),51(13),52(11),53(14),56(11),57(10),58(14),59(16),60(9),61(19),62(21),63(17),64(20),66(5),67(15),68(12),70(6)…
PTKc_Csk	cd05082	4(23),5(20),6(15),7(11),9(9),12(16),13(16),14(9),15(24),16(13),17(26),20(24),21(11),22(9),23(18),24(17),25(16),26(18),27(14),28(22),31(18),34(13),35(12),37(21),39(14),40(18),41(13),42(19),43(22),44(24),46(16),47(12),48(22),49(16),50(12),51(9),52(14),53(15),54(9),55(21),56(21),57(17),58(16),61(14),62(9),65(14),66(17),68(16),69(11),70(15),71(18),73(14),74(11),75(11),78(9),79(12),80(11),82(9),83(13)…	4(23),5(20),6(15),12(16),13(16),15(24),16(13),17(26),20(24),23(18),24(17),25(16),26(18),27(14),28(22),31(18),34(13),35(12),37(21),39(14),40(18),41(13),42(19),43(22),44(24),46(16),47(12),48(22),49(16),50(12),52(14),53(15),55(21),56(21),57(17),58(16),61(14),65(14),66(17),68(16),70(15),71(18),73(14),79(12),83(13),84(21),85(22),86(21),89(16),90(13),97(14),98(14),100(16),101(16),103(12),108(16),109(12…
PTKc_Chk	cd05083	2(11),3(6),4(13),5(15),6(14),7(12),8(7),9(7),10(7),11(9),12(14),13(20),14(9),15(25),16(13),17(28),18(8),19(8),20(24),21(10),22(12),23(14),24(18),25(16),26(17),27(13),28(14),29(12),30(16),31(13),32(6),34(11),35(12),36(14),37(22),39(18),40(17),41(15),42(19),43(25),44(22),45(23),46(12),47(12),48(21),49(14),50(13),51(12),52(14),53(18),54(7),55(19),56(22),57(17),58(19),60(6),61(14),62(10),63(31),64(5)…	2(11),3(6),4(13),5(15),6(14),7(12),8(7),9(7),10(7),11(9),12(14),13(20),14(9),15(25),16(13),17(28),18(8),19(8),20(24),21(10),22(12),23(14),24(18),25(16),26(17),27(13),28(14),29(12),30(16),31(13),32(6),34(11),35(12),36(14),37(22),39(18),40(17),41(15),42(19),43(25),44(22),45(23),46(12),47(12),48(21),49(14),50(13),51(12),52(14),53(18),54(7),55(19),56(22),57(17),58(19),60(6),61(14),62(10),63(31),65(14…
PTKc_Fes	cd05084	1(12),2(15),3(10),4(23),5(15),6(29),7(10),9(24),10(11),11(9),12(15),13(21),14(13),15(18),16(12),17(17),18(11),19(10),21(12),22(11),24(19),25(10),26(11),28(26),29(21),30(11),31(16),34(22),35(22),36(11),37(21),38(18),39(20),40(12),41(10),42(22),43(16),44(10),45(12),46(12),47(16),48(9),49(21),50(23),51(16),52(18),55(14),56(11),57(32),60(22),63(13),64(20),65(20),66(18),67(12),68(12),69(9),71(9),72(12…	1(12),2(15),4(23),5(15),6(29),9(24),12(15),13(21),14(13),15(18),16(12),17(17),21(12),24(19),28(26),29(21),31(16),34(22),35(22),37(21),38(18),39(20),40(12),42(22),43(16),45(12),46(12),47(16),49(21),50(23),51(16),52(18),55(14),57(32),60(22),63(13),64(20),65(20),66(18),67(12),68(12),72(12),75(12),76(14),77(23),78(21),79(24),82(18),83(12),85(22),87(18),88(15),89(27),90(12),91(15),92(28),94(12),97(12)…
PTKc_Fer	cd05085	1(9),2(14),3(9),5(15),7(9),8(8),10(12),11(11),12(14),14(14),16(12),18(12),19(7),20(8),21(11),22(12),23(9),25(10),26(11),27(7),30(13),31(14),32(13),33(13),36(16),40(11),41(7),43(15),44(12),45(10),46(13),47(15),48(9),54(6),55(14),56(10),58(9),59(13),61(7),62(8),63(14),67(13),68(11),69(8),70(7),71(10),72(13),73(12),74(5),75(10),76(16),80(7),81(11),83(11),84(11),85(16),86(15),88(11),89(16),91(8),93(1…	1(9),3(9),7(9),8(8),10(12),11(11),16(12),18(12),19(7),20(8),21(11),22(12),23(9),25(10),26(11),27(7),30(13),32(13),33(13),40(11),41(7),44(12),45(10),46(13),48(9),54(6),56(10),58(9),59(13),61(7),62(8),67(13),68(11),69(8),70(7),71(10),72(13),73(12),74(5),75(10),80(7),81(11),83(11),84(11),88(11),91(8),93(11),94(11),95(12),96(6),99(10),101(11),102(13),103(10),104(8),107(8),108(11),109(8),110(10),111(1…
PTKc_Aatyk2	cd05086	4(14),14(12),26(11),31(11),36(16),40(11),44(13),51(13),52(16),55(16),57(12),68(11),78(13),80(15),90(11),91(11),95(11),101(17),117(11),118(12),122(14),135(12),145(16),148(12),154(11),157(13),158(14),159(12),169(11),170(12),180(12),190(13),191(15),193(12),196(12),207(11),220(11),234(12),245(12),252(14),259(12),261(13),262(11),265(16),268(11)	4(14),36(16),44(13),51(13),52(16),55(16),78(13),80(15),101(17),122(14),145(16),157(13),158(14),190(13),191(15),252(14),261(13),265(16)
PTKc_Aatyk1	cd05087	2(8),4(13),14(10),15(11),18(8),19(9),20(8),23(8),24(12),27(8),29(9),31(12),34(8),37(12),39(23),40(9),41(11),44(17),45(10),46(8),48(8),49(8),51(17),52(16),54(12),55(18),57(10),59(23),61(8),64(9),66(9),67(9),68(8),74(9),78(8),79(13),80(17),84(8),89(9),91(12),102(15),106(10),111(11),113(10),116(12),121(9),122(9),123(12),124(8),127(13),131(10),133(9),135(15),140(14),147(9),148(16),150(15),152(9),153(…	4(13),14(10),15(11),19(9),24(12),29(9),31(12),37(12),39(23),40(9),41(11),44(17),45(10),51(17),52(16),54(12),55(18),57(10),59(23),64(9),66(9),67(9),74(9),79(13),80(17),89(9),91(12),102(15),106(10),111(11),113(10),116(12),121(9),122(9),123(12),127(13),131(10),133(9),135(15),140(14),147(9),148(16),150(15),152(9),153(14),158(9),159(14),163(17),164(10),167(10),172(9),173(9),174(12),175(11),180(9),181(…
PTKc_Tie2	cd05088	2(9),3(13),4(8),5(18),6(16),7(11),8(10),10(10),12(10),13(15),14(12),15(13),16(18),17(13),19(7),20(8),21(23),22(10),24(13),25(18),26(10),29(16),31(10),32(8),33(7),34(9),35(13),36(10),37(8),39(8),41(8),42(26),44(15),45(8),46(10),47(7),48(25),49(14),50(17),51(24),52(14),53(13),54(8),55(13),56(17),57(13),58(12),59(9),60(13),61(14),62(10),64(22),65(7),66(15),67(14),70(13),71(9),72(30),73(7),74(15),75(…	2(9),3(13),5(18),6(16),7(11),8(10),10(10),12(10),13(15),14(12),15(13),16(18),17(13),21(23),22(10),24(13),25(18),26(10),29(16),31(10),34(9),35(13),36(10),42(26),44(15),46(10),48(25),49(14),50(17),51(24),52(14),53(13),55(13),56(17),57(13),58(12),59(9),60(13),61(14),62(10),64(22),66(15),67(14),70(13),71(9),72(30),74(15),75(17),77(9),78(12),79(14),80(12),81(13),82(9),83(9),87(11),88(10),90(10),91(13)…
PTKc_Tie1	cd05089	1(3),2(12),3(11),4(4),5(5),6(7),7(10),8(10),10(8),12(12),14(7),15(9),17(10),18(5),19(12),21(9),22(12),23(5),25(8),26(8),27(5),29(9),30(10),31(10),32(7),34(8),35(5),36(9),39(12),40(11),41(12),42(8),48(11),49(9),50(10),53(10),54(7),55(12),56(11),57(10),58(12),60(7),61(12),64(4),65(12),66(9),68(7),69(12),71(5),72(6),73(12),74(8),77(10),78(8),79(6),80(9),81(7),82(10),83(10),84(2),85(8),86(12),89(12),…	1(3),4(4),5(5),6(7),10(8),14(7),15(9),18(5),21(9),23(5),25(8),26(8),27(5),29(9),32(7),34(8),35(5),36(9),42(8),49(9),54(7),60(7),64(4),66(9),68(7),71(5),72(6),74(8),78(8),79(6),80(9),81(7),84(2),85(8),90(9),91(6),93(6),94(7),96(8),97(7),100(2),101(6),102(6),103(5),104(8),107(5),108(4),109(2),110(7),111(5),112(4),113(8),114(6),116(3),118(5),119(4),120(8),121(5),122(7),123(8),124(3),126(7),128(8),12…
PTKc_Ror1	cd05090	4(25),8(15),11(12),12(16),14(17),15(12),16(20),19(23),22(12),23(18),25(14),31(13),38(15),42(22),46(15),47(12),48(22),49(18),51(15),53(12),56(19),61(13),63(15),64(19),66(17),69(13),71(28),73(12),74(16),78(16),79(12),80(12),86(12),90(14),91(17),92(16),93(17),112(12),122(12),130(14),132(13),135(16),136(13),142(16),144(12),146(20),148(21),149(16),152(13),154(21),158(12),159(16),162(17),167(19),169(19…	4(25),8(15),12(16),14(17),16(20),19(23),23(18),38(15),42(22),46(15),48(22),49(18),51(15),56(19),63(15),64(19),66(17),71(28),74(16),78(16),91(17),92(16),93(17),135(16),142(16),146(20),148(21),149(16),154(21),159(16),162(17),167(19),169(19),172(20),173(36),181(15),182(16),194(16),196(19),200(23),201(19),204(16),207(19),208(22),210(18),223(19),224(15),231(15),234(17),244(17),247(16),249(15),260(15),…
PTKc_Ror2	cd05091	1(8),3(7),5(7),6(9),7(11),8(9),11(7),12(10),13(6),14(19),15(9),16(17),17(6),19(19),20(7),21(5),22(7),23(13),24(11),25(11),27(6),30(9),32(7),33(7),35(5),36(9),37(5),38(7),40(8),42(6),43(19),44(7),45(11),46(10),47(8),48(8),49(21),50(12),51(7),52(18),53(12),54(10),55(8),56(9),57(14),58(8),59(10),60(5),61(11),64(15),65(15),66(6),67(12),70(12),71(7),73(5),74(10),75(13),76(5),78(7),79(12),80(11),81(7),…	1(8),3(7),5(7),6(9),7(11),8(9),11(7),12(10),14(19),15(9),16(17),19(19),20(7),22(7),23(13),24(11),25(11),30(9),32(7),33(7),36(9),38(7),40(8),43(19),44(7),45(11),46(10),47(8),48(8),49(21),50(12),51(7),52(18),53(12),54(10),55(8),56(9),57(14),58(8),59(10),61(11),64(15),65(15),67(12),70(12),71(7),74(10),75(13),78(7),79(12),80(11),81(7),83(9),84(7),87(12),88(9),91(11),92(11),93(15),94(10),97(12),99(11)…
PTKc_TrkA	cd05092	1(10),2(5),5(10),6(9),7(5),8(8),9(6),13(9),17(7),18(8),20(10),21(9),23(10),24(11),25(11),26(4),27(9),28(3),29(4),31(8),33(11),34(3),35(5),36(11),37(5),38(7),40(9),42(10),45(10),47(10),58(9),59(10),62(7),68(4),70(10),72(7),73(11),75(5),76(11),77(8),81(11),82(7),83(8),84(6),85(7),87(11),88(4),89(10),94(6),95(2),96(11),97(5),98(7),100(3),101(9),102(9),103(11),104(10),105(6),106(8),107(2),109(9),112(…	2(5),6(9),7(5),8(8),9(6),13(9),17(7),18(8),21(9),26(4),27(9),28(3),29(4),31(8),34(3),35(5),37(5),38(7),40(9),58(9),62(7),68(4),72(7),75(5),77(8),82(7),83(8),84(6),85(7),88(4),94(6),95(2),97(5),98(7),100(3),101(9),102(9),105(6),106(8),107(2),109(9),112(9),114(8),116(7),117(9),118(8),119(6),121(8),122(6),123(6),124(6),127(3),129(6),131(9),132(7),135(5),136(7),137(6),138(9),143(8),149(7),158(7),163(…
PTKc_TrkB	cd05093	1(9),3(13),4(22),6(12),8(9),11(18),12(11),13(9),14(19),15(10),16(23),19(19),20(10),22(12),23(12),24(11),30(13),31(12),32(12),33(12),36(9),40(11),41(9),42(11),43(23),44(13),45(11),46(10),47(12),48(13),49(25),51(21),52(12),54(11),56(19),58(9),59(11),61(13),63(14),64(19),65(10),66(15),69(13),70(9),73(10),74(16),76(9),77(9),78(15),79(13),80(9),81(12),82(9),86(13),87(10),89(9),90(12),91(19),92(16),93(…	3(13),4(22),6(12),11(18),12(11),14(19),15(10),16(23),19(19),20(10),22(12),23(12),24(11),30(13),31(12),32(12),33(12),40(11),42(11),43(23),44(13),45(11),46(10),47(12),48(13),49(25),51(21),52(12),54(11),56(19),59(11),61(13),63(14),64(19),65(10),66(15),69(13),73(10),74(16),78(15),79(13),81(12),86(13),87(10),90(12),91(19),92(16),93(17),96(10),98(10),99(14),106(10),113(14),116(12),117(12),118(10),124(1…
PTKc_TrkC	cd05094	1(7),3(9),4(19),5(7),10(7),11(12),12(10),13(6),14(14),15(7),18(7),20(7),23(9),24(9),25(8),28(6),30(8),32(10),33(10),36(8),38(7),39(8),40(10),41(6),43(18),44(6),45(7),47(6),48(13),49(19),50(7),51(14),52(10),54(10),55(7),56(16),58(8),59(8),62(6),63(12),64(16),66(15),69(11),70(6),73(9),74(13),77(8),78(8),79(13),80(7),81(7),82(6),83(6),86(10),87(7),89(7),90(9),91(14),92(12),93(8),94(6),96(10),98(6),1…	3(9),4(19),11(12),12(10),14(14),23(9),24(9),25(8),30(8),32(10),33(10),36(8),39(8),40(10),43(18),48(13),49(19),51(14),52(10),54(10),56(16),58(8),59(8),63(12),64(16),66(15),69(11),73(9),74(13),77(8),78(8),79(13),86(10),90(9),91(14),92(12),93(8),96(10),101(10),103(8),113(12),116(10),119(8),124(10),129(13),131(9),134(12),139(8),141(12),143(11),149(8),151(8),153(14),154(9),156(8),158(14),160(9),161(10…
PTKc_DDR2	cd05095	1(9),3(13),11(13),13(9),20(9),22(11),27(9),30(9),31(11),33(9),34(10),44(9),54(10),56(11),57(20),58(11),59(9),61(9),63(12),66(17),67(15),68(12),71(15),75(10),76(10),79(19),81(12),84(14),88(9),89(13),93(14),96(9),101(10),105(11),107(16),108(15),111(14),116(10),118(19),122(9),129(10),147(14),152(16),153(10),157(9),158(10),160(10),161(11),163(16),164(9),166(17),167(9),169(12),172(11),174(9),175(9),17…	3(13),11(13),22(11),31(11),56(11),57(20),58(11),63(12),66(17),67(15),68(12),71(15),79(19),81(12),84(14),89(13),93(14),105(11),107(16),108(15),111(14),118(19),147(14),152(16),161(11),163(16),166(17),169(12),172(11),176(16),179(11),186(18),192(12),199(14),200(11),204(11),207(11),210(14),211(18),213(19),214(13),215(11),217(20),221(13),230(13),240(13),242(11),250(13),252(14),255(14),257(11),260(12),2…
PTKc_DDR1	cd05096	63(11),68(11),76(15),79(12),104(11),186(13),210(13),212(14),215(13),216(32),225(13),236(11),244(11),278(11),316(12),328(11),332(11)	76(15),79(12),186(13),210(13),212(14),215(13),216(32),225(13),316(12)
PTKc_DDR_like	cd05097	4(15),14(15),54(16),55(16),60(15),63(15),64(16),76(17),103(16),104(16),113(15),137(15),149(16),153(17),161(19),174(19),176(18),179(18),180(36),200(15),201(17),203(18),207(20),214(18),215(16),217(19),242(15),262(15),275(16),282(15),289(15)	161(19),174(19),176(18),179(18),180(36),203(18),207(20),214(18),217(19)
PTKc_FGFR1	cd05098	4(7),6(14),8(13),9(13),10(9),11(7),13(15),14(6),15(7),16(10),17(12),18(12),19(11),22(8),23(8),24(11),25(13),26(9),27(20),28(8),29(16),32(17),33(9),34(7),35(7),36(11),37(7),40(6),41(7),44(11),45(6),48(6),49(13),50(6),53(7),55(7),56(7),57(8),58(22),59(14),60(9),62(7),63(11),64(16),65(8),66(6),67(20),68(11),70(8),71(9),72(16),73(12),74(7),75(9),76(11),77(13),78(8),79(13),80(20),82(8),83(14),84(18),8…	4(7),6(14),8(13),9(13),10(9),11(7),13(15),15(7),16(10),17(12),18(12),19(11),22(8),23(8),24(11),25(13),26(9),27(20),28(8),29(16),32(17),33(9),34(7),35(7),36(11),37(7),41(7),44(11),49(13),53(7),55(7),56(7),57(8),58(22),59(14),60(9),62(7),63(11),64(16),65(8),67(20),68(11),70(8),71(9),72(16),73(12),74(7),75(9),76(11),77(13),78(8),79(13),80(20),82(8),83(14),84(18),86(11),87(8),90(8),91(12),93(8),94(8)…
PTKc_FGFR4	cd05099	2(11),3(16),5(14),6(13),7(14),10(11),17(11),18(16),19(13),21(19),23(20),26(19),27(11),30(18),39(14),41(12),48(14),49(11),52(23),53(15),57(13),58(18),59(12),60(14),61(17),62(14),64(11),66(21),67(12),70(14),71(13),73(15),74(21),75(12),76(11),77(13),78(23),80(12),81(11),85(18),89(12),90(14),91(11),97(12),101(12),102(18),103(17),104(17),107(14),110(11),114(11),117(11),124(17),132(13),133(11),140(12),…	3(16),5(14),7(14),18(16),21(19),23(20),26(19),30(18),39(14),48(14),52(23),53(15),58(18),60(14),61(17),62(14),66(21),70(14),73(15),74(21),78(23),85(18),90(14),102(18),103(17),104(17),107(14),124(17),145(14),152(20),156(15),164(19),169(19),171(14),177(20),179(20),189(14),197(16),201(18),203(17),204(14),206(23),209(14),210(16),211(24),214(16),217(20),218(21),219(14),220(18),223(16),234(20),243(16),2…
PTKc_FGFR3	cd05100	6(14),21(16),23(16),26(17),61(16),66(14),73(14),74(19),77(14),102(15),156(14),164(14),169(15),179(17),182(17),197(17),206(15),210(14),211(17),217(16),218(16),220(14),289(16),292(17),318(14),335(17)	21(16),23(16),26(17),61(16),74(19),179(17),182(17),197(17),211(17),217(16),218(16),289(16),292(17),335(17)
PTKc_FGFR2	cd05101	5(14),6(12),8(12),9(16),10(15),13(13),21(14),22(11),24(21),26(19),29(18),30(10),33(13),34(10),43(13),51(16),55(24),56(14),57(13),60(11),61(23),62(11),64(19),65(14),66(10),68(10),69(19),70(13),72(11),73(10),74(11),76(15),77(22),79(10),80(13),81(23),83(12),85(24),87(10),88(15),92(13),93(15),100(10),104(11),105(18),106(17),107(13),110(13),113(15),128(15),134(13),135(11),143(13),145(12),148(16),149(1…	5(14),9(16),10(15),13(13),21(14),24(21),26(19),29(18),33(13),43(13),51(16),55(24),56(14),57(13),61(23),64(19),65(14),69(19),70(13),76(15),77(22),80(13),81(23),85(24),88(15),92(13),93(15),105(18),106(17),107(13),110(13),113(15),128(15),134(13),143(13),148(16),155(19),159(15),161(20),167(17),172(17),180(18),182(17),185(20),194(21),204(13),206(15),209(21),212(13),213(17),214(23),217(14),220(19),221(…
PTKc_VEGFR3	cd05102	5(11),18(13),47(11),54(11),75(21),196(11),200(13),208(13),213(11),221(14),223(15),245(11),247(13),250(12),255(12),261(16),262(12),264(11),299(13),320(11),333(14),336(12)	18(13),75(21),200(13),208(13),221(14),223(15),247(13),250(12),255(12),261(16),262(12),299(13),333(14),336(12)
PTKc_VEGFR2	cd05103	9(6),12(6),13(8),14(7),17(6),25(7),26(7),27(13),30(7),32(6),33(6),34(7),35(7),38(8),41(8),42(8),43(8),51(11),52(7),53(7),54(11),55(13),59(7),60(10),64(9),65(6),66(8),67(7),69(6),70(12),72(6),73(7),75(18),77(6),82(7),83(6),84(6),88(6),96(6),97(11),101(8),108(6),123(12),126(8),131(6),142(6),153(6),157(10),161(8),178(6),186(9),188(7),191(8),192(7),195(6),196(6),197(6),200(6),202(12),205(9),208(9),21…	13(8),27(13),38(8),41(8),42(8),43(8),51(11),54(11),55(13),60(10),64(9),66(8),70(12),75(18),97(11),101(8),123(12),126(8),157(10),161(8),186(9),191(8),202(12),205(9),208(9),211(8),215(14),225(16),228(14),233(9),242(10),243(9),249(12),250(9),255(8),256(10),260(8),263(17),264(14),265(8),266(11),291(11),294(10),310(8),313(8),317(13),321(9),334(8),338(12),339(9),341(8)
PTKc_Kit	cd05104	33(10),46(12),60(11),79(11),82(12),103(16),124(10),246(11),248(10),254(12),267(12),269(14),272(10),282(10),291(10),296(10),301(11),371(15),382(11)	46(12),60(11),79(11),82(12),103(16),246(11),254(12),267(12),269(14),301(11),371(15),382(11)
PTKc_PDGFR_alpha	cd05105	48(11),84(10),89(11),97(11),262(11),270(11),283(11),285(13),288(10),298(13),307(10),309(10),317(10),387(14),398(13)	48(11),89(11),97(11),262(11),270(11),283(11),285(13),298(13),387(14),398(13)
PTKc_CSF-1R	cd05106	7(12),24(9),38(10),47(9),91(9),99(9),128(9),244(11),252(11),265(11),267(11),270(10),280(9),299(10),333(9),343(11)	7(12),38(10),244(11),252(11),265(11),267(11),270(10),299(10),343(11)
PTKc_PDGFR_beta	cd05107	2(9),48(11),70(9),89(9),98(9),126(12),135(9),184(9),264(11),272(11),285(11),287(11),290(10),295(9),300(11),326(9),363(11)	48(11),126(12),264(11),272(11),285(11),287(11),300(11),363(11)
PTKc_EGFR	cd05108	2(10),3(12),4(8),5(14),6(12),7(7),8(13),9(8),10(7),11(7),12(12),13(12),14(14),15(8),16(21),17(11),18(24),19(5),20(7),21(21),22(9),23(7),24(13),25(16),26(9),27(9),28(5),29(9),30(5),31(6),32(10),33(18),34(6),36(7),37(6),39(7),40(14),41(7),42(6),43(12),44(26),45(17),46(14),47(15),48(6),49(8),50(18),51(13),52(15),53(16),54(10),55(10),56(10),57(6),58(23),59(11),60(13),61(8),62(9),63(15),64(10),65(19),…	2(10),3(12),4(8),5(14),6(12),7(7),8(13),9(8),10(7),11(7),12(12),13(12),14(14),15(8),16(21),17(11),18(24),20(7),21(21),22(9),23(7),24(13),25(16),26(9),27(9),29(9),31(6),32(10),33(18),34(6),36(7),37(6),39(7),40(14),41(7),42(6),43(12),44(26),45(17),46(14),47(15),48(6),49(8),50(18),51(13),52(15),53(16),54(10),55(10),56(10),57(6),58(23),59(11),60(13),61(8),62(9),63(15),64(10),65(19),66(22),67(15),68(1…
PTKc_HER2	cd05109	2(12),3(15),4(11),5(15),6(13),7(6),8(13),9(8),10(9),11(7),12(11),13(11),14(18),15(6),16(22),17(11),18(22),19(7),20(7),21(25),22(9),23(7),24(12),25(15),26(11),27(7),29(9),30(6),31(9),32(11),33(17),34(8),36(6),37(6),39(7),40(16),41(7),42(8),43(8),44(24),45(13),46(15),47(13),48(7),49(14),50(20),51(12),52(14),53(19),54(13),55(9),56(12),58(19),59(11),60(13),61(9),62(10),63(13),64(10),65(18),66(21),67(…	2(12),3(15),4(11),5(15),6(13),7(6),8(13),9(8),10(9),11(7),12(11),13(11),14(18),15(6),16(22),17(11),18(22),19(7),20(7),21(25),22(9),23(7),24(12),25(15),26(11),27(7),29(9),30(6),31(9),32(11),33(17),34(8),36(6),37(6),39(7),40(16),41(7),42(8),43(8),44(24),45(13),46(15),47(13),48(7),49(14),50(20),51(12),52(14),53(19),54(13),55(9),56(12),58(19),59(11),60(13),61(9),62(10),63(13),64(10),65(18),66(21),67(…
PTKc_HER4	cd05110	2(11),3(9),4(8),5(12),6(12),7(6),8(7),9(8),10(7),11(8),12(8),13(7),14(14),15(8),16(19),17(9),18(18),20(6),21(19),22(9),24(9),25(11),26(9),27(9),31(7),32(8),33(12),36(8),40(10),41(8),42(8),45(14),46(10),48(11),49(7),50(10),51(11),52(10),53(13),54(7),55(8),56(8),57(7),58(17),59(7),60(11),61(6),62(10),64(9),65(16),66(18),67(9),68(15),71(9),72(7),74(6),75(12),76(12),77(11),78(8),79(13),80(8),81(15),8…	2(11),3(9),4(8),5(12),6(12),9(8),11(8),12(8),14(14),15(8),16(19),17(9),18(18),21(19),22(9),24(9),25(11),26(9),27(9),32(8),33(12),36(8),40(10),41(8),42(8),45(14),46(10),48(11),50(10),51(11),52(10),53(13),55(8),56(8),58(17),60(11),62(10),64(9),65(16),66(18),67(9),68(15),71(9),75(12),76(12),77(11),78(8),79(13),80(8),81(15),82(10),83(8),84(9),87(9),88(8),91(11),92(15),93(16),94(11),97(15),98(11),99(1…
PTK_HER3	cd05111	3(14),4(9),5(13),11(9),12(11),13(12),14(12),15(10),16(20),17(12),18(21),21(22),22(12),24(14),26(9),29(12),31(9),33(13),36(9),41(10),44(30),46(19),47(12),49(11),50(13),51(15),53(21),54(14),58(13),60(9),61(12),64(11),65(16),66(18),67(15),68(15),71(13),75(16),76(13),77(9),78(10),79(14),80(13),82(14),84(9),86(10),87(11),92(21),93(17),94(22),97(20),101(10),102(15),104(11),107(18),110(18),112(9),117(13…	3(14),5(13),13(12),14(12),16(20),17(12),18(21),21(22),22(12),24(14),29(12),33(13),44(30),46(19),47(12),50(13),51(15),53(21),54(14),58(13),61(12),65(16),66(18),67(15),68(15),71(13),75(16),76(13),79(14),80(13),82(14),92(21),93(17),94(22),97(20),102(15),107(18),110(18),117(13),120(18),121(15),128(14),129(14),134(12),137(13),139(19),144(20),147(13),151(12),153(12),156(12),162(16),163(12),164(14),166(…
PTKc_Itk	cd05112	1(6),2(16),4(13),5(13),6(9),7(9),8(7),9(13),12(10),14(14),16(11),17(10),19(11),20(9),21(13),25(13),27(13),28(14),29(13),30(14),31(12),33(11),34(5),35(16),38(10),40(13),46(14),47(11),49(16),50(12),51(11),52(16),53(16),54(9),60(9),61(14),62(12),64(8),65(13),67(7),68(16),71(16),74(14),75(10),76(8),77(11),78(12),79(11),80(4),81(11),82(16),86(8),87(10),89(11),90(13),91(16),92(10),96(12),100(7),101(10)…	1(6),4(13),5(13),6(9),7(9),8(7),9(13),12(10),16(11),17(10),19(11),20(9),21(13),25(13),27(13),29(13),31(12),33(11),34(5),38(10),40(13),47(11),50(12),51(11),54(9),60(9),62(12),64(8),65(13),67(7),75(10),76(8),77(11),78(12),79(11),80(4),81(11),86(8),87(10),89(11),90(13),92(10),96(12),100(7),101(10),102(13),103(12),105(8),107(10),109(12),110(9),113(9),114(11),115(8),116(10),121(10),126(12),127(8),131(…
PTKc_Btk_Bmx	cd05113	1(8),4(11),6(6),7(12),8(8),9(10),12(11),14(15),16(10),17(8),19(13),20(11),25(14),26(14),27(13),29(9),31(11),33(12),34(10),35(14),38(15),42(14),46(15),47(13),49(13),50(9),51(14),52(14),60(7),61(15),62(14),64(9),65(14),67(9),68(11),69(12),74(13),75(10),76(7),77(11),78(13),79(13),80(4),81(10),82(15),86(8),87(8),89(13),90(13),92(9),96(9),97(8),98(9),100(12),101(9),102(14),103(14),104(12),105(14),106(…	1(8),4(11),6(6),7(12),8(8),9(10),12(11),16(10),17(8),19(13),20(11),27(13),29(9),31(11),33(12),34(10),47(13),49(13),50(9),60(7),64(9),67(9),68(11),69(12),74(13),75(10),76(7),77(11),78(13),79(13),80(4),81(10),86(8),87(8),89(13),90(13),92(9),96(9),97(8),98(9),100(12),101(9),104(12),106(7),108(11),110(12),111(10),114(10),115(12),116(9),117(11),122(11),127(13),128(8),133(9),134(11),137(13),140(13),141…
PTKc_Tec_Rlk	cd05114	1(8),2(14),4(9),5(16),6(7),7(14),8(7),9(7),10(15),11(18),12(11),13(21),14(16),15(26),16(9),17(8),18(22),19(13),20(8),21(25),22(15),23(18),25(20),26(14),27(11),28(11),29(14),31(11),33(10),34(11),35(10),36(23),38(12),39(19),40(17),41(19),42(12),43(25),45(23),46(12),47(11),48(32),49(14),50(11),51(11),52(13),53(18),55(21),56(21),57(18),58(18),61(15),62(11),64(8),65(14),66(19),67(7),68(11),69(11),70(2…	2(14),4(9),5(16),7(14),10(15),11(18),12(11),13(21),14(16),15(26),16(9),18(22),19(13),21(25),22(15),23(18),25(20),26(14),27(11),28(11),29(14),31(11),33(10),34(11),35(10),36(23),38(12),39(19),40(17),41(19),42(12),43(25),45(23),46(12),47(11),48(32),49(14),50(11),51(11),52(13),53(18),55(21),56(21),57(18),58(18),61(15),62(11),65(14),66(19),68(11),69(11),70(20),71(19),72(17),73(15),74(12),75(10),77(10)…
PTKc_Zap-70	cd05115	2(16),3(11),4(24),5(13),6(28),7(8),8(8),9(23),10(10),11(6),12(16),13(16),14(11),15(9),16(7),17(16),18(12),19(12),20(11),21(11),22(8),23(4),24(15),25(8),27(8),28(10),29(10),30(25),31(13),32(14),33(18),34(16),35(13),36(17),37(26),38(17),39(17),40(13),41(14),42(8),43(8),44(18),45(16),46(11),47(13),48(12),49(16),50(9),51(19),52(23),53(19),54(16),56(5),57(14),58(11),59(32),60(7),61(17),62(19),63(7),64…	2(16),3(11),4(24),5(13),6(28),7(8),8(8),9(23),10(10),11(6),12(16),13(16),14(11),15(9),16(7),17(16),18(12),19(12),20(11),21(11),22(8),23(4),24(15),25(8),27(8),28(10),29(10),30(25),31(13),32(14),33(18),34(16),35(13),36(17),37(26),38(17),39(17),40(13),41(14),42(8),43(8),44(18),45(16),46(11),47(13),48(12),49(16),50(9),51(19),52(23),53(19),54(16),56(5),57(14),58(11),59(32),60(7),61(17),62(19),63(7),64…
PTKc_Syk	cd05116	3(11),5(13),7(9),8(8),10(10),11(5),14(9),15(8),16(4),18(11),20(11),21(7),22(9),24(7),25(10),27(10),28(10),29(11),32(11),33(13),35(12),37(13),41(11),42(11),43(10),44(8),46(12),48(10),49(13),51(11),57(5),59(11),61(6),64(7),66(12),69(11),71(8),72(4),73(9),74(12),75(10),76(3),77(9),82(12),83(6),86(9),88(13),92(9),94(13),95(8),97(9),98(10),100(6),102(10),103(13),104(10),105(8),108(7),109(9),110(8),111…	3(11),7(9),8(8),10(10),11(5),14(9),15(8),16(4),18(11),20(11),21(7),22(9),24(7),25(10),27(10),28(10),29(11),32(11),41(11),42(11),43(10),44(8),48(10),51(11),57(5),59(11),61(6),64(7),69(11),71(8),72(4),73(9),75(10),76(3),77(9),83(6),86(9),92(9),95(8),97(9),98(10),100(6),102(10),104(10),105(8),108(7),109(9),110(8),111(10),116(9),121(11),122(7),127(8),128(10),134(11),135(11),136(9),145(6),151(11),152(…
STKc_CMGC	cd05118	1(5),2(12),3(6),4(6),5(17),6(19),7(13),9(16),11(10),12(8),14(12),15(12),16(16),17(22),18(14),19(18),20(11),21(17),22(13),23(8),24(20),25(16),26(17),27(10),29(12),31(13),32(26),33(18),34(12),35(17),36(16),37(15),38(29),39(12),41(8),42(5),43(15),44(10),45(23),46(15),47(19),48(10),49(9),50(25),52(9),53(11),54(13),55(16),56(10),57(20),58(23),59(19),60(5),61(19),63(7),64(15),65(15),67(8),68(15),69(21)…	2(12),3(6),4(6),5(17),6(19),7(13),9(16),11(10),12(8),14(12),15(12),16(16),17(22),18(14),19(18),20(11),21(17),22(13),23(8),24(20),25(16),26(17),27(10),29(12),31(13),32(26),33(18),34(12),35(17),36(16),37(15),38(29),39(12),41(8),43(15),44(10),45(23),46(15),47(19),48(10),49(9),50(25),52(9),53(11),54(13),55(16),56(10),57(20),58(23),59(19),61(19),63(7),64(15),65(15),67(8),68(15),69(21),70(8),71(11),72(…
PKc_STE	cd05122	2(7),4(9),5(9),20(8),22(12),24(16),29(18),30(11),39(8),42(15),43(10),45(10),50(12),53(16),54(15),60(17),62(15),63(12),66(14),78(15),79(14),81(7),82(15),84(9),86(9),87(19),99(13),101(9),102(12),103(13),105(6),106(12),111(6),115(10),118(20),119(13),120(9),123(11),125(10),130(12),134(19),135(17),142(13),143(11),146(9),148(10),149(10),150(17),155(8),157(15),160(13),161(9),165(13),167(12),168(14),169(…	2(7),4(9),5(9),20(8),22(12),24(16),29(18),30(11),39(8),42(15),43(10),45(10),50(12),53(16),54(15),60(17),62(15),63(12),66(14),78(15),79(14),81(7),82(15),84(9),86(9),87(19),99(13),101(9),102(12),103(13),106(12),115(10),118(20),119(13),120(9),123(11),125(10),130(12),134(19),135(17),142(13),143(11),146(9),148(10),149(10),150(17),155(8),157(15),160(13),161(9),165(13),167(12),168(14),169(22),174(15),17…
STKc_AGC	cd05123	17(5),18(5),19(8),20(7),24(9),36(15),65(6),92(5),111(11),112(9),616(15),642(12),685(6),718(6),721(5),723(5),741(11),789(11),812(11),824(7),843(6),861(5),871(6),874(8),882(9),913(9),916(5),917(7),922(6),925(10),930(8),931(6)	17(5),18(5),19(8),20(7),24(9),36(15),65(6),92(5),111(11),112(9),616(15),642(12),685(6),718(6),721(5),723(5),741(11),789(11),812(11),824(7),843(6),861(5),871(6),874(8),882(9),913(9),916(5),917(7),922(6),925(10),930(8),931(6)
RasGAP_IQGAP_like	cd05127	35(6)	35(6)
RasGAP_GAP1_like	cd05128	99(6)	99(6)
RasGAP_RAP6	cd05129	83(4)	83(4)
RasGAP_Neurofibromin	cd05130	74(6)	74(6)
RasGAP_GAPA	cd05132	33(6)	33(6)
RasGAP_RASA3	cd05134	97(6)	97(6)
RasGAP_RASAL	cd05135	78(6)	78(6)
RasGAP_DAB2IP	cd05136	71(6)	71(6)
RasGAP_CLA2_BUD2	cd05137	173(6)	173(6)
PTKc_Srm_Brk	cd05148	2(7),8(7),9(8),10(7),11(9),12(17),13(17),14(9),16(15),18(10),19(8),21(12),22(10),23(14),24(19),25(11),28(18),30(8),31(10),32(15),34(10),36(12),38(10),40(24),41(12),42(19),43(20),44(14),45(13),46(14),47(25),50(14),54(11),56(13),57(17),59(20),60(22),61(17),62(17),64(8),65(14),66(9),68(10),69(14),71(8),72(17),73(10),74(23),75(20),77(14),78(12),79(10),80(10),81(9),82(12),85(11),87(23),90(9),91(11),93…	2(7),8(7),9(8),10(7),11(9),12(17),13(17),14(9),16(15),18(10),19(8),21(12),22(10),23(14),24(19),25(11),28(18),30(8),31(10),32(15),34(10),36(12),38(10),40(24),41(12),42(19),43(20),44(14),45(13),46(14),47(25),50(14),54(11),56(13),57(17),59(20),60(22),61(17),62(17),64(8),65(14),66(9),68(10),69(14),71(8),72(17),73(10),74(23),75(20),77(14),78(12),79(10),80(10),81(9),82(12),85(11),87(23),90(9),91(11),93…
PIKKc	cd05164	271(6),310(6)	271(6),310(6)
PI3Kc_I	cd05165	112(4),220(4),258(4),289(4),346(5),360(6),384(6),389(7)	360(6),384(6),389(7)
PI3Kc_II	cd05166	114(4),207(4),245(4),276(5),310(5),324(6),347(6),351(7)	276(5),310(5),324(6),347(6),351(7)
PI4Kc_III_alpha	cd05167	182(6),285(4),323(4),330(4),353(4),404(5),418(6),441(6),446(8)	182(6),418(6),441(6),446(8)
PI4Kc_III_beta	cd05168	264(5),285(6),329(5),334(7)	285(6),334(7)
PIKKc_SMG1	cd05170	292(6)	292(6)
PI3Kc_IA_beta	cd05173	112(4),206(4),244(4),273(4),310(5),324(6),347(6),352(7),368(4)	112(4),206(4),244(4),273(4),310(5),324(6),347(6),352(7),368(4)
PI3Kc_IA_delta	cd05174	107(4),201(4),239(4),268(4),305(5),319(6),342(6),347(7)	305(5),319(6),342(6),347(7)
PI3Kc_IA_alpha	cd05175	110(4),203(4),241(4),272(4),309(5),323(6),346(6),351(7)	309(5),323(6),346(6),351(7)
PI3Kc_C2_alpha	cd05176	263(5),297(5),311(6),338(7)	263(5),297(5),311(6),338(7)
PI3Kc_C2_gamma	cd05177	103(4),195(4),233(4),263(5),298(5),312(6),335(6),339(9)	263(5),298(5),312(6),335(6),339(9)
NAD_bind_Glu_Leu_Phe_Val	cd05211	25(7)	25(7)
MDH_like	cd05295	339(4)	339(4)
SCP_CRISP	cd05383	72(5)	72(5)
RasGAP_p120GAP	cd05391	70(6)	70(6)
RasGAP_Neurofibromin_like	cd05392	80(6)	80(6)
RasGAP_RASA2	cd05394	74(6)	74(6)
RasGAP_RASA4	cd05395	78(6)	78(6)
NT_Pol-beta-like	cd05397	76(3)	76(3)
Proteinase_A_fungi	cd05488	228(4)	228(4)
Bromo_Brdt_II_like	cd05498	54(5),84(5)	54(5),84(5)
Bromo_BAZ2A_B_like	cd05503	47(5),86(5)	47(5),86(5)
Bromo_Acf1_like	cd05504	59(5),89(5)	59(5),89(5)
Bromo_plant1	cd05506	49(5),80(5)	49(5),80(5)
Bromo_brd8_like	cd05507	33(6)	33(6)
Bromo_AAA	cd05528	50(5)	50(5)
STKc_PKC	cd05570	1(11),2(16),3(9),4(21),5(13),7(8),10(10),11(11),12(16),13(15),14(12),16(10),17(21),18(7),19(8),21(12),22(10),23(8),25(12),26(9),27(14),28(11),30(10),31(16),32(10),33(17),34(16),35(15),36(25),37(14),38(13),39(13),40(12),41(15),42(15),43(11),44(13),46(15),47(13),48(13),49(14),51(15),52(21),53(11),56(9),57(18),60(12),61(12),63(8),64(14),65(18),67(8),68(14),69(11),70(23),71(19),73(8),74(7),75(7),76(7…	1(11),2(16),3(9),4(21),5(13),10(10),11(11),12(16),13(15),14(12),16(10),17(21),21(12),22(10),25(12),26(9),27(14),28(11),30(10),31(16),32(10),33(17),34(16),35(15),36(25),37(14),38(13),39(13),40(12),41(15),42(15),43(11),44(13),46(15),47(13),48(13),49(14),51(15),52(21),53(11),56(9),57(18),60(12),61(12),64(14),65(18),68(14),69(11),70(23),71(19),77(11),78(10),81(13),82(18),83(17),84(21),85(12),86(10),8…
STKc_PKB	cd05571	1(11),3(9),5(12),7(9),8(6),10(8),11(10),14(5),16(12),18(9),19(6),20(8),22(12),23(7),25(9),26(9),27(9),30(8),32(12),33(10),34(8),37(11),40(7),42(6),43(8),45(12),46(11),47(10),56(3),58(12),60(10),63(8),64(11),65(12),70(7),71(8),72(8),73(6),74(11),75(12),76(5),77(8),82(9),83(8),85(11),86(9),87(12),89(11),92(12),94(11),95(8),97(12),98(12),100(7),102(10),103(11),104(10),105(9),108(9),109(11),110(9),11…	3(9),7(9),8(6),10(8),14(5),18(9),19(6),20(8),23(7),25(9),26(9),27(9),30(8),34(8),40(7),42(6),43(8),56(3),63(8),70(7),71(8),72(8),73(6),76(5),77(8),82(9),83(8),86(9),95(8),100(7),105(9),108(9),110(9),111(9),114(3),117(8),122(9),123(7),132(8),137(6),146(9),147(8),157(9),158(6),165(9),181(7),182(8),185(9),187(5),190(9),196(7),198(6),208(6),210(7),213(6),215(7),223(6),226(8),230(4),232(8),237(8),239(…
STKc_cGK	cd05572	1(10),6(7),8(12),9(10),10(19),14(11),15(15),16(9),66(6),67(8),70(12),72(9),74(16),75(23),76(10),79(14),80(11),81(20),82(10),83(14),85(6),87(13),88(10),89(11),90(9),95(13),103(7),104(13),105(13),107(8),110(9),111(12),113(15),117(7),118(8),119(6),120(10),121(13),124(11),129(9),132(14),133(9),134(10),164(7),165(18),166(12),167(9),168(15),169(17),170(14),171(16),172(6),173(17),174(8),175(12),176(12),…	1(10),6(7),8(12),9(10),10(19),14(11),15(15),16(9),66(6),67(8),70(12),72(9),74(16),75(23),76(10),79(14),80(11),81(20),82(10),83(14),85(6),87(13),88(10),89(11),90(9),95(13),103(7),104(13),105(13),107(8),110(9),111(12),113(15),117(7),118(8),119(6),120(10),121(13),124(11),129(9),132(14),133(9),134(10),164(7),165(18),166(12),167(9),168(15),169(17),170(14),171(16),172(6),173(17),174(8),175(12),176(12),…
STKc_ROCK_NDR_like	cd05573	1(6),3(5),4(10),5(7),6(5),8(15),9(11),13(8),14(6),16(6),17(8),18(15),20(8),22(10),23(14),24(6),52(10),53(11),54(6),56(7),57(7),58(15),59(11),60(17),61(10),63(12),64(10),65(12),66(19),67(14),68(9),69(9),70(9),71(11),72(11),73(8),74(9),75(12),77(13),78(10),80(10),81(15),82(12),83(14),84(14),110(5),111(9),113(6),114(12),117(9),118(14),119(17),120(8),121(17),123(5),125(7),126(10),127(12),128(16),129(…	1(6),4(10),5(7),8(15),9(11),13(8),14(6),16(6),17(8),18(15),20(8),22(10),23(14),24(6),52(10),53(11),54(6),56(7),57(7),58(15),59(11),60(17),61(10),63(12),64(10),65(12),66(19),67(14),68(9),69(9),70(9),71(11),72(11),73(8),74(9),75(12),77(13),78(10),80(10),81(15),82(12),83(14),84(14),111(9),113(6),114(12),117(9),118(14),119(17),120(8),121(17),125(7),126(10),127(12),128(16),129(15),131(6),132(7),133(9)…
STKc_phototropin_like	cd05574	1(10),3(5),5(6),8(14),11(5),12(8),14(10),16(8),17(7),19(8),20(9),21(14),22(13),23(9),26(13),27(6),32(6),33(9),34(11),35(9),36(7),38(7),39(7),40(12),41(13),42(13),45(12),46(14),47(15),48(14),57(9),58(8),59(12),60(9),63(8),68(11),69(13),70(13),72(17),73(18),83(11),84(11),86(7),87(14),89(5),90(9),92(15),96(5),97(7),98(6),99(10),103(8),104(10),105(19),108(10),109(6),111(13),112(7),113(19),117(10),120…	1(10),3(5),5(6),8(14),11(5),12(8),14(10),16(8),17(7),19(8),20(9),21(14),22(13),23(9),26(13),27(6),32(6),33(9),34(11),35(9),36(7),38(7),39(7),40(12),41(13),42(13),45(12),46(14),47(15),48(14),57(9),58(8),59(12),60(9),63(8),68(11),69(13),70(13),72(17),73(18),83(11),84(11),86(7),87(14),89(5),90(9),92(15),96(5),97(7),98(6),99(10),103(8),104(10),105(19),108(10),109(6),111(13),112(7),113(19),117(10),120…
STKc_SGK	cd05575	1(10),3(8),4(11),5(10),7(9),8(6),10(8),11(8),14(5),16(10),18(7),19(6),20(8),21(12),23(7),25(5),26(8),27(5),28(9),29(9),30(9),32(10),33(11),40(10),41(9),42(6),43(6),47(8),48(10),52(9),57(4),58(10),59(12),61(5),62(8),64(10),65(10),70(9),71(10),72(8),73(6),74(4),75(9),76(12),77(4),78(7),81(10),83(8),84(8),87(6),88(11),90(8),91(8),93(8),95(9),96(8),97(12),98(11),99(6),101(6),103(10),104(11),105(10),1…	3(8),7(9),8(6),10(8),11(8),14(5),18(7),19(6),20(8),23(7),25(5),26(8),27(5),28(9),29(9),30(9),41(9),42(6),43(6),47(8),52(9),57(4),61(5),62(8),70(9),72(8),73(6),74(4),75(9),77(4),78(7),83(8),84(8),87(6),90(8),91(8),93(8),95(9),96(8),99(6),101(6),106(7),109(9),111(8),112(8),116(8),117(4),122(6),123(6),124(9),127(9),132(7),135(8),137(6),138(8),142(8),145(9),146(9),147(9),150(8),157(3),158(5),165(8),1…
STKc_GRK	cd05577	1(7),5(7),6(6),8(10),12(8),14(10),16(6),17(4),21(5),23(8),24(10),25(11),27(6),28(6),31(10),38(10),41(4),48(11),53(2),54(4),57(4),62(9),64(5),71(7),72(6),73(10),74(8),75(9),76(9),77(4),78(7),79(11),83(10),85(11),87(11),88(11),89(9),91(11),92(7),93(3),94(3),95(4),96(4),100(9),101(11),103(9),105(6),107(8),109(11),110(7),113(8),114(11),115(9),116(8),120(11),121(6),126(6),127(8),131(11),136(9),139(11)…	1(7),5(7),6(6),12(8),16(6),17(4),21(5),23(8),27(6),28(6),41(4),53(2),54(4),57(4),64(5),71(7),72(6),74(8),77(4),78(7),92(7),93(3),94(3),95(4),96(4),105(6),107(8),110(7),113(8),116(8),121(6),126(6),127(8),141(7),150(8),153(3),161(4),162(6),169(7),177(3),178(8),186(7),187(8),190(8),192(6),203(6),204(6),207(4),208(6),209(7),217(6),219(4),224(5),229(7),233(8),236(6),237(8),240(4),241(6),247(8),249(4),…
STKc_Yank1	cd05578	1(10),2(8),3(13),4(10),6(13),7(19),8(11),10(13),11(25),12(9),13(8),15(11),16(11),17(19),18(17),19(10),20(19),21(15),22(21),25(12),26(12),27(17),28(8),30(10),31(9),32(14),33(22),34(16),35(15),36(23),37(14),38(11),39(16),40(22),41(16),42(12),43(20),44(16),45(13),47(8),48(12),49(27),51(15),52(11),53(13),54(16),55(11),56(21),57(25),58(19),59(18),61(8),62(13),63(14),65(11),66(21),67(18),69(15),70(8),7…	1(10),3(13),4(10),6(13),7(19),8(11),10(13),11(25),12(9),15(11),16(11),17(19),18(17),19(10),20(19),21(15),22(21),25(12),26(12),27(17),30(10),31(9),32(14),33(22),34(16),35(15),36(23),37(14),38(11),39(16),40(22),41(16),42(12),43(20),44(16),45(13),48(12),49(27),51(15),52(11),53(13),54(16),55(11),56(21),57(25),58(19),59(18),62(13),63(14),65(11),66(21),67(18),69(15),71(17),72(18),73(19),74(14),75(10),7…
STKc_MAST_like	cd05579	1(10),5(9),6(8),8(12),16(7),17(4),21(10),23(8),27(18),31(15),32(12),33(20),35(15),36(13),53(4),57(14),58(14),61(12),64(8),70(11),72(6),73(10),74(12),76(5),77(11),83(12),86(10),93(9),96(10),97(12),111(9),112(10),119(15),122(11),127(13),129(12),137(9),143(13),146(10),151(7),153(4),159(5),246(4),247(4),695(11),697(8),699(8),706(17),721(9),727(14),730(9),733(9),734(11),744(6),747(8),749(5),751(5),757…	1(10),5(9),6(8),8(12),16(7),21(10),23(8),27(18),31(15),32(12),33(20),35(15),36(13),57(14),58(14),61(12),64(8),70(11),72(6),73(10),74(12),76(5),77(11),83(12),86(10),93(9),96(10),97(12),111(9),112(10),119(15),122(11),127(13),129(12),137(9),143(13),146(10),151(7),159(5),695(11),697(8),699(8),706(17),721(9),727(14),730(9),733(9),734(11),744(6),747(8),749(5),751(5),763(5),768(15),774(5),778(7),783(8),…
STKc_PKA_like	cd05580	3(6),4(11),5(9),6(9),7(14),8(18),9(11),11(13),14(7),16(10),17(12),18(14),22(10),23(16),72(6),74(12),75(10),76(10),78(11),80(12),81(24),82(16),83(12),86(13),87(7),88(16),89(19),91(11),92(18),93(9),95(11),99(13),101(13),102(16),104(20),105(23),108(17),110(6),111(13),112(11),114(9),115(15),118(13),119(16),120(14),124(11),125(7),126(8),127(7),130(9),131(8),136(9),137(7),140(9),143(12),146(8),147(6),1…	4(11),5(9),6(9),7(14),8(18),9(11),11(13),14(7),16(10),17(12),18(14),22(10),23(16),74(12),75(10),76(10),78(11),80(12),81(24),82(16),83(12),86(13),87(7),88(16),89(19),91(11),92(18),93(9),95(11),99(13),101(13),102(16),104(20),105(23),108(17),111(13),112(11),114(9),115(15),118(13),119(16),120(14),124(11),125(7),126(8),127(7),130(9),131(8),136(9),137(7),140(9),143(12),146(8),150(11),153(10),154(17),15…
STKc_PDK1	cd05581	3(5),5(9),16(11),21(8),23(12),29(11),32(5),70(10),74(9),76(8),92(8),95(12),104(25),118(13),120(11),122(15),128(8),129(7),130(9),134(12),140(9),143(13),152(7),156(5),210(6),211(8),225(11),226(10),232(10),242(12),257(9),263(19),269(15),271(17),273(5),274(7),275(5),389(7),390(9),391(9),397(7),400(16),409(13),428(11),434(16),437(10),444(17),451(7),454(9),456(6),457(7),466(12),470(5),471(16),472(10),4…	5(9),16(11),21(8),23(12),29(11),70(10),74(9),76(8),92(8),95(12),104(25),118(13),120(11),122(15),128(8),129(7),130(9),134(12),140(9),143(13),152(7),210(6),211(8),225(11),226(10),232(10),242(12),257(9),263(19),269(15),271(17),274(7),389(7),390(9),391(9),397(7),400(16),409(13),428(11),434(16),437(10),444(17),451(7),454(9),456(6),457(7),466(12),471(16),472(10),476(8),478(9),481(17),482(20),496(7),497…
STKc_RSK_N	cd05582	1(3),2(12),3(15),4(10),5(20),6(10),7(24),8(9),9(6),11(8),12(7),13(9),14(12),15(7),16(8),17(16),19(14),20(10),21(15),22(16),23(3),24(10),25(10),26(11),27(10),29(12),31(9),33(16),34(11),35(22),36(15),37(13),38(13),39(19),40(13),41(7),42(21),43(12),45(9),46(12),49(14),50(12),51(15),52(15),54(19),55(23),56(16),57(17),59(3),60(14),61(12),63(7),64(13),65(18),66(6),67(13),68(10),69(12),70(19),71(18),72(…	1(3),2(12),3(15),4(10),5(20),6(10),7(24),8(9),9(6),11(8),12(7),13(9),14(12),15(7),16(8),17(16),19(14),20(10),21(15),22(16),23(3),24(10),25(10),26(11),27(10),29(12),31(9),33(16),34(11),35(22),36(15),37(13),38(13),39(19),40(13),41(7),42(21),43(12),45(9),46(12),49(14),50(12),51(15),52(15),54(19),55(23),56(16),57(17),59(3),60(14),61(12),63(7),64(13),65(18),66(6),67(13),68(10),69(12),70(19),71(18),72(…
STKc_MSK_N	cd05583	1(14),2(5),3(11),4(5),5(6),6(13),8(10),10(12),12(10),13(6),15(11),16(6),17(14),18(7),19(10),20(15),21(6),22(10),23(13),24(14),25(14),26(6),27(4),28(10),29(12),30(11),31(9),33(7),35(9),38(7),39(16),40(16),41(15),42(7),43(15),44(11),45(11),46(15),47(16),49(11),50(13),51(6),52(13),55(11),56(11),57(12),59(15),62(11),64(15),66(5),67(11),68(14),70(6),71(11),73(7),74(14),75(10),77(15),78(14),79(15),80(1…	2(5),3(11),4(5),5(6),6(13),8(10),10(12),12(10),13(6),15(11),16(6),18(7),19(10),21(6),22(10),23(13),26(6),27(4),28(10),29(12),30(11),31(9),33(7),35(9),38(7),42(7),44(11),45(11),49(11),50(13),51(6),52(13),55(11),56(11),57(12),62(11),66(5),67(11),70(6),71(11),73(7),75(10),80(10),81(8),82(8),83(8),84(12),85(11),86(5),87(7),92(8),93(11),96(8),97(12),98(12),100(10),102(8),104(12),105(12),108(11),110(8)…
STKc_p70S6K	cd05584	1(5),2(11),3(15),4(9),6(9),7(24),8(7),9(7),11(9),12(7),13(8),14(21),15(8),17(9),18(9),19(4),20(12),21(6),26(7),28(7),29(12),30(8),31(12),33(7),34(6),35(9),37(11),38(12),39(16),40(13),41(8),42(6),43(18),46(11),47(10),49(7),51(6),52(10),53(10),54(10),56(13),57(12),58(16),61(19),62(16),63(16),65(4),66(10),67(12),69(7),70(10),71(16),72(7),73(13),74(10),75(12),76(17),77(14),78(15),79(6),80(8),81(6),82…	1(5),2(11),3(15),4(9),6(9),7(24),8(7),9(7),11(9),12(7),13(8),14(21),15(8),17(9),18(9),19(4),20(12),21(6),26(7),28(7),29(12),30(8),31(12),33(7),34(6),35(9),37(11),38(12),39(16),40(13),41(8),42(6),43(18),46(11),47(10),49(7),51(6),52(10),53(10),54(10),56(13),57(12),58(16),61(19),62(16),63(16),65(4),66(10),67(12),69(7),70(10),71(16),72(7),73(13),74(10),75(12),76(17),77(14),78(15),79(6),80(8),81(6),82…
STKc_YPK1_like	cd05585	2(15),3(11),4(24),10(10),11(18),13(15),14(11),15(11),19(13),20(13),22(14),25(10),26(11),27(14),29(16),30(13),32(13),33(13),34(20),35(16),37(14),39(13),42(15),43(10),44(10),45(10),46(13),47(14),48(10),49(17),50(16),51(15),52(15),55(13),56(12),57(21),59(11),60(15),62(10),63(17),65(13),66(16),67(11),69(10),72(10),73(12),76(15),77(16),78(14),79(17),81(12),82(14),83(14),85(14),86(11),87(10),89(12),91(…	2(15),4(24),11(18),13(15),19(13),20(13),22(14),27(14),29(16),30(13),32(13),33(13),34(20),35(16),37(14),39(13),42(15),46(13),47(14),49(17),50(16),51(15),52(15),55(13),57(21),60(15),63(17),65(13),66(16),76(15),77(16),78(14),79(17),82(14),83(14),85(14),91(14),97(16),99(14),104(16),105(16),111(20),117(23),118(19),123(19),127(14),128(20),131(18),133(13),136(23),138(22),142(13),145(14),148(15),149(15),…
STKc_Sck1_like	cd05586	2(11),3(9),4(13),5(9),7(10),10(10),11(15),13(11),14(10),15(9),19(9),20(10),22(11),25(12),26(9),29(20),30(10),31(12),32(9),33(12),34(20),36(14),37(15),39(16),43(12),44(11),46(9),47(11),48(11),49(11),50(19),51(13),55(12),59(12),60(16),62(9),63(15),65(8),67(10),68(18),69(17),70(13),75(8),76(10),79(14),80(15),81(14),82(13),84(10),85(13),86(14),88(12),89(9),92(10),93(9),94(14),95(10),97(9),98(11),99(9…	2(11),4(13),7(10),10(10),11(15),13(11),14(10),20(10),22(11),25(12),29(20),30(10),31(12),33(12),34(20),36(14),37(15),39(16),43(12),44(11),47(11),48(11),49(11),50(19),51(13),55(12),59(12),60(16),63(15),67(10),68(18),69(17),70(13),76(10),79(14),80(15),81(14),82(13),84(10),85(13),86(14),88(12),92(10),94(14),95(10),98(11),100(14),102(14),103(10),105(10),107(14),110(10),113(11),114(16),115(12),118(10),…
STKc_cPKC	cd05587	2(6),3(10),4(6),5(6),8(10),10(10),13(6),15(9),16(10),19(11),23(5),24(9),25(9),27(11),28(8),30(7),31(7),32(8),35(9),37(8),38(11),39(11),42(10),43(9),46(11),47(11),48(7),50(10),51(12),53(11),54(10),59(2),60(3),61(2),62(6),63(3),64(10),67(3),68(8),69(11),71(9),74(6),75(10),81(10),82(9),83(7),84(8),85(10),87(6),88(6),91(12),94(10),95(10),97(4),98(12),100(10),103(9),106(9),109(9),111(7),113(11),114(10…	2(6),4(6),5(6),13(6),15(9),23(5),24(9),25(9),28(8),30(7),31(7),32(8),35(9),37(8),43(9),48(7),59(2),60(3),61(2),62(6),63(3),67(3),68(8),71(9),74(6),82(9),83(7),84(8),87(6),88(6),97(4),103(9),106(9),109(9),111(7),115(8),116(6),119(9),121(9),122(9),127(7),132(9),133(8),142(8),147(7),167(5),183(8),192(8),195(7),197(6),200(6),206(8),214(6),218(9),220(6),222(9),223(7),233(7),236(9),237(7),240(3),241(9)…
STKc_aPKC	cd05588	1(9),2(13),3(9),4(13),5(11),6(22),7(9),8(6),10(8),11(8),12(10),13(16),14(5),15(12),16(9),17(14),18(5),19(8),20(7),21(10),22(12),23(8),25(5),26(8),27(10),28(8),29(10),30(15),31(10),32(12),33(12),34(15),35(13),37(13),38(16),39(5),40(8),41(9),42(8),43(6),44(14),46(9),47(12),48(10),49(11),50(12),51(11),52(15),53(12),54(10),55(14),57(5),58(10),59(11),60(26),61(9),62(10),63(16),64(9),65(5),66(11),67(10…	1(9),2(13),3(9),4(13),5(11),6(22),7(9),10(8),11(8),12(10),13(16),15(12),16(9),17(14),19(8),20(7),21(10),22(12),23(8),26(8),27(10),28(8),29(10),30(15),31(10),32(12),33(12),34(15),35(13),37(13),38(16),40(8),41(9),42(8),44(14),46(9),47(12),48(10),49(11),50(12),51(11),52(15),53(12),54(10),55(14),58(10),59(11),60(26),61(9),62(10),63(16),64(9),66(11),67(10),68(13),69(18),70(16),71(9),73(8),75(8),76(10)…
STKc_PKN	cd05589	1(6),2(8),3(7),4(5),7(11),11(9),12(7),14(10),15(10),18(12),20(11),22(7),23(8),24(10),25(11),27(8),29(10),30(9),31(9),34(10),37(11),38(9),41(12),44(11),46(9),47(9),48(12),51(12),52(9),57(12),60(12),63(6),67(8),70(7),71(8),77(10),78(10),79(6),80(9),81(11),82(12),83(3),84(9),90(7),93(7),96(12),98(11),101(9),102(12),104(10),106(4),108(12),110(11),111(8),114(9),115(11),116(10),117(9),122(7),127(10),12…	1(6),2(8),3(7),4(5),11(9),12(7),22(7),23(8),27(8),30(9),31(9),38(9),46(9),47(9),52(9),63(6),67(8),70(7),71(8),79(6),80(9),83(3),84(9),90(7),93(7),101(9),106(4),111(8),114(9),117(9),122(7),128(9),137(8),142(7),163(5),170(9),178(9),186(8),187(8),190(9),192(6),201(8),209(8),215(7),220(8),228(5),232(6),235(4),236(8),244(2),245(4),246(7),247(7),249(8),250(3),251(9),252(5),253(9),256(9),262(8),270(6),2…
STKc_nPKC_eta	cd05590	1(10),2(13),3(9),4(12),5(10),6(22),7(9),8(6),10(7),11(6),12(12),13(17),14(5),15(14),16(10),17(14),18(4),19(6),20(7),21(10),22(9),23(8),24(15),25(7),26(6),27(8),28(8),29(12),30(11),31(10),32(9),33(7),34(8),35(16),36(21),37(13),38(8),39(15),40(11),41(13),42(7),43(7),44(12),45(17),46(7),47(9),48(12),49(11),50(13),51(7),52(16),53(12),54(14),55(15),57(4),58(9),59(11),60(28),61(6),62(10),63(17),64(7),6…	1(10),2(13),3(9),4(12),5(10),6(22),7(9),8(6),10(7),11(6),12(12),13(17),14(5),15(14),16(10),17(14),18(4),19(6),20(7),21(10),22(9),23(8),24(15),25(7),26(6),27(8),28(8),29(12),30(11),31(10),32(9),33(7),34(8),35(16),36(21),37(13),38(8),39(15),40(11),41(13),42(7),43(7),44(12),45(17),46(7),47(9),48(12),49(11),50(13),51(7),52(16),53(12),54(14),55(15),57(4),58(9),59(11),60(28),61(6),62(10),63(17),64(7),6…
STKc_nPKC_epsilon	cd05591	1(10),2(15),3(9),4(13),5(11),6(22),7(9),10(8),11(11),12(14),13(18),14(10),15(14),16(9),17(14),20(12),21(12),22(12),23(10),24(17),25(9),26(8),27(10),28(10),29(15),30(10),31(10),32(10),33(10),34(8),35(18),36(17),37(10),38(12),39(17),40(9),41(14),42(9),44(13),45(18),46(10),47(7),48(14),49(9),50(17),51(9),52(18),53(14),54(16),55(15),58(10),59(12),60(29),61(8),62(11),63(19),64(7),66(13),67(13),68(18),…	1(10),2(15),3(9),4(13),5(11),6(22),7(9),11(11),12(14),13(18),14(10),15(14),16(9),17(14),20(12),21(12),22(12),23(10),24(17),25(9),27(10),28(10),29(15),30(10),31(10),32(10),33(10),35(18),36(17),37(10),38(12),39(17),40(9),41(14),42(9),44(13),45(18),46(10),48(14),49(9),50(17),51(9),52(18),53(14),54(16),55(15),58(10),59(12),60(29),62(11),63(19),66(13),67(13),68(18),69(15),70(14),71(9),72(9),75(9),76(1…
STKc_nPKC_theta_like	cd05592	1(10),2(16),3(9),5(11),7(9),10(8),11(11),12(15),13(18),16(13),17(17),20(8),21(11),22(9),25(8),26(8),27(9),28(19),29(17),30(13),31(12),32(12),33(11),34(11),35(18),36(17),37(9),38(18),39(11),41(19),43(8),44(12),45(20),46(11),47(10),48(12),49(16),50(17),53(20),54(17),55(19),58(12),59(11),61(8),62(14),63(16),64(11),66(13),67(16),68(18),69(14),70(15),71(13),72(9),75(12),76(11),79(14),80(21),81(13),83(…	1(10),2(16),3(9),5(11),7(9),11(11),12(15),13(18),16(13),17(17),21(11),22(9),27(9),28(19),29(17),30(13),31(12),32(12),33(11),34(11),35(18),36(17),37(9),38(18),39(11),41(19),44(12),45(20),46(11),47(10),48(12),49(16),50(17),53(20),54(17),55(19),58(12),59(11),62(14),63(16),64(11),66(13),67(16),68(18),69(14),70(15),71(13),72(9),75(12),76(11),79(14),80(21),81(13),83(11),84(9),85(12),86(13),87(10),90(13…
STKc_PKB_gamma	cd05593	1(11),2(12),3(10),4(11),5(10),6(21),11(11),12(13),13(14),15(14),17(10),21(15),22(12),24(16),29(12),30(10),31(14),32(11),35(15),36(20),37(12),38(14),39(15),41(12),44(17),45(10),46(10),48(13),49(11),50(11),51(13),52(16),53(15),54(17),57(11),58(12),62(14),64(10),65(11),66(12),67(15),68(12),69(12),74(10),75(12),78(15),79(18),80(10),81(17),83(10),84(12),85(13),87(11),88(18),90(12),91(13),93(13),94(11)…	2(12),6(21),12(13),13(14),15(14),21(15),22(12),24(16),29(12),31(14),35(15),36(20),37(12),38(14),39(15),41(12),44(17),48(13),51(13),52(16),53(15),54(17),58(12),62(14),66(12),67(15),68(12),69(12),75(12),78(15),79(18),81(17),84(12),85(13),88(18),90(12),91(13),93(13),96(12),99(16),101(16),106(17),107(14),113(18),114(14),117(12),120(18),125(18),129(16),130(20),132(13),133(18),135(12),138(22),139(12),1…
STKc_PKB_alpha	cd05594	1(12),3(10),4(12),5(11),7(9),8(6),10(7),11(10),14(4),17(11),18(7),19(6),22(12),23(8),25(7),26(8),27(10),28(9),30(10),32(8),33(8),34(9),37(12),38(11),40(7),42(8),43(7),45(11),46(11),47(10),56(2),57(11),58(12),60(10),61(10),63(10),64(9),65(11),66(12),70(6),71(6),72(7),73(6),74(8),76(4),77(8),83(10),86(7),87(12),92(11),95(6),97(12),98(11),100(6),102(10),103(12),104(9),105(8),108(9),109(11),110(9),11…	7(9),8(6),10(7),14(4),18(7),19(6),23(8),25(7),26(8),28(9),32(8),33(8),34(9),40(7),42(8),43(7),56(2),64(9),70(6),71(6),72(7),73(6),74(8),76(4),77(8),86(7),95(6),100(6),104(9),105(8),108(9),110(9),111(8),112(9),116(5),117(5),122(6),123(7),132(5),137(6),138(8),142(8),146(8),154(8),157(3),162(9),173(8),182(8),185(6),187(5),190(7),196(5),204(9),208(8),213(8),215(7),223(9),226(9),227(9),230(6),231(7),2…
STKc_PKB_beta	cd05595	1(11),2(11),3(10),4(8),5(9),6(22),7(9),8(6),9(21),10(6),11(8),12(12),13(15),14(4),15(13),16(11),17(10),18(5),19(6),20(8),21(14),22(10),23(7),24(15),25(7),26(7),27(8),28(9),29(10),30(7),31(18),32(10),33(10),34(9),35(16),36(21),37(8),38(11),39(12),41(14),42(7),43(7),44(17),46(10),47(10),48(12),49(11),50(11),51(12),52(13),53(13),54(15),56(4),57(9),58(10),60(8),61(11),62(11),63(6),64(9),65(10),66(9),…	1(11),2(11),3(10),4(8),5(9),6(22),7(9),8(6),9(21),10(6),11(8),12(12),13(15),15(13),16(11),17(10),19(6),20(8),21(14),22(10),23(7),24(15),25(7),26(7),27(8),28(9),29(10),30(7),31(18),32(10),33(10),34(9),35(16),36(21),37(8),38(11),39(12),41(14),42(7),43(7),44(17),46(10),47(10),48(12),49(11),50(11),51(12),52(13),53(13),54(15),57(9),58(10),60(8),61(11),62(11),63(6),64(9),65(10),66(9),67(13),68(12),69(1…
STKc_ROCK	cd05596	4(8),5(7),9(6),10(6),11(6),13(5),14(8),15(5),16(13),17(5),19(5),20(11),23(7),24(10),25(10),26(5),27(8),28(6),29(12),30(7),31(6),33(5),34(6),36(9),38(6),39(9),41(7),42(6),44(10),46(6),50(7),51(6),52(8),53(9),54(14),55(6),56(5),57(8),58(6),60(10),61(8),63(10),64(8),65(6),66(7),69(9),70(6),71(5),73(5),74(6),75(9),76(8),77(8),78(9),79(14),80(13),81(7),82(12),83(6),84(15),85(14),86(8),87(6),89(7),90(7…	4(8),5(7),9(6),10(6),11(6),14(8),16(13),20(11),23(7),24(10),25(10),27(8),28(6),29(12),30(7),31(6),34(6),36(9),38(6),39(9),41(7),42(6),44(10),46(6),50(7),51(6),52(8),53(9),54(14),55(6),57(8),58(6),60(10),61(8),63(10),64(8),65(6),66(7),69(9),70(6),74(6),75(9),76(8),77(8),78(9),79(14),80(13),81(7),82(12),83(6),84(15),85(14),86(8),87(6),89(7),90(7),91(8),92(14),94(13),95(6),96(6),97(11),98(8),99(8),1…
STKc_DMPK_like	cd05597	1(6),2(11),4(8),5(5),6(6),7(10),8(13),9(10),10(9),11(10),12(14),13(8),14(5),15(10),16(7),17(5),18(10),19(13),20(5),21(12),22(10),23(11),26(7),27(11),28(10),29(6),31(5),32(5),33(7),34(9),35(14),36(5),37(11),38(11),39(11),40(7),41(14),42(19),43(20),44(6),45(15),46(5),47(6),48(7),49(12),50(10),51(10),52(12),53(10),54(15),55(8),56(12),57(8),58(14),59(12),60(12),63(9),64(11),65(18),66(5),67(9),68(14),…	1(6),2(11),4(8),6(6),7(10),8(13),9(10),10(9),11(10),12(14),13(8),15(10),16(7),18(10),19(13),21(12),22(10),23(11),26(7),27(11),28(10),29(6),33(7),34(9),35(14),37(11),38(11),39(11),40(7),41(14),42(19),43(20),44(6),45(15),47(6),48(7),49(12),50(10),51(10),52(12),53(10),54(15),55(8),56(12),57(8),58(14),59(12),60(12),63(9),64(11),65(18),67(9),68(14),69(8),70(7),72(9),73(11),74(15),75(11),76(6),78(6),79…
STKc_LATS	cd05598	1(6),2(13),4(6),8(10),9(7),10(11),11(8),12(15),13(8),14(6),15(9),18(10),19(11),21(15),22(8),23(9),27(7),28(8),29(7),30(6),34(11),35(8),36(13),37(6),38(17),40(7),41(7),42(12),43(20),45(9),48(11),49(9),50(8),51(13),53(10),54(7),55(9),56(9),57(7),58(15),60(10),61(14),64(8),65(11),66(14),68(11),69(12),71(6),72(8),73(7),74(8),75(13),76(10),77(7),79(6),80(6),81(9),82(9),84(6),85(10),86(14),87(6),88(19)…	2(13),8(10),9(7),10(11),11(8),12(15),13(8),15(9),18(10),19(11),21(15),22(8),23(9),27(7),28(8),29(7),34(11),35(8),36(13),38(17),40(7),41(7),42(12),43(20),45(9),48(11),49(9),50(8),51(13),53(10),54(7),55(9),56(9),57(7),58(15),60(10),61(14),64(8),65(11),66(14),68(11),69(12),72(8),73(7),74(8),75(13),76(10),77(7),81(9),82(9),85(10),86(14),88(19),91(12),92(13),93(7),94(8),95(11),96(8),97(8),98(12),100(1…
STKc_NDR_like	cd05599	2(9),8(8),9(6),10(8),11(9),13(7),15(7),18(8),19(7),22(8),23(8),27(11),28(6),33(8),34(8),36(12),38(8),42(14),43(10),47(6),48(6),50(8),52(10),55(11),56(8),65(12),69(9),70(11),72(8),73(10),75(6),77(8),78(10),79(11),85(6),89(6),92(9),95(10),96(8),98(6),99(7),100(8),102(12),104(6),105(10),106(8),107(7),108(9),109(9),110(14),112(12),113(6),115(7),117(10),118(8),121(7),123(9),126(8),128(9),129(8),134(8)…	2(9),8(8),10(8),11(9),13(7),15(7),18(8),19(7),22(8),23(8),27(11),33(8),34(8),36(12),38(8),42(14),43(10),50(8),52(10),55(11),56(8),65(12),69(9),70(11),72(8),73(10),77(8),78(10),79(11),92(9),95(10),96(8),99(7),100(8),102(12),105(10),106(8),107(7),108(9),109(9),110(14),112(12),115(7),117(10),118(8),121(7),123(9),126(8),128(9),129(8),134(8),136(7),139(8),140(10),141(12),305(7),306(13),308(10),310(7),…
STKc_Sid2p_like	cd05600	1(6),2(11),8(12),9(7),10(9),11(7),12(13),13(7),15(7),18(7),19(10),22(9),23(11),27(10),33(8),35(11),36(10),37(14),38(8),39(11),41(12),42(15),43(16),44(10),45(8),46(7),48(6),50(11),52(8),53(8),55(10),56(7),57(9),58(12),59(12),61(11),64(7),65(9),66(13),68(9),69(13),73(8),74(9),75(11),76(8),79(7),80(7),81(7),82(7),84(6),88(18),91(11),92(10),95(6),97(9),99(6),100(10),101(11),102(8),103(10),104(9),106(…	2(11),8(12),9(7),10(9),11(7),12(13),13(7),15(7),18(7),19(10),22(9),23(11),27(10),33(8),35(11),36(10),37(14),38(8),39(11),41(12),42(15),43(16),44(10),45(8),46(7),50(11),52(8),53(8),55(10),56(7),57(9),58(12),59(12),61(11),64(7),65(9),66(13),68(9),69(13),73(8),74(9),75(11),76(8),79(7),80(7),81(7),82(7),88(18),91(11),92(10),97(9),100(10),101(11),102(8),103(10),104(9),106(14),108(15),109(8),111(7),113…
STKc_CRIK	cd05601	2(11),5(7),7(11),8(15),9(8),10(16),11(12),12(17),13(8),14(6),15(11),16(6),17(7),18(15),19(12),22(13),23(16),26(11),27(16),28(12),29(7),32(8),33(11),34(14),35(13),36(9),37(22),38(15),39(16),40(8),41(9),42(14),43(8),44(12),45(16),46(14),47(11),48(6),49(11),50(13),53(10),54(11),55(14),56(9),57(13),58(17),59(15),60(17),63(12),64(12),65(22),67(13),68(15),69(6),70(14),71(6),72(13),73(17),74(18),75(10),…	2(11),7(11),8(15),9(8),10(16),11(12),12(17),13(8),15(11),18(15),19(12),22(13),23(16),26(11),27(16),28(12),32(8),33(11),34(14),35(13),36(9),37(22),38(15),39(16),40(8),41(9),42(14),43(8),44(12),45(16),46(14),47(11),49(11),50(13),53(10),54(11),55(14),56(9),57(13),58(17),59(15),60(17),63(12),64(12),65(22),67(13),68(15),70(14),72(13),73(17),74(18),75(10),76(9),80(9),81(9),83(9),84(9),85(17),86(13),87(…
STKc_SGK1	cd05602	1(8),2(10),3(9),4(11),5(8),6(20),7(9),8(6),10(7),11(7),12(9),13(14),15(11),16(9),17(12),18(6),19(8),20(8),21(10),22(10),23(6),24(13),28(10),29(9),30(8),31(16),32(9),33(7),34(11),35(12),36(16),37(9),38(12),39(18),40(7),41(11),42(10),44(13),45(11),46(10),47(8),48(12),49(6),50(13),51(13),52(12),53(12),54(15),55(13),58(9),59(10),60(16),62(10),63(15),64(6),65(7),66(11),67(11),68(15),69(11),70(10),71(8…	1(8),2(10),3(9),4(11),5(8),6(20),7(9),12(9),13(14),15(11),16(9),17(12),19(8),20(8),21(10),22(10),24(13),28(10),29(9),30(8),31(16),32(9),34(11),35(12),36(16),37(9),38(12),39(18),41(11),42(10),44(13),45(11),46(10),47(8),48(12),50(13),51(13),52(12),53(12),54(15),55(13),58(9),59(10),60(16),62(10),63(15),66(11),67(11),68(15),69(11),70(10),71(8),75(10),76(11),78(8),79(16),80(17),81(13),82(14),84(10),85…
STKc_SGK2	cd05603	1(10),3(10),5(10),7(9),8(6),10(9),11(8),12(12),14(5),16(10),17(12),18(6),19(7),20(8),21(12),23(7),25(5),26(5),27(9),29(9),30(7),32(12),33(7),34(9),35(10),37(9),42(8),43(7),46(11),47(8),49(8),50(12),51(12),57(2),58(11),59(12),61(6),62(11),64(7),65(10),69(12),70(12),71(7),72(7),73(6),74(7),75(10),76(11),77(5),78(7),83(7),84(10),87(5),88(12),90(10),91(7),93(10),95(10),96(8),97(12),98(11),99(9),101(6…	7(9),8(6),10(9),11(8),14(5),18(6),19(7),20(8),23(7),25(5),26(5),27(9),29(9),30(7),33(7),34(9),37(9),42(8),43(7),47(8),49(8),57(2),61(6),64(7),71(7),72(7),73(6),74(7),77(5),78(7),83(7),87(5),91(7),96(8),99(9),101(6),105(9),106(7),109(9),111(9),112(7),116(9),117(6),122(9),123(6),124(9),128(9),129(8),132(9),137(6),146(6),147(9),154(8),157(3),158(7),165(9),173(8),176(9),181(5),182(7),184(9),185(7),18…
STKc_SGK3	cd05604	1(7),2(10),3(6),4(8),5(7),7(9),8(6),10(5),11(4),12(10),13(12),14(4),15(9),16(8),17(9),18(4),19(3),20(7),21(11),22(5),23(4),24(11),25(2),26(4),27(2),28(7),29(6),30(8),31(11),32(8),33(5),34(12),35(11),36(10),37(11),38(10),39(11),40(4),42(8),43(5),44(12),45(7),46(11),47(6),48(12),49(7),50(9),51(8),52(9),53(10),55(12),57(2),58(9),59(9),61(2),62(8),63(12),64(5),65(6),66(6),67(7),69(10),70(7),71(7),72(…	1(7),2(10),3(6),4(8),5(7),7(9),8(6),10(5),11(4),12(10),14(4),15(9),16(8),17(9),18(4),19(3),20(7),22(5),23(4),25(2),26(4),27(2),28(7),29(6),30(8),32(8),33(5),36(10),38(10),40(4),42(8),43(5),45(7),47(6),49(7),50(9),51(8),52(9),53(10),57(2),58(9),59(9),61(2),62(8),64(5),65(6),66(6),67(7),69(10),70(7),71(7),72(4),73(5),74(4),75(7),76(9),77(4),78(5),81(7),83(4),84(8),85(9),86(8),87(3),88(9),89(9),90(8…
STKc_GRK4_like	cd05605	1(15),2(7),3(13),4(6),5(9),6(13),8(10),10(14),12(10),13(6),15(11),16(11),17(17),18(17),19(13),20(16),21(12),22(15),23(10),24(7),25(11),26(15),27(15),28(8),30(8),31(9),32(14),34(9),37(12),38(11),40(15),41(16),42(17),43(17),44(11),45(16),46(11),47(12),48(4),50(16),51(14),52(13),53(13),54(17),55(13),61(6),62(11),63(15),65(12),66(14),67(13),68(9),69(11),71(15),73(16),74(11),75(13),76(9),77(6),78(7),7…	2(7),3(13),4(6),5(9),6(13),8(10),10(14),12(10),13(6),15(11),16(11),19(13),21(12),23(10),24(7),25(11),28(8),30(8),31(9),32(14),34(9),37(12),38(11),44(11),46(11),47(12),48(4),51(14),52(13),53(13),55(13),61(6),62(11),65(12),66(14),67(13),68(9),69(11),74(11),75(13),76(9),77(6),78(7),79(14),80(13),81(4),82(9),87(10),88(11),91(11),92(10),93(11),94(11),97(13),98(6),99(9),101(14),102(8),103(12),105(13),1…
STKc_beta_ARK	cd05606	1(7),2(7),3(16),5(23),6(8),7(7),9(6),10(9),11(13),14(14),15(9),16(13),17(5),18(6),20(12),21(12),22(6),24(6),26(7),27(12),28(5),30(17),31(14),32(12),33(20),34(15),37(20),39(9),40(9),41(8),42(12),43(15),44(5),45(14),46(6),48(15),49(15),50(11),51(19),52(12),53(13),57(8),60(11),61(14),63(6),64(9),65(16),66(7),67(9),68(10),70(19),71(14),72(11),73(12),74(8),75(6),76(5),77(11),78(10),80(8),82(17),83(11)…	1(7),2(7),3(16),5(23),6(8),7(7),9(6),10(9),11(13),14(14),15(9),16(13),18(6),20(12),21(12),22(6),24(6),26(7),27(12),30(17),31(14),32(12),33(20),34(15),37(20),39(9),40(9),41(8),42(12),43(15),45(14),46(6),48(15),49(15),50(11),51(19),52(12),53(13),57(8),60(11),61(14),63(6),64(9),65(16),66(7),67(9),68(10),70(19),71(14),72(11),73(12),74(8),75(6),77(11),78(10),80(8),82(17),83(11),84(26),85(10),86(6),87(…
STKc_GRK7	cd05607	1(9),3(12),5(8),6(7),8(6),9(9),12(4),14(11),15(12),16(5),17(6),18(9),20(11),21(6),23(5),24(6),25(11),26(10),27(6),28(9),30(12),35(11),37(11),38(8),40(9),41(3),44(11),45(9),48(12),49(12),54(6),55(8),56(12),58(10),59(9),61(9),62(10),64(12),67(8),68(7),69(7),70(6),71(4),72(9),73(11),74(3),75(7),80(9),81(8),82(11),84(9),85(8),86(9),87(12),89(9),90(7),91(9),92(10),94(12),95(11),98(4),100(5),102(9),103…	1(9),5(8),6(7),8(6),9(9),12(4),16(5),17(6),18(9),21(6),23(5),24(6),27(6),28(9),38(8),40(9),41(3),45(9),54(6),55(8),59(9),61(9),67(8),68(7),69(7),70(6),71(4),72(9),74(3),75(7),80(9),81(8),84(9),85(8),86(9),89(9),90(7),91(9),98(4),100(5),102(9),104(8),105(3),108(9),110(9),111(7),115(8),116(5),121(6),122(8),123(8),126(9),131(7),136(7),141(8),155(7),156(8),160(9),163(7),171(3),172(8),180(6),181(7),18…
STKc_GRK1	cd05608	1(9),3(13),5(9),6(8),8(9),9(10),11(16),12(6),13(16),14(11),15(14),16(8),17(6),18(9),19(13),20(15),21(8),23(6),24(7),25(15),27(13),28(15),29(12),30(12),31(16),36(13),37(13),38(10),39(16),40(12),41(6),43(15),44(11),45(15),46(15),48(12),54(7),55(11),56(13),58(11),59(13),60(15),61(6),62(10),63(14),64(12),67(13),68(8),69(8),70(6),71(6),72(10),73(13),74(4),75(9),76(15),80(12),81(10),82(10),83(11),84(10…	1(9),3(13),5(9),6(8),8(9),9(10),12(6),14(11),16(8),17(6),18(9),19(13),21(8),23(6),24(7),27(13),29(12),30(12),36(13),37(13),38(10),40(12),41(6),44(11),48(12),54(7),55(11),56(13),58(11),59(13),61(6),62(10),64(12),67(13),68(8),69(8),70(6),71(6),72(10),73(13),74(4),75(9),80(12),81(10),82(10),83(11),84(10),85(11),87(12),88(5),90(13),91(7),92(9),93(5),94(11),96(12),97(13),98(9),100(11),102(5),104(7),10…
STKc_MAST	cd05609	1(7),2(14),3(7),4(9),5(7),6(5),7(14),8(15),9(12),10(17),11(11),12(23),13(9),14(6),15(23),16(9),17(8),18(12),20(4),22(10),23(16),24(12),25(7),26(8),27(13),28(11),29(7),31(6),33(10),34(21),35(8),36(13),37(18),38(15),39(9),40(10),41(17),42(19),43(15),44(12),45(15),46(10),48(7),49(10),50(19),52(12),53(8),55(16),57(19),58(17),59(13),60(13),62(5),63(11),64(11),65(22),66(9),67(12),68(16),69(6),70(7),71(…	1(7),2(14),3(7),4(9),5(7),6(5),7(14),8(15),9(12),10(17),11(11),12(23),13(9),14(6),15(23),16(9),17(8),18(12),22(10),23(16),24(12),25(7),26(8),27(13),28(11),29(7),31(6),33(10),34(21),35(8),36(13),37(18),38(15),39(9),40(10),41(17),42(19),43(15),44(12),45(15),46(10),48(7),49(10),50(19),52(12),53(8),55(16),57(19),58(17),59(13),60(13),62(5),63(11),64(11),65(22),66(9),67(12),68(16),69(6),70(7),71(13),72…
STKc_Rim15_like	cd05611	3(8),4(6),6(8),8(6),10(8),12(5),13(9),14(10),17(8),18(11),20(5),22(9),23(6),26(5),29(7),30(12),31(8),32(16),33(5),34(13),35(5),36(10),37(13),38(11),39(10),40(8),41(8),42(6),43(7),44(5),45(9),48(9),49(9),50(9),51(12),52(9),53(12),54(8),55(7),56(11),59(5),60(10),61(12),63(9),66(7),67(7),68(13),69(12),70(10),71(9),72(9),75(6),76(6),79(5),80(7),82(6),83(19),84(6),85(5),86(13),87(9),88(5),92(7),94(6),…	3(8),6(8),10(8),13(9),14(10),17(8),18(11),22(9),29(7),30(12),31(8),32(16),34(13),36(10),37(13),38(11),39(10),40(8),41(8),43(7),45(9),48(9),49(9),50(9),51(12),52(9),53(12),54(8),55(7),56(11),60(10),61(12),63(9),66(7),67(7),68(13),69(12),70(10),71(9),72(9),80(7),83(19),86(13),87(9),92(7),96(9),97(8),98(8),99(7),101(14),103(12),105(7),106(8),108(14),109(9),112(7),114(10),116(7),117(8),119(9),120(10)…
STKc_PRKX_like	cd05612	1(10),2(13),3(5),4(12),5(5),6(9),7(12),9(10),11(12),13(10),14(6),16(11),17(11),20(12),22(10),23(15),25(8),26(10),27(15),28(13),29(10),31(10),32(9),33(12),35(13),36(10),38(14),39(11),40(12),41(12),42(10),44(13),45(15),46(12),47(14),48(11),49(13),52(14),53(14),54(12),55(15),56(11),59(16),62(7),63(11),64(12),66(9),69(7),70(12),71(15),72(13),73(14),74(15),75(15),76(13),77(9),78(6),79(11),80(11),81(12…	1(10),2(13),3(5),4(12),5(5),6(9),7(12),9(10),11(12),13(10),14(6),16(11),17(11),20(12),22(10),25(8),26(10),28(13),29(10),31(10),32(9),33(12),35(13),36(10),39(11),40(12),41(12),42(10),44(13),46(12),48(11),49(13),54(12),56(11),62(7),63(11),64(12),66(9),69(7),70(12),72(13),76(13),77(9),78(6),79(11),80(11),81(12),82(5),83(8),88(10),89(10),92(7),94(10),97(13),98(11),100(10),101(9),102(12),106(8),108(12…
STKc_MSK1_N	cd05613	3(11),6(11),7(16),8(10),10(8),11(24),12(8),15(12),17(13),18(8),20(14),21(9),23(8),25(12),29(12),30(8),34(9),35(12),37(15),39(13),40(11),41(12),43(13),44(12),45(12),46(19),47(8),49(10),52(11),53(16),55(13),56(9),57(15),58(12),60(15),61(19),62(9),63(14),64(12),67(11),68(10),69(27),70(8),71(10),72(17),74(11),75(8),76(13),77(10),78(17),79(13),83(8),84(11),85(10),88(14),89(18),90(11),92(8),93(8),94(12…	3(11),6(11),7(16),8(10),11(24),15(12),17(13),20(14),25(12),29(12),35(12),37(15),39(13),40(11),41(12),43(13),44(12),45(12),46(19),49(10),52(11),53(16),55(13),57(15),58(12),60(15),61(19),63(14),64(12),67(11),68(10),69(27),71(10),72(17),74(11),76(13),77(10),78(17),79(13),84(11),85(10),88(14),89(18),90(11),94(12),95(13),98(11),99(16),101(12),103(11),104(11),105(11),106(12),107(13),109(17),111(17),113…
STKc_MSK2_N	cd05614	1(12),3(10),4(6),7(15),8(10),9(17),11(23),12(8),13(6),14(23),15(8),17(9),18(7),19(5),20(12),21(11),22(5),23(7),24(8),25(8),26(5),28(10),29(10),30(9),31(7),33(8),35(9),37(12),38(8),39(12),40(9),41(11),42(8),43(13),44(13),45(13),46(15),47(9),49(13),51(7),52(10),53(14),55(12),56(11),58(12),59(13),60(15),61(22),62(9),63(14),64(13),67(10),68(10),70(6),71(9),72(16),73(6),74(9),75(8),76(9),77(15),78(18)…	1(12),3(10),4(6),7(15),8(10),9(17),11(23),12(8),13(6),14(23),15(8),17(9),18(7),20(12),21(11),23(7),24(8),25(8),28(10),29(10),30(9),31(7),33(8),35(9),37(12),38(8),39(12),40(9),41(11),42(8),43(13),44(13),45(13),46(15),47(9),49(13),51(7),52(10),53(14),55(12),56(11),58(12),59(13),60(15),61(22),62(9),63(14),64(13),67(10),68(10),70(6),71(9),72(16),73(6),74(9),75(8),76(9),77(15),78(18),79(16),80(7),81(7…
STKc_cPKC_alpha	cd05615	2(7),3(7),4(5),5(8),6(12),8(10),10(10),12(11),13(6),15(8),16(11),17(12),19(9),21(10),23(4),24(8),25(8),27(9),28(8),30(7),31(8),32(5),34(10),35(11),37(12),38(11),39(12),42(11),45(8),47(9),48(6),51(11),52(10),53(12),54(11),55(11),58(9),62(5),63(8),66(10),67(11),69(8),70(9),71(6),72(9),76(10),77(8),78(6),79(6),80(11),82(4),83(6),86(12),88(7),89(10),92(8),95(8),96(11),97(12),98(9),100(10),101(9),104(…	2(7),3(7),4(5),5(8),13(6),15(8),19(9),23(4),24(8),25(8),27(9),28(8),30(7),31(8),32(5),45(8),47(9),48(6),58(9),62(5),63(8),69(8),70(9),71(6),72(9),77(8),78(6),79(6),82(4),83(6),88(7),92(8),95(8),98(9),101(9),104(6),106(3),110(8),111(6),114(9),117(7),122(5),127(8),128(8),129(8),133(6),137(8),142(6),162(3),163(8),170(8),173(9),178(9),186(6),187(7),189(9),190(8),192(5),195(9),201(8),203(4),209(7),210…
STKc_cPKC_beta	cd05616	1(10),6(11),7(15),8(9),9(15),11(21),12(9),16(12),17(12),18(15),20(13),22(10),25(10),26(15),28(9),34(10),35(9),36(11),37(9),38(9),39(12),40(16),41(17),43(12),44(18),45(9),49(10),50(14),51(9),53(11),54(10),55(13),56(13),57(19),58(11),59(14),60(19),64(12),67(10),68(16),71(11),73(16),74(12),75(17),80(10),81(11),84(11),85(17),86(11),87(22),88(9),90(15),91(12),96(9),97(12),99(13),100(9),102(13),103(9),…	7(15),9(15),11(21),16(12),17(12),18(15),20(13),26(15),39(12),40(16),41(17),43(12),44(18),50(14),55(13),56(13),57(19),59(14),60(19),64(12),68(16),73(16),74(12),75(17),85(17),87(22),90(15),91(12),97(12),99(13),102(13),105(18),107(18),112(17),119(19),126(19),131(18),135(12),136(18),139(17),144(20),145(12),146(20),153(21),155(13),156(18),158(12),159(12),164(15),168(17),174(13),175(20),176(19),177(14)…
STKc_aPKC_zeta	cd05617	15(16),37(18),52(16),60(28),68(17),69(16),80(17),82(21),102(16),107(16),114(18),120(19),121(18),125(18),126(17),131(18),134(17),139(20),141(17),153(16),159(17),160(16),163(16),166(22),170(18),193(18),200(18),204(19),224(17),235(18),240(17),279(17),294(16),300(20)	37(18),60(28),82(21),114(18),120(19),121(18),125(18),131(18),139(20),166(22),170(18),193(18),200(18),204(19),235(18),300(20)
STKc_aPKC_iota	cd05618	1(8),2(7),3(7),4(9),5(8),6(14),7(9),8(6),9(9),10(6),12(10),13(12),15(13),16(8),17(10),20(7),21(10),22(6),24(10),27(9),28(6),29(8),30(11),31(9),32(8),33(13),34(14),35(9),37(14),38(11),39(6),41(8),42(6),44(12),46(9),47(8),48(7),49(12),50(7),51(8),52(13),53(9),54(8),55(11),58(7),59(9),60(12),62(10),63(14),64(6),66(8),67(6),68(11),69(13),70(10),71(7),73(6),75(7),76(8),79(10),80(16),81(6),82(18),84(9)…	1(8),2(7),3(7),4(9),5(8),6(14),7(9),9(9),12(10),13(12),15(13),16(8),17(10),20(7),21(10),24(10),27(9),29(8),30(11),31(9),32(8),33(13),34(14),35(9),37(14),38(11),41(8),44(12),46(9),47(8),48(7),49(12),50(7),51(8),52(13),53(9),54(8),55(11),58(7),59(9),60(12),62(10),63(14),66(8),68(11),69(13),70(10),71(7),75(7),76(8),79(10),80(16),82(18),84(9),85(7),86(10),88(11),89(9),90(7),92(10),94(11),95(10),96(8)…
STKc_nPKC_theta	cd05619	1(12),2(18),3(10),4(20),5(13),6(24),7(9),8(7),9(24),10(9),11(10),12(18),13(17),14(10),15(17),16(11),17(19),18(7),19(7),20(10),21(12),22(10),23(11),25(11),27(12),28(21),29(19),30(14),31(11),32(14),33(10),34(10),35(17),36(19),37(11),38(17),39(18),40(9),42(9),43(9),44(10),46(13),47(10),48(14),51(8),52(21),53(18),54(17),55(23),57(5),58(11),59(12),61(8),62(14),63(15),64(8),65(6),66(13),67(17),68(18),6…	1(12),2(18),3(10),4(20),5(13),6(24),7(9),8(7),9(24),10(9),11(10),12(18),13(17),14(10),15(17),16(11),17(19),18(7),19(7),20(10),21(12),22(10),23(11),25(11),27(12),28(21),29(19),30(14),31(11),32(14),33(10),34(10),35(17),36(19),37(11),38(17),39(18),40(9),42(9),43(9),44(10),46(13),47(10),48(14),51(8),52(21),53(18),54(17),55(23),58(11),59(12),61(8),62(14),63(15),64(8),65(6),66(13),67(17),68(18),69(16),…
STKc_nPKC_delta	cd05620	2(10),4(8),5(7),7(10),9(18),12(8),13(9),15(8),17(8),20(7),21(8),24(9),30(8),31(9),32(7),33(9),34(8),35(10),36(17),37(8),38(10),39(10),42(7),44(9),45(11),46(7),48(8),49(10),50(9),51(7),52(14),53(8),54(12),55(13),59(8),62(7),63(11),64(7),68(10),69(9),70(7),75(7),76(7),79(7),80(14),81(7),82(16),84(7),86(9),88(11),90(8),91(7),92(8),94(9),95(9),97(9),99(10),100(13),102(16),104(7),105(7),107(11),108(7)…	2(10),7(10),9(18),13(9),24(9),31(9),33(9),35(10),36(17),38(10),39(10),44(9),45(11),49(10),50(9),52(14),54(12),55(13),63(11),68(10),69(9),80(14),82(16),86(9),88(11),94(9),95(9),97(9),99(10),100(13),102(16),107(11),114(11),133(9),136(12),140(13),141(13),144(9),145(10),146(14),148(10),149(12),150(10),151(9),154(18),156(14),164(12),166(9),167(10),169(9),174(11),175(13),179(10),181(16),184(10),185(18)…
STKc_ROCK2	cd05621	1(3),2(4),3(2),4(5),5(10),6(2),7(2),8(5),9(5),10(7),11(5),12(3),13(3),14(5),15(3),16(10),17(9),18(2),19(7),21(4),22(4),23(4),24(10),25(8),26(4),27(8),29(9),30(10),31(11),32(9),33(11),34(4),36(6),37(6),38(6),40(2),41(7),42(10),43(7),44(10),45(2),46(6),47(3),48(4),50(7),51(7),52(9),53(9),55(7),56(5),57(9),58(5),59(5),60(11),61(9),62(2),63(9),64(8),65(8),66(6),67(4),68(7),70(5),71(6),73(5),74(5),75(…	1(3),2(4),3(2),4(5),5(10),6(2),7(2),8(5),9(5),10(7),11(5),12(3),13(3),14(5),15(3),16(10),17(9),18(2),19(7),21(4),22(4),23(4),24(10),25(8),26(4),27(8),29(9),30(10),32(9),34(4),36(6),37(6),38(6),40(2),41(7),42(10),43(7),44(10),45(2),46(6),47(3),48(4),50(7),51(7),52(9),53(9),55(7),56(5),57(9),58(5),59(5),61(9),62(2),63(9),64(8),65(8),66(6),67(4),68(7),70(5),71(6),73(5),74(5),75(8),76(8),77(9),78(8),…
STKc_ROCK1	cd05622	85(13),100(13),127(14),129(17),132(14),146(13),167(13),180(13),200(14),248(13),253(13),343(13)	129(17)
STKc_MRCK_alpha	cd05623	42(18),43(20),65(17),85(16),87(21),120(19),127(17),132(17),140(16),145(16),149(17),209(22),228(17),254(18),283(21)	42(18),43(20),87(21),120(19),209(22),254(18),283(21)
STKc_MRCK_beta	cd05624	2(10),8(12),9(9),10(7),11(10),12(13),13(8),15(9),17(7),18(8),21(12),22(10),23(9),26(7),27(10),28(9),33(9),34(8),35(9),36(9),37(12),38(9),39(7),41(10),42(15),43(19),44(7),45(13),48(7),49(11),50(11),52(9),53(10),56(10),57(9),58(13),59(11),60(12),63(9),64(10),67(8),70(8),72(8),73(11),74(13),75(10),79(7),80(8),81(11),83(7),84(9),85(16),86(9),87(21),88(8),90(14),91(12),93(8),97(8),99(8),100(9),101(10)…	2(10),8(12),9(9),11(10),12(13),13(8),15(9),18(8),21(12),22(10),23(9),27(10),28(9),33(9),34(8),35(9),36(9),37(12),38(9),41(10),42(15),43(19),45(13),49(11),50(11),52(9),53(10),56(10),57(9),58(13),59(11),60(12),63(9),64(10),67(8),70(8),72(8),73(11),74(13),75(10),80(8),81(11),84(9),85(16),86(9),87(21),88(8),90(14),91(12),93(8),97(8),99(8),100(9),101(10),103(8),104(9),108(11),109(8),110(9),111(9),113(…
STKc_LATS1	cd05625	37(10),42(16),50(10),57(10),58(11),59(10),60(11),64(10),65(11),85(13),87(11),99(10),105(14),107(11),112(10),119(12),125(11),135(10),139(12),211(10),222(14),223(13),226(12),240(10),243(10),244(11),245(10),246(10),253(11),255(11),268(10),272(11),345(10),348(10),358(10),359(10),362(10)	42(16),85(13),105(14),119(12),139(12),222(14),223(13),226(12)
STKc_LATS2	cd05626	2(11),37(15),41(11),42(14),44(10),57(10),58(10),59(10),60(11),64(10),85(11),87(10),90(10),99(11),105(14),107(11),119(11),125(11),130(11),136(11),139(11),218(12),222(13),223(14),226(12),245(10),253(12),255(10),268(10),272(11),284(10),338(10),347(11),367(10),380(12)	37(15),42(14),105(14),218(12),223(14),226(12),253(12),380(12)
STKc_NDR2	cd05627	2(12),8(7),9(7),12(10),13(7),18(8),21(7),22(8),23(7),27(9),30(8),34(7),37(13),39(8),41(12),42(12),43(11),44(10),47(10),49(7),50(9),54(8),55(7),57(8),58(12),59(9),60(10),64(8),65(9),68(7),70(7),73(10),74(9),75(11),85(13),87(10),90(9),91(7),93(7),99(10),100(7),102(7),107(11),112(11),113(7),119(9),121(7),123(7),125(10),126(14),136(12),138(8),139(11),141(10),144(7),146(8),199(7),202(7),204(8),206(15)…	2(12),12(10),27(9),37(13),41(12),42(12),43(11),44(10),47(10),50(9),58(12),59(9),60(10),65(9),73(10),74(9),75(11),85(13),87(10),90(9),99(10),107(11),112(11),119(9),125(10),126(14),136(12),139(11),141(10),206(15),209(9),210(14),211(12),214(10),218(9),223(9),228(10),229(10),232(10),233(9),237(10),240(11),241(9),242(11),243(13),245(11),247(10),256(10),260(12),264(9),269(10),272(9),278(9),279(9),285(9…
STKc_NDR1	cd05628	1(5),2(12),4(6),8(9),9(7),10(8),11(8),12(12),13(7),14(5),15(8),18(8),19(10),21(11),22(8),23(7),26(6),27(10),28(8),30(11),33(7),34(9),35(13),36(5),37(16),38(10),39(9),40(5),41(16),42(13),43(8),44(12),47(10),48(5),49(11),50(9),52(9),53(7),54(7),55(11),56(11),57(9),58(12),59(11),60(11),63(7),64(9),65(12),66(6),67(9),68(10),70(9),71(5),72(5),73(16),74(10),75(9),80(6),81(8),83(6),84(7),85(14),86(11),8…	2(12),4(6),8(9),9(7),10(8),11(8),12(12),13(7),15(8),18(8),19(10),21(11),22(8),23(7),26(6),27(10),28(8),30(11),33(7),34(9),35(13),37(16),38(10),39(9),41(16),42(13),43(8),44(12),47(10),49(11),50(9),52(9),53(7),54(7),55(11),56(11),57(9),58(12),59(11),60(11),63(7),64(9),65(12),66(6),67(9),68(10),70(9),73(16),74(10),75(9),80(6),81(8),83(6),84(7),85(14),86(11),87(17),89(9),90(10),91(8),93(9),94(7),95(8…
STKc_NDR_like_fungal	cd05629	2(11),4(6),6(6),8(6),9(6),11(7),12(9),13(7),15(6),18(7),21(7),22(7),23(8),26(6),27(10),30(8),34(7),36(6),37(11),38(7),39(9),41(13),42(12),43(8),44(9),46(6),48(7),50(9),52(6),54(9),55(8),56(7),57(9),58(10),59(9),60(11),64(9),65(11),67(6),68(8),70(6),73(8),74(10),75(9),81(6),85(13),86(6),87(10),90(7),91(9),93(7),94(7),97(7),99(10),100(7),102(8),107(12),108(6),109(6),110(6),112(11),113(7),116(6),121…	2(11),12(9),23(8),27(10),30(8),37(11),39(9),41(13),42(12),43(8),44(9),50(9),54(9),55(8),57(9),58(10),59(9),60(11),64(9),65(11),68(8),73(8),74(10),75(9),85(13),87(10),91(9),99(10),102(8),107(12),112(11),123(8),126(8),135(9),136(11),139(11),141(8),146(8),230(8),235(8),236(13),237(13),240(10),244(10),246(9),249(8),254(10),255(8),257(8),258(10),259(10),260(8),263(11),266(8),267(8),268(12),269(11),273…
STKc_GRK6	cd05630	2(5),3(9),4(5),5(5),8(8),10(9),12(8),13(5),15(7),16(7),17(10),19(7),21(8),22(11),23(7),24(4),25(7),27(10),28(4),30(6),31(6),34(6),37(9),38(9),46(6),47(10),48(3),50(10),53(11),55(9),61(6),62(7),63(11),65(7),66(7),67(11),68(8),69(7),70(10),71(9),74(10),75(6),76(6),77(5),78(5),81(3),82(5),87(8),88(11),89(8),91(5),92(9),93(9),94(7),96(9),97(4),98(4),99(9),101(10),102(7),105(6),107(7),109(9),110(11),1…	2(5),3(9),4(5),5(5),8(8),10(9),12(8),13(5),15(7),16(7),19(7),21(8),23(7),24(4),25(7),28(4),30(6),31(6),34(6),37(9),38(9),46(6),48(3),55(9),61(6),62(7),65(7),66(7),68(8),69(7),71(9),75(6),76(6),77(5),78(5),81(3),82(5),87(8),89(8),91(5),92(9),93(9),94(7),96(9),97(4),98(4),99(9),102(7),105(6),107(7),109(9),111(8),112(4),115(8),116(8),117(9),118(7),122(9),123(4),128(5),129(7),130(9),133(9),134(7),138…
STKc_GRK4	cd05631	2(7),3(10),4(6),7(23),8(6),9(13),10(12),12(8),13(6),15(7),16(8),17(12),19(8),20(16),21(7),22(13),23(7),24(5),26(13),27(10),30(6),33(22),34(6),35(16),36(12),37(10),38(11),39(20),40(14),41(13),42(14),43(17),44(13),46(8),47(13),51(11),52(11),53(14),55(10),56(16),57(16),59(16),62(9),63(13),64(17),65(6),66(8),67(13),68(5),69(6),70(14),71(11),72(17),73(16),74(9),75(8),76(6),77(7),78(5),79(10),82(6),84(…	2(7),3(10),4(6),7(23),8(6),9(13),10(12),12(8),13(6),15(7),16(8),17(12),19(8),20(16),21(7),22(13),23(7),26(13),27(10),30(6),33(22),34(6),35(16),36(12),37(10),38(11),39(20),40(14),41(13),42(14),43(17),44(13),46(8),47(13),51(11),52(11),53(14),55(10),56(16),57(16),59(16),62(9),63(13),64(17),65(6),66(8),67(13),69(6),70(14),71(11),72(17),73(16),74(9),75(8),76(6),77(7),79(10),82(6),84(16),85(14),86(24),…
STKc_GRK5	cd05632	1(12),2(6),3(10),4(5),5(6),8(6),10(10),12(8),13(5),15(9),16(8),17(12),19(9),21(7),23(8),24(5),25(8),27(10),28(4),30(5),34(5),37(12),38(11),44(12),46(7),47(12),48(4),51(12),52(11),53(10),55(10),61(7),62(9),63(12),65(9),66(8),68(7),69(8),71(10),74(9),75(7),76(6),77(7),78(5),79(10),80(11),81(2),82(6),83(12),87(11),88(9),89(11),91(9),92(9),93(8),96(11),97(4),98(3),99(9),102(8),103(10),105(8),107(8),1…	2(6),4(5),5(6),8(6),12(8),13(5),15(9),16(8),19(9),21(7),23(8),24(5),25(8),28(4),30(5),34(5),46(7),48(4),61(7),62(9),65(9),66(8),68(7),69(8),74(9),75(7),76(6),77(7),78(5),81(2),82(6),88(9),91(9),92(9),93(8),97(4),98(3),99(9),102(8),105(8),107(8),109(8),111(9),112(7),114(9),115(8),116(9),117(8),118(7),122(9),123(5),128(6),129(7),130(9),138(8),143(6),144(9),148(7),151(9),152(8),162(6),163(7),170(7),…
STKc_GRK3	cd05633	1(6),2(7),3(12),4(9),6(8),7(6),9(5),10(9),11(11),13(3),14(12),15(9),16(12),17(5),18(4),19(9),20(10),21(11),22(4),24(7),26(8),28(9),29(10),31(7),32(10),33(10),36(6),38(12),39(11),40(7),41(8),42(10),43(8),44(6),45(12),46(7),48(9),50(12),52(8),53(9),54(4),55(6),56(8),58(2),59(8),62(5),63(7),65(6),66(7),67(12),68(8),70(12),72(7),73(4),74(6),75(6),76(7),77(10),78(3),79(8),80(10),82(9),84(9),85(4),86(1…	1(6),2(7),4(9),6(8),7(6),9(5),10(9),13(3),15(9),17(5),18(4),19(9),22(4),24(7),26(8),28(9),31(7),36(6),40(7),41(8),43(8),44(6),46(7),48(9),52(8),53(9),54(4),55(6),56(8),58(2),59(8),62(5),63(7),65(6),66(7),68(8),72(7),73(4),74(6),75(6),76(7),78(3),79(8),82(9),84(9),85(4),88(6),90(8),91(6),92(7),94(9),97(7),102(2),104(7),105(7),106(8),107(4),109(9),110(7),111(9),112(8),113(5),117(8),118(5),123(6),12…
Ig_FcalphaRI	cd05711	18(7),33(8),48(8),49(7),65(8),67(7),70(15),73(9),74(7)	70(15)
Ig_MOG_like	cd05713	50(7)	50(7)
Ig_CSPGs_LP	cd05714	69(5)	69(5)
Ig_pIgR	cd05716	18(5),24(9),27(5),51(6),58(6),77(5),81(5)	24(9),51(6),58(6)
Ig1_Neogenin	cd05722	12(8),13(10),16(8),29(8),34(9),44(8),47(9),48(11),49(9),54(8),64(10),77(8),80(10),81(8),86(10)	13(10),34(9),47(9),48(11),49(9),64(10),80(10),86(10)
Ig4_Neogenin	cd05723	3(16),4(6),5(9),6(3),8(11),9(13),11(14),12(14),13(14),14(5),15(12),16(8),17(9),18(11),19(6),20(7),23(10),25(8),26(6),28(3),30(22),31(7),34(3),35(9),36(12),39(4),43(8),44(4),45(8),46(12),49(15),51(9),54(9),55(5),56(11),57(4),58(7),62(11),63(12),65(10),66(11),67(7),69(9),70(10),71(13),72(9),74(11)	4(6),5(9),6(3),8(11),14(5),15(12),16(8),17(9),18(11),19(6),20(7),23(10),25(8),26(6),28(3),30(22),31(7),34(3),35(9),36(12),39(4),43(8),44(4),45(8),46(12),51(9),54(9),55(5),56(11),57(4),58(7),62(11),63(12),65(10),66(11),67(7),69(9),70(10),72(9),74(11)
Ig2_Robo	cd05724	2(6),16(7),29(8),55(9),61(8),63(6),65(7),74(7),93(10)	16(7),29(8),55(9),61(8),65(7),74(7),93(10)
Ig3_Robo	cd05725	3(8),4(11),5(6),7(19),8(14),10(15),11(13),12(21),13(9),15(14),16(10),17(13),19(12),23(8),25(11),26(7),27(14),28(17),31(8),38(21),40(9),42(6),43(15),44(14),45(15),46(14),47(20),48(6),50(14),52(16),53(7),54(18),55(9),56(8),58(15),61(13),63(14),64(12),65(8),66(11),67(12),68(11),69(18),70(10),72(13)	3(8),4(11),7(19),8(14),10(15),11(13),12(21),13(9),15(14),16(10),17(13),19(12),23(8),25(11),26(7),27(14),28(17),31(8),38(21),40(9),43(15),44(14),45(15),46(14),47(20),50(14),52(16),53(7),54(18),55(9),56(8),58(15),61(13),63(14),64(12),65(8),66(11),67(12),68(11),69(18),70(10),72(13)
Ig4_Robo	cd05726	3(8),7(7),10(6),11(6),15(6),20(7),39(6),47(8),49(6),52(7),54(6),59(6),66(6),75(8)	3(8),47(8),75(8)
Ig4_Contactin-2-like	cd05728	2(2),3(5),6(6),8(10),9(5),11(7),12(6),19(4),20(7),23(11),26(8),34(5),36(4),38(12),39(5),43(8),46(5),48(5),53(6),54(7),55(4),57(9),60(14),66(5),70(13),71(5),72(2),77(10),78(8),83(9)	2(2),3(5),6(6),9(5),11(7),12(6),19(4),20(7),26(8),34(5),36(4),39(5),43(8),46(5),48(5),53(6),54(7),55(4),66(5),71(5),72(2),78(8)
Ig3_NCAM-1_like	cd05730	1(5),2(15),3(11),4(11),5(6),6(9),7(6),8(7),9(10),10(6),11(10),12(11),13(6),14(7),15(11),16(8),18(9),19(13),20(9),23(5),24(9),25(3),27(14),28(9),30(10),31(10),32(13),34(12),35(12),37(15),38(10),39(7),42(11),44(3),45(10),46(8),47(11),49(2),50(5),51(3),52(10),53(17),54(12),56(6),57(8),58(9),59(5),60(14),61(15),62(5),63(4),64(10),65(7),66(12),67(8),68(10),69(4),70(9),71(3),72(7),73(11),75(9),76(5),77…	1(5),2(15),3(11),4(11),5(6),6(9),7(6),8(7),9(10),10(6),11(10),12(11),13(6),14(7),15(11),16(8),18(9),19(13),20(9),23(5),24(9),25(3),27(14),28(9),30(10),31(10),32(13),34(12),35(12),37(15),38(10),39(7),42(11),44(3),45(10),46(8),47(11),49(2),50(5),51(3),52(10),53(17),54(12),56(6),57(8),58(9),59(5),60(14),61(15),62(5),63(4),64(10),65(7),66(12),67(8),68(10),69(4),70(9),71(3),72(7),73(11),75(9),76(5),77…
Ig3_L1-CAM_like	cd05731	1(4),2(11),3(6),4(3),5(3),6(4),7(8),8(10),10(6),11(5),12(11),14(6),15(9),17(6),18(9),21(11),22(9),24(5),25(3),26(12),28(16),29(5),31(6),32(10),34(5),35(13),36(13),38(4),39(5),40(3),41(10),42(9),43(7),44(4),45(5),46(2),47(7),48(9),50(10),51(5),52(7),53(3),54(4),55(8),56(5),57(2),59(8),62(4),64(8),65(5),66(5),68(9),69(4),70(6),71(8)	1(4),2(11),3(6),4(3),5(3),6(4),7(8),8(10),10(6),11(5),12(11),14(6),15(9),17(6),18(9),21(11),22(9),24(5),25(3),26(12),28(16),29(5),31(6),32(10),34(5),35(13),36(13),38(4),39(5),40(3),41(10),42(9),43(7),44(4),45(5),46(2),47(7),48(9),50(10),51(5),52(7),53(3),54(4),55(8),56(5),57(2),59(8),62(4),64(8),65(5),66(5),68(9),69(4),70(6),71(8)
Ig5_NCAM-1_like	cd05732	7(9),9(12),11(12),21(12),29(9),31(10),70(12),79(9),81(10)	9(12),11(12),21(12),70(12)
Ig6_L1-CAM_like	cd05733	16(11),21(7),34(9),64(7),67(7)	16(11),34(9)
Ig7_DSCAM	cd05734	2(6),12(4),29(4),98(4),103(4),107(4),111(4)	2(6)
Ig2_Follistatin_like	cd05736	1(5),4(5),7(10),8(9),10(5),12(13),14(10),15(9),16(9),17(8),18(7),19(5),22(9),25(6),26(7),27(7),29(6),30(9),31(14),32(8),33(10),34(8),35(9),37(5),38(9),39(12),40(5),41(5),42(13),44(12),46(6),47(9),48(9),51(10),53(9),55(8),57(5),58(11),59(6),61(5),62(6),64(7),65(7),66(6),67(6),68(6),69(7),70(11),71(10),72(8),73(9),74(10),75(7),76(8)	7(10),8(9),12(13),14(10),15(9),16(9),17(8),18(7),22(9),25(6),26(7),27(7),29(6),30(9),31(14),32(8),33(10),34(8),35(9),38(9),39(12),42(13),44(12),46(6),47(9),48(9),51(10),53(9),55(8),58(11),59(6),62(6),64(7),65(7),66(6),67(6),68(6),69(7),70(11),71(10),72(8),73(9),74(10),75(7),76(8)
Ig_Myomesin_like_C	cd05737	10(6),13(7),20(5),23(5),25(6),29(5),30(6),58(7),60(6),61(5),69(5),81(5),89(5),90(6),92(6)	10(6),13(7),25(6),30(6),58(7),60(6),90(6),92(6)
Ig_CEACAM_D4	cd05740	6(5),35(5),47(4),51(4),57(6),58(4),64(4),71(6),81(4),82(4),86(5),91(5)	57(6),71(6)
Ig_CEACAM_D1_like	cd05741	30(6),55(7)	55(7)
Ig1_VEGFR_like	cd05742	1(4),2(4),28(4),73(5)	73(5)
Ig_Perlecan_D2_like	cd05743	5(10),7(7),11(8),15(9),18(7),20(10),31(10),35(10),39(9),40(7),41(13),48(7),53(7),56(8),65(8),74(10),75(10),76(11)	5(10),20(10),31(10),35(10),41(13),74(10),75(10),76(11)
Ig_Myotilin_C_like	cd05744	7(8),12(8),30(12),44(8),72(8)	30(12)
Ig3_Peroxidasin	cd05745	1(17),3(18),4(16),5(13),6(24),7(8),8(14),9(6),10(12),11(15),12(14),14(14),15(16),16(19),18(15),19(17),20(14),21(19),22(15),23(13),26(13),28(12),29(16),30(14),34(14),35(11),36(10),37(22),39(18),41(16),42(10),43(16),44(5),46(14),47(16),48(12),50(8),52(16),54(17),55(8),56(16),57(10),58(8),59(20),60(11),61(8),65(14),66(14),67(10),68(15),70(14),71(20),72(14),73(13),74(15)	5(13),7(8),8(14),9(6),12(14),14(14),20(14),23(13),26(13),30(14),34(14),35(11),36(10),42(10),44(5),46(14),50(8),55(8),57(10),58(8),60(11),61(8),65(14),66(14),67(10),70(14),72(14),73(13)
Ig4_Peroxidasin	cd05746	3(5),5(6),7(16),8(11),10(11),15(13),17(14),24(7),30(8),35(14),40(2),45(16),48(11),50(14),51(6),52(11),54(7)	3(5),40(2)
Ig5_Titin_like	cd05747	3(11),12(7),22(10),24(7),32(13),82(7),84(9)	3(11),22(10),32(13),84(9)
Ig_Pro_neuregulin	cd05750	2(12),7(6),13(10),16(8),20(6),23(6),26(6),30(7),40(6),42(8),43(6),47(7),48(6),54(8),56(6),59(6),66(9),69(8),71(9),72(6),73(7),75(9),76(8),79(11)	2(12),13(10),16(8),42(8),54(8),66(9),69(8),71(9),75(9),76(8),79(11)
Ig1_LILRB1_like	cd05751	19(7),22(7),45(7),46(7),47(7),51(7),59(7),61(7),64(13),66(14),67(11),68(7)	64(13),66(14),67(11)
Ig3_Perlecan_like	cd05754	6(4),9(4),18(5),20(4),33(4),52(4),64(4),84(4),85(5),86(5)	18(5),85(5),86(5)
Ig2_IL1R_like	cd05757	13(4),72(4),99(4)	13(4),72(4),99(4)
Ig5_KIRREL3-like	cd05758	53(9)	53(9)
Ig2_PTK7	cd05760	1(5),2(6),7(5),10(5),12(8),14(5),30(10),31(7),38(8),45(6),47(5),57(7),62(5),63(5),64(6),69(5),70(7),71(7),74(5)	12(8),30(10),31(7),38(8),57(7),70(7),71(7)
Ig_1	cd05763	3(4),4(7),5(3),6(8),7(9),8(9),10(13),14(15),15(6),16(6),17(13),18(7),21(7),23(6),25(6),26(8),27(3),30(13),33(8),34(10),35(9),40(16),41(8),42(8),44(3),47(8),48(8),49(13),52(12),54(10),55(2),57(5),58(7),59(7),61(3),63(13),65(6),68(9),69(6),70(8),71(15),72(8),73(10),74(5),75(8)	3(4),4(7),5(3),6(8),7(9),8(9),10(13),14(15),15(6),16(6),17(13),18(7),21(7),23(6),25(6),26(8),27(3),30(13),33(8),34(10),35(9),40(16),41(8),42(8),44(3),47(8),48(8),49(13),54(10),55(2),57(5),58(7),59(7),61(3),63(13),65(6),68(9),69(6),70(8),71(15),72(8),73(10),74(5),75(8)
Ig_2	cd05764	3(9),6(4),7(9),11(12),13(10),17(11),20(9),21(11),27(8),34(8),37(9),42(6),43(6),44(4),48(7),55(6),57(5),59(15),61(2),66(8),68(10),71(12),74(9)	3(9),6(4),7(9),11(12),13(10),17(11),20(9),21(11),27(8),34(8),37(9),42(6),43(6),44(4),48(7),55(6),57(5),59(15),61(2),66(8),68(10),71(12),74(9)
Ig_3	cd05765	2(10),3(6),5(9),11(8),13(8),15(11),17(11),20(6),22(7),34(7),38(8),39(10),40(6),41(11),47(10),53(6),54(7),56(6),57(10),59(7),60(7),64(8),73(7),74(7),79(8)	2(10),5(9),11(8),13(8),15(11),17(11),38(8),39(10),41(11),47(10),57(10),64(8),79(8)
IgC_MHC_II_beta	cd05766	8(7),12(7),29(7),34(5),44(8),50(5),62(5),91(6)	8(7),12(7),29(7),44(8)
IgC_MHC_II_alpha	cd05767	30(7),45(7)	30(7),45(7)
IgC_TCR_beta	cd05769	52(3)	52(3)
IgC_beta2m	cd05770	30(7),45(8)	30(7),45(8)
IgC_SIRP	cd05772	3(4),91(9),99(4)	3(4),91(9),99(4)
Ig_SLAM-CD84_like_N	cd05775	63(5)	63(5)
S1_IF1A	cd05793	43(3)	43(3)
Ribosomal_P0_L10e	cd05795	162(3)	162(3)
Ribosomal_P0_like	cd05796	172(3)	172(3)
Dnmt3b_related	cd05835	24(3),43(5),55(4),98(3)	43(5),55(4)
IgC_CH2_IgE	cd05847	45(6)	45(6)
Ig1_Contactin-5	cd05848	10(5),43(5),52(8),75(5),90(5)	52(8)
Ig1_Contactin-1	cd05849	35(5),48(5),51(7),78(5)	51(7)
Ig1_Contactin-2	cd05850	52(7)	52(7)
Ig3_Contactin-1	cd05851	1(13),4(3),5(3),6(8),7(10),8(6),9(5),11(4),12(10),13(2),14(5),17(5),19(3),21(3),22(9),23(3),24(3),25(8),26(8),28(6),30(7),33(3),34(7),35(9),36(8),39(8),40(8),41(5),42(3),50(5),54(5),55(5),56(7),57(2),58(6),59(7),60(6),61(6),62(9),65(4),67(5),68(3),69(9),70(4),71(6),74(6),78(5),79(7),81(10),82(6),83(7),85(7),86(4),87(5),88(4)	1(13),4(3),5(3),6(8),7(10),8(6),9(5),11(4),12(10),13(2),14(5),17(5),19(3),21(3),22(9),23(3),24(3),25(8),26(8),28(6),30(7),33(3),34(7),35(9),36(8),39(8),40(8),41(5),42(3),50(5),54(5),55(5),56(7),57(2),58(6),59(7),60(6),61(6),62(9),65(4),67(5),68(3),69(9),70(4),71(6),74(6),78(5),79(7),81(10),82(6),83(7),85(7),86(4),87(5),88(4)
Ig5_Contactin-1	cd05852	3(6),7(5),10(5),13(5),15(5),18(6),19(5),21(5),23(6),24(7),29(6),30(9),31(9),32(11),35(6),39(11),44(8),45(5),46(5),50(5),51(6),58(10),62(5),64(5),65(8),67(5),69(7),70(9),72(5),73(5)	30(9),31(9),32(11),39(11),44(8),58(10),65(8),70(9)
Ig2_FGFRL1-like	cd05856	4(8),8(5),9(6),10(10),12(6),14(6),16(5),18(14),19(12),21(9),26(11),28(10),29(10),30(6),38(12),47(10),50(10),55(12),56(10),62(12),66(7),76(12),78(7),80(12),81(5)	4(8),9(6),10(10),12(6),14(6),18(14),19(12),21(9),26(11),28(10),29(10),30(6),38(12),47(10),50(10),55(12),56(10),62(12),66(7),76(12),78(7),80(12)
Ig2_FGFR	cd05857	1(4),2(4),3(2),4(9),6(7),10(9),11(13),12(7),14(3),16(3),17(5),19(9),21(9),25(6),26(9),28(6),29(5),30(6),35(2),36(6),40(17),41(8),42(6),43(5),44(5),45(9),46(6),50(6),53(5),54(8),55(2),57(6),58(11),59(9),60(7),63(8),66(2),67(5),68(3),69(5),70(15),72(4),74(9),77(8),79(7),80(7),81(8),82(11),83(7),84(9),85(5)	1(4),2(4),3(2),4(9),6(7),10(9),11(13),12(7),14(3),16(3),17(5),19(9),21(9),25(6),26(9),28(6),29(5),30(6),35(2),36(6),40(17),41(8),42(6),43(5),44(5),45(9),46(6),50(6),53(5),54(8),55(2),57(6),58(11),59(9),60(7),63(8),66(2),67(5),68(3),69(5),70(15),72(4),74(9),77(8),79(7),80(7),81(8),82(11),83(7),84(9),85(5)
Ig4_NrCAM	cd05868	2(4),3(4),5(5),10(4),11(4),17(6),20(4),25(4),33(6),34(5),36(5),40(4),46(4),60(4),64(4)	5(5),17(6),33(6),34(5),36(5)
Ig5_NCAM-1	cd05869	11(9),26(7),29(7),31(7),36(6),49(7),53(11),63(6),70(6),75(6),79(7),82(6),94(6)	11(9),26(7),29(7),31(7),49(7),53(11),79(7)
Ig6_NrCAM	cd05874	16(7),31(7)	16(7),31(7)
Ig6_hNeurofascin_like	cd05875	16(7),34(5),48(5)	16(7)
Ig3_L1-CAM	cd05876	2(12),3(7),7(8),8(9),10(7),11(8),12(11),15(8),17(9),18(13),21(10),22(8),24(8),28(11),30(15),31(11),35(10),36(13),39(9),41(13),42(9),43(7),45(7),48(7),50(9),52(9),55(9),59(8),62(9),63(10),68(7),70(9),71(10)	2(12),8(9),12(11),17(9),18(13),21(10),28(11),30(15),31(11),35(10),36(13),39(9),41(13),42(9),50(9),52(9),55(9),62(9),63(10),70(9),71(10)
Ig_LP_like	cd05877	25(4),59(4),61(4)	25(4),59(4),61(4)
Ig_Aggrecan_like	cd05878	28(4),69(5)	69(5)
Ig_EVA1	cd05880	115(5)	115(5)
Ig_M-protein_C	cd05891	2(5),25(5),58(6),60(6),71(6),77(5)	2(5),25(5),58(6),60(6),71(6),77(5)
Ig_Myotilin_C	cd05892	7(8),10(6),21(6),27(6),30(12),31(6),44(6)	7(8),30(12)
Ig_Palladin_C	cd05893	10(5),30(12),37(5),72(5),73(5)	30(12)
Ig_C5_MyBP-C	cd05894	14(5),72(4),79(4),82(4),85(4),103(4),104(5),114(4)	14(5),104(5)
Tubulin	cd06059	347(5),702(7)	702(7)
PX_domain	cd06093	70(5),72(6)	72(6)
BSuCS-II_like	cd06110	116(3)	116(3)
Orn	cd06135	240(3)	240(3)
NR_LBD	cd06157	25(7),51(6)	25(7)
MFS	cd06174	3(5),8(6),15(4),21(4),24(5),28(6),29(4),90(5),91(5),95(4),96(4),97(4),100(8),101(4),103(5),107(5),108(5),109(4),121(4),122(6),124(11),125(4),127(7),129(5),144(5),145(4),152(5),154(5),156(6),158(5),159(4),161(4),200(5),201(4),203(5),206(7),210(9),218(6),219(6),222(8),257(6),259(4),270(4),273(4),276(5),277(4),284(4),285(4),324(8),329(5),333(4),334(7),337(6),338(5),339(5),341(4),343(4),346(5),347(4)…	8(6),28(6),100(8),122(6),124(11),127(7),156(6),206(7),210(9),218(6),219(6),222(8),257(6),324(8),334(7),337(6),348(10),478(6),483(7),493(8),502(7),505(6),513(7),517(6),553(6),558(7),563(6),565(7),569(6),572(6),592(7),599(6),636(7),648(6),752(7),774(6),776(6),797(7),899(6),902(8),913(11)
flavohem_like_fad_nad_binding	cd06184	8(6)	8(6)
NADH_quinone_reductase	cd06188	11(4)	11(4)
FNR_like_1	cd06196	2(4)	2(4)
BenDO_FAD_NAD	cd06209	3(5)	3(5)
PA_degradation_oxidoreductase_like	cd06214	3(5)	3(5)
FNR_iron_sulfur_binding_3	cd06217	3(5)	3(5)
M14_Nna1_like_3	cd06237	10(4)	10(4)
M14_CPD_III	cd06245	98(6)	98(6)
PBP1_ABC_transporter_LIVBP_like	cd06268	52(7),248(6),491(6)	52(7)
PBP1_glutamate_receptors_like	cd06269	71(4),87(5),89(4),92(6),144(4),176(5),181(4),182(4),218(4),221(5),226(5),310(4),314(5),320(4),375(4),376(4),391(4),394(4),408(5),409(6),416(4),514(4),554(6),556(5),557(4),561(4),563(4),588(6),589(4),592(7),647(4),652(7),677(5),686(5),725(5),731(4),758(4),768(4),769(6),824(4),832(4),856(5),862(6),874(5),1063(4),1067(4),1075(6),1090(5),1124(4),1126(7),1129(4)	87(5),92(6),176(5),221(5),226(5),314(5),408(5),409(6),554(6),556(5),588(6),592(7),652(7),677(5),686(5),725(5),769(6),856(5),862(6),874(5),1075(6),1090(5),1126(7)
PBP1_ABC_ligand_binding_like_11	cd06346	362(6)	362(6)
PBP1_GPCR_family_C_like	cd06350	82(6),90(5),187(6),195(5),255(5),256(6),325(5),327(5),328(6),337(5),349(6),382(6),545(5),569(5),575(6),587(5),649(5),653(5),660(5),678(5),707(6)	82(6),187(6),256(6),328(6),349(6),382(6),575(6),707(6)
PBP1_iGluR_N_LIVBP_like	cd06351	87(6),208(5),382(5),383(5),499(6),519(5),546(5),550(7),670(6),754(5),757(5),783(5),789(5),991(6),1002(5),1078(5),1098(5)	87(6),499(6),550(7),670(6),991(6)
PBP1_NPR_GC_like	cd06352	49(7),248(6),328(6),346(7)	49(7),346(7)
PBP1_mGluR	cd06362	53(6),224(6),273(7)	273(7)
PBP1_GABAb_receptor	cd06366	36(8),121(7),131(6),166(6),188(6),259(6),381(7),413(8),499(6),518(7)	36(8),121(7),381(7),413(8),518(7)
PBP1_Speract_GC_like	cd06370	40(7),151(6),217(6),352(6)	40(7)
PBP1_mGluR_groupI	cd06374	193(6),364(6)	193(6),364(6)
PBP1_mGluR_groupII	cd06375	186(6),346(6)	186(6),346(6)
PBP1_mGluR_groupIII	cd06376	181(6),228(7)	228(7)
PBP1_iGluR_NMDA_NR1	cd06379	308(6)	308(6)
PBP1_NPR_C_like	cd06386	85(4)	85(4)
p23_NUDC_like	cd06467	68(3)	68(3)
p23_DYX1C1_like	cd06469	50(3)	50(3)
p23_melusin_like	cd06488	61(3)	61(3)
p23_CS_hSgt1_like	cd06489	51(3)	51(3)
p23_NCB5OR	cd06490	55(3)	55(3)
Peptidase_S41	cd06567	93(5)	93(5)
TPP_enzyme_PYR	cd06586	156(3)	156(3)
GH31_transferase_CtsY	cd06597	132(4),202(7)	202(7)
GH31_GANC_GANAB_alpha	cd06603	247(6)	247(6)
PKc_MAPKK	cd06605	1(11),2(12),3(6),4(10),5(10),6(9),7(14),8(17),9(10),11(15),13(9),14(8),16(13),17(11),18(17),19(18),20(13),22(11),23(20),24(6),25(9),26(16),27(14),28(15),29(9),31(10),32(8),35(22),36(16),37(20),38(10),39(12),40(29),42(11),43(12),44(33),45(14),46(23),47(7),48(13),50(18),51(12),52(12),53(14),54(14),55(13),56(20),57(24),58(16),60(20),63(14),64(15),66(7),67(13),68(18),69(7),70(14),71(11),73(21),74(6),…	1(11),2(12),4(10),5(10),6(9),7(14),8(17),9(10),11(15),13(9),14(8),16(13),17(11),18(17),19(18),20(13),22(11),23(20),25(9),26(16),27(14),28(15),29(9),31(10),32(8),35(22),36(16),37(20),38(10),39(12),40(29),42(11),43(12),44(33),45(14),46(23),48(13),50(18),51(12),52(12),53(14),54(14),55(13),56(20),57(24),58(16),60(20),63(14),64(15),67(13),68(18),70(14),71(11),73(21),77(18),78(18),79(11),80(9),81(8),82…
STKc_MAPKKK	cd06606	2(7),4(8),20(8),22(12),24(16),29(19),30(8),41(10),43(11),48(11),51(11),52(15),53(9),102(15),112(14),126(16),129(8),130(17),132(9),147(7),149(13),150(11),152(9),160(19),171(8),175(6),177(12),181(13),189(12),196(10),202(8),204(15),207(13),208(9),214(10),215(15),231(12),246(12),272(10),323(12),326(10),332(10),347(6),359(16),366(13),374(7),377(17),384(7),396(6),403(9),417(11),419(13),424(8),425(8),42…	2(7),4(8),20(8),22(12),24(16),29(19),30(8),41(10),43(11),48(11),51(11),52(15),53(9),102(15),112(14),126(16),129(8),130(17),132(9),147(7),149(13),150(11),152(9),160(19),171(8),177(12),181(13),189(12),196(10),202(8),204(15),207(13),208(9),214(10),215(15),231(12),246(12),272(10),323(12),326(10),332(10),359(16),366(13),374(7),377(17),384(7),403(9),417(11),419(13),424(8),425(8),427(11)
STKc_TAO	cd06607	1(15),2(10),3(13),4(16),6(19),9(11),15(13),16(10),18(12),21(13),22(17),23(10),24(18),25(13),26(24),29(23),32(15),33(19),35(16),36(13),37(15),38(11),40(11),41(10),42(11),43(10),45(10),47(10),48(24),49(17),52(12),54(16),55(19),56(23),57(11),58(13),59(10),60(10),61(12),62(11),66(10),67(12),68(13),69(15),71(19),72(21),73(17),74(17),77(12),78(12),81(11),82(19),84(11),85(10),86(18),87(16),88(15),89(13)…	1(15),3(13),4(16),6(19),15(13),21(13),22(17),24(18),25(13),26(24),29(23),32(15),33(19),35(16),36(13),37(15),48(24),49(17),54(16),55(19),56(23),58(13),68(13),69(15),71(19),72(21),73(17),74(17),82(19),86(18),87(16),88(15),89(13),98(17),99(20),102(14),103(23),108(13),109(18),113(17),115(13),116(13),121(13),123(13),126(20),127(14),133(21),134(16),137(21),138(13),140(20),145(17),150(19),151(13),152(16…
STKc_myosinIII_N_like	cd06608	1(4),2(4),3(8),4(4),5(6),6(18),8(6),9(9),10(9),11(9),12(10),13(20),14(10),16(16),18(9),19(8),21(10),22(11),23(15),24(19),27(11),28(18),29(9),30(10),33(15),35(8),37(10),39(11),40(23),41(18),43(21),44(15),45(14),67(4),68(12),69(8),70(12),71(28),74(13),75(14),76(24),78(11),81(12),83(17),84(20),85(6),86(13),87(18),89(5),90(14),91(13),93(7),94(11),96(5),97(8),98(15),99(16),100(19),102(12),109(4),110(4…	3(8),5(6),6(18),8(6),9(9),10(9),11(9),12(10),13(20),14(10),16(16),18(9),19(8),21(10),22(11),23(15),24(19),27(11),28(18),29(9),30(10),33(15),35(8),37(10),39(11),40(23),41(18),43(21),44(15),45(14),68(12),69(8),70(12),71(28),74(13),75(14),76(24),78(11),81(12),83(17),84(20),85(6),86(13),87(18),90(14),91(13),93(7),94(11),97(8),98(15),99(16),100(19),102(12),111(6),112(6),113(6),114(7),116(6),117(9),118…
STKc_MST3_like	cd06609	1(13),3(7),4(11),5(9),6(7),9(18),10(11),11(26),12(15),14(9),15(9),17(11),18(14),19(12),20(19),23(10),24(14),25(7),38(9),40(16),42(11),44(9),45(11),46(14),49(11),50(13),51(24),52(7),53(16),54(21),59(17),60(14),64(11),65(15),69(22),72(20),74(6),75(16),76(16),78(8),79(14),80(23),82(10),83(11),85(22),88(12),89(14),90(12),91(7),92(15),93(7),94(13),95(10),97(10),98(18),99(20),100(15),102(9),103(8),105(…	1(13),3(7),4(11),5(9),6(7),9(18),10(11),11(26),12(15),14(9),15(9),17(11),18(14),19(12),20(19),23(10),24(14),25(7),38(9),40(16),42(11),44(9),45(11),46(14),49(11),50(13),51(24),52(7),53(16),54(21),59(17),60(14),64(11),65(15),69(22),72(20),75(16),76(16),78(8),79(14),80(23),82(10),83(11),85(22),88(12),89(14),90(12),91(7),92(15),93(7),94(13),95(10),97(10),98(18),99(20),100(15),102(9),103(8),105(12),10…
STKc_OSR1_SPAK	cd06610	1(12),3(6),4(8),5(7),6(8),7(13),8(18),9(10),10(25),12(25),13(8),14(8),15(24),16(13),17(12),18(16),19(20),20(15),21(15),22(10),23(18),24(7),26(14),27(11),29(16),30(9),32(10),33(9),34(13),35(28),37(14),38(14),39(16),40(17),41(31),42(25),44(11),45(13),46(10),48(13),49(16),50(23),51(21),52(13),53(12),54(13),55(16),56(13),57(20),58(21),59(17),60(19),62(6),63(17),64(13),66(10),67(14),68(21),69(6),70(13…	1(12),3(6),4(8),5(7),6(8),7(13),8(18),9(10),10(25),12(25),13(8),14(8),15(24),16(13),17(12),18(16),19(20),20(15),21(15),22(10),23(18),24(7),26(14),27(11),29(16),30(9),32(10),33(9),34(13),35(28),37(14),38(14),39(16),40(17),41(31),42(25),44(11),45(13),46(10),48(13),49(16),50(23),51(21),52(13),53(12),54(13),55(16),56(13),57(20),58(21),59(17),60(19),62(6),63(17),64(13),66(10),67(14),68(21),69(6),70(13…
STKc_SLK_like	cd06611	5(11),11(15),12(17),13(10),14(22),15(15),16(25),17(8),19(25),21(11),24(9),25(18),26(11),28(12),30(6),32(16),33(12),42(21),44(20),45(21),46(17),48(14),49(10),51(14),52(17),55(11),57(15),58(12),59(20),60(19),61(17),63(19),66(15),71(21),72(7),74(10),77(13),78(15),79(16),80(7),83(14),86(10),87(14),88(20),90(21),91(15),92(16),93(20),98(19),100(18),101(12),105(8),111(17),113(13),115(10),116(20),117(18)…	5(11),11(15),12(17),13(10),14(22),15(15),16(25),17(8),19(25),21(11),24(9),25(18),26(11),28(12),30(6),32(16),33(12),42(21),44(20),45(21),46(17),48(14),49(10),51(14),52(17),55(11),57(15),58(12),59(20),60(19),61(17),63(19),66(15),71(21),72(7),74(10),77(13),78(15),79(16),80(7),83(14),86(10),87(14),88(20),90(21),91(15),92(16),93(20),98(19),100(18),101(12),105(8),111(17),113(13),115(10),116(20),117(18)…
STKc_MST1_2	cd06612	2(12),3(10),6(10),7(9),8(8),9(11),10(18),11(11),12(27),13(16),15(8),16(8),17(24),18(11),19(12),20(14),21(19),24(11),25(15),26(8),34(7),35(16),36(17),38(9),40(11),42(18),43(31),44(19),45(13),46(19),47(15),48(18),50(11),51(11),52(8),53(22),56(16),57(11),61(10),62(14),63(15),65(18),66(22),68(18),69(19),72(15),73(15),75(7),76(16),77(23),79(14),80(19),81(13),82(23),84(15),85(13),86(14),87(12),88(10),8…	2(12),3(10),6(10),7(9),8(8),9(11),10(18),11(11),12(27),13(16),15(8),16(8),17(24),18(11),19(12),20(14),21(19),24(11),25(15),26(8),35(16),36(17),38(9),40(11),42(18),43(31),44(19),45(13),46(19),47(15),48(18),50(11),51(11),52(8),53(22),56(16),57(11),61(10),62(14),63(15),65(18),66(22),68(18),69(19),72(15),73(15),76(16),77(23),79(14),80(19),81(13),82(23),84(15),85(13),86(14),87(12),88(10),89(9),90(13),…
STKc_MAP4K3_like	cd06613	1(14),6(13),7(10),8(9),9(19),10(18),11(13),12(27),13(16),14(27),15(10),17(24),18(12),19(13),20(16),21(18),24(15),25(22),27(9),28(12),29(17),31(11),33(11),35(14),36(32),38(9),40(20),41(23),42(20),45(11),46(23),47(22),49(11),50(13),51(30),54(10),55(13),56(18),58(22),59(22),60(17),61(19),64(16),65(15),67(9),68(15),69(25),70(12),71(13),72(11),73(19),74(18),75(16),76(19),77(16),78(10),79(9),80(9),81(1…	1(14),6(13),9(19),10(18),11(13),12(27),13(16),14(27),17(24),18(12),19(13),20(16),21(18),24(15),25(22),28(12),29(17),31(11),33(11),35(14),36(32),40(20),41(23),42(20),45(11),46(23),47(22),49(11),50(13),51(30),55(13),56(18),58(22),59(22),60(17),61(19),64(16),65(15),68(15),69(25),70(12),71(13),72(11),73(19),74(18),75(16),76(19),77(16),81(14),82(11),84(11),85(13),86(25),87(24),89(13),90(23),92(13),94(…
STKc_PAK	cd06614	1(14),2(17),3(11),4(12),7(13),9(18),10(19),11(15),12(12),13(11),17(13),18(11),19(13),20(12),24(11),26(15),27(20),28(12),30(16),32(10),33(8),35(12),36(12),37(16),38(21),41(13),42(18),49(8),51(17),53(10),55(12),57(15),59(23),60(16),61(16),63(13),64(13),71(11),75(15),76(14),80(10),81(13),82(17),85(23),87(20),90(15),91(16),93(8),94(12),96(9),97(11),98(15),99(16),100(20),104(13),105(14),106(13),107(8)…	1(14),2(17),3(11),4(12),7(13),9(18),10(19),11(15),12(12),13(11),17(13),18(11),19(13),20(12),24(11),26(15),27(20),28(12),30(16),32(10),35(12),36(12),37(16),38(21),41(13),42(18),51(17),53(10),55(12),57(15),59(23),60(16),61(16),63(13),64(13),71(11),75(15),76(14),80(10),81(13),82(17),85(23),87(20),90(15),91(16),94(12),96(9),97(11),98(15),99(16),100(20),104(13),105(14),106(13),108(11),109(12),112(11),…
PKc_MEK	cd06615	1(11),4(10),7(14),8(18),9(11),11(15),13(8),14(7),16(10),17(9),18(15),19(12),20(11),22(12),23(21),24(8),26(16),27(11),29(10),31(12),32(8),33(12),34(22),37(17),38(7),39(16),40(23),41(20),42(9),44(13),45(17),46(10),47(8),48(24),50(10),51(12),52(13),54(10),55(19),56(20),57(18),58(17),61(14),62(14),64(9),65(11),66(18),68(8),69(10),70(14),71(20),72(14),73(11),74(9),75(10),76(7),77(8),78(13),79(9),81(9)…	1(11),4(10),7(14),8(18),9(11),11(15),16(10),17(9),18(15),19(12),20(11),22(12),23(21),26(16),27(11),29(10),31(12),33(12),34(22),37(17),39(16),40(23),41(20),42(9),44(13),45(17),46(10),48(24),50(10),51(12),52(13),54(10),55(19),56(20),57(18),58(17),61(14),62(14),64(9),65(11),66(18),69(10),70(14),71(20),72(14),73(11),74(9),75(10),78(13),79(9),81(9),82(14),83(20),84(18),87(16),88(18),89(12),91(18),92(1…
PKc_MKK4	cd06616	2(17),3(19),4(14),7(8),10(12),11(17),12(9),13(21),14(11),16(9),17(8),18(27),19(10),21(14),22(17),23(9),24(17),25(13),26(16),27(9),28(8),29(9),30(14),31(12),32(10),34(10),35(8),36(13),37(22),39(9),40(17),41(17),42(9),43(22),44(12),51(14),52(12),53(20),54(8),57(12),58(14),59(12),60(11),61(12),62(16),65(11),66(23),67(18),68(11),69(18),72(11),73(13),76(12),77(16),79(11),80(12),81(12),82(14),83(12),84…	2(17),3(19),4(14),10(12),11(17),12(9),13(21),14(11),16(9),18(27),19(10),21(14),22(17),23(9),24(17),25(13),26(16),27(9),29(9),30(14),31(12),32(10),34(10),36(13),37(22),39(9),40(17),41(17),42(9),43(22),44(12),51(14),52(12),53(20),57(12),58(14),59(12),60(11),61(12),62(16),65(11),66(23),67(18),68(11),69(18),72(11),73(13),76(12),77(16),79(11),80(12),81(12),82(14),83(12),85(13),89(9),90(11),92(12),93(1…
PKc_MKK3_6	cd06617	1(14),3(7),4(8),5(7),6(8),7(14),8(16),9(11),10(24),11(15),13(9),14(7),15(25),16(11),17(13),18(14),19(17),22(10),23(21),24(8),25(11),26(16),27(10),29(8),31(13),33(15),35(21),37(20),38(10),39(14),40(31),41(17),47(12),50(10),51(17),52(14),53(11),54(12),56(21),58(17),62(16),65(10),66(13),67(15),68(9),69(9),70(11),71(11),73(11),74(13),75(7),76(11),77(7),78(6),79(10),80(9),83(24),84(20),86(6),87(20),88…	1(14),3(7),4(8),5(7),6(8),7(14),8(16),9(11),10(24),11(15),13(9),14(7),15(25),16(11),17(13),18(14),19(17),22(10),23(21),24(8),25(11),26(16),27(10),29(8),31(13),33(15),35(21),37(20),38(10),39(14),40(31),41(17),47(12),50(10),51(17),52(14),53(11),54(12),56(21),58(17),62(16),65(10),66(13),67(15),68(9),69(9),70(11),71(11),73(11),74(13),75(7),76(11),77(7),78(6),79(10),80(9),83(24),84(20),86(6),87(20),88…
PKc_MKK7	cd06618	4(12),5(8),6(16),7(17),8(8),9(15),10(13),11(18),13(13),15(11),16(15),18(13),19(8),21(11),22(19),23(11),25(14),26(25),27(8),28(9),30(11),31(11),32(14),33(22),34(12),36(13),37(18),40(14),41(16),42(11),43(10),45(10),47(14),48(25),49(17),50(20),51(8),52(20),53(12),54(21),55(28),56(17),57(17),58(15),60(8),62(23),65(14),66(14),69(11),70(19),71(15),72(8),73(15),76(12),77(15),80(12),81(17),82(11),83(13),…	4(12),6(16),7(17),9(15),10(13),11(18),13(13),15(11),16(15),18(13),21(11),22(19),23(11),25(14),26(25),30(11),31(11),32(14),33(22),34(12),36(13),37(18),40(14),41(16),42(11),43(10),45(10),47(14),48(25),49(17),50(20),52(20),53(12),54(21),55(28),56(17),57(17),58(15),62(23),65(14),66(14),69(11),70(19),71(15),73(15),76(12),77(15),80(12),81(17),82(11),83(13),84(14),85(17),86(19),87(17),89(13),92(14),93(1…
PKc_MKK5	cd06619	1(8),2(12),3(7),4(9),5(8),6(6),8(12),9(12),10(17),11(11),12(22),13(7),14(8),15(24),16(10),17(8),18(14),19(13),22(6),23(11),24(5),30(5),44(7),45(5),46(7),47(11),48(11),49(11),50(8),52(9),53(9),54(7),56(15),58(17),59(6),60(12),61(16),62(12),63(17),64(18),66(10),67(7),68(14),70(11),72(10),73(11),75(8),77(18),78(15),79(16),82(14),83(11),85(8),86(11),87(16),88(5),89(6),90(10),91(8),92(15),93(14),94(12…	1(8),2(12),3(7),4(9),5(8),6(6),8(12),9(12),10(17),11(11),12(22),13(7),14(8),15(24),16(10),17(8),18(14),19(13),22(6),23(11),24(5),30(5),44(7),45(5),46(7),47(11),48(11),49(11),50(8),52(9),53(9),54(7),56(15),58(17),59(6),60(12),61(16),62(12),63(17),64(18),66(10),67(7),68(14),70(11),72(10),73(11),75(8),77(18),78(15),79(16),82(14),83(11),85(8),86(11),87(16),88(5),89(6),90(10),91(8),92(15),93(14),94(12…
PKc_Byr1_like	cd06620	3(13),5(9),7(8),8(8),9(8),10(5),11(12),12(22),13(10),15(15),17(8),18(7),20(13),21(9),22(15),23(12),24(10),26(14),27(16),28(6),29(6),31(12),32(10),33(13),35(9),36(7),37(9),40(14),41(11),43(10),45(13),46(13),47(29),48(13),50(13),51(10),54(11),55(11),56(12),58(7),60(18),61(14),62(16),64(5),65(13),66(15),68(8),69(12),72(9),73(13),76(7),77(5),79(14),80(6),81(8),82(7),83(7),84(11),87(9),92(9),95(10),96…	3(13),5(9),7(8),8(8),9(8),11(12),12(22),13(10),15(15),17(8),18(7),20(13),21(9),22(15),23(12),24(10),26(14),27(16),28(6),29(6),31(12),32(10),33(13),35(9),36(7),37(9),40(14),41(11),43(10),45(13),46(13),47(29),48(13),50(13),51(10),54(11),55(11),56(12),58(7),60(18),61(14),62(16),65(13),66(15),68(8),69(12),72(9),73(13),76(7),79(14),80(6),81(8),82(7),83(7),84(11),87(9),92(9),95(10),96(7),98(14),99(19),…
PKc_Pek1_like	cd06621	1(9),3(7),4(10),5(11),6(9),7(14),8(15),9(9),11(15),13(9),14(11),16(8),17(7),18(15),19(16),20(8),22(16),23(13),24(12),28(13),29(14),31(13),33(11),34(7),35(14),37(11),38(16),39(26),40(15),41(14),42(12),44(7),45(9),46(21),47(11),48(8),49(8),50(11),53(11),54(13),55(14),56(17),58(19),59(19),60(16),61(19),64(13),65(13),68(12),69(12),71(9),73(18),74(15),75(13),76(8),77(11),78(16),79(11),80(12),82(7),83(…	1(9),4(10),5(11),6(9),7(14),8(15),9(9),11(15),13(9),14(11),18(15),19(16),22(16),23(13),24(12),28(13),29(14),31(13),33(11),35(14),37(11),38(16),39(26),40(15),41(14),42(12),45(9),46(21),47(11),50(11),53(11),54(13),55(14),56(17),58(19),59(19),60(16),61(19),64(13),65(13),68(12),69(12),71(9),73(18),74(15),75(13),77(11),78(16),79(11),80(12),83(10),84(9),86(11),87(12),88(17),89(18),91(11),92(10),93(14),…
PKc_PBS2_like	cd06622	1(11),3(6),5(6),6(8),7(12),8(15),9(9),10(22),11(14),13(9),14(7),16(10),17(8),18(15),19(20),22(13),23(14),24(9),25(9),26(13),27(11),29(12),31(8),32(10),33(11),34(26),36(9),37(20),38(10),39(11),40(24),41(17),42(10),43(22),46(12),47(10),48(20),51(12),52(13),56(19),57(20),58(19),61(14),62(14),64(7),65(13),66(18),67(6),68(8),69(16),70(15),72(16),73(13),74(9),75(8),76(6),77(9),78(12),79(12),81(8),82(18…	1(11),6(8),7(12),8(15),9(9),10(22),11(14),13(9),14(7),16(10),17(8),18(15),19(20),22(13),23(14),24(9),25(9),26(13),27(11),29(12),31(8),32(10),33(11),34(26),36(9),37(20),38(10),39(11),40(24),41(17),42(10),43(22),46(12),47(10),48(20),51(12),52(13),56(19),57(20),58(19),61(14),62(14),64(7),65(13),66(18),68(8),69(16),70(15),72(16),73(13),74(9),75(8),77(9),78(12),79(12),81(8),82(18),83(22),84(18),86(10)…
PKc_MAPKK_plant_like	cd06623	5(10),6(9),14(9),18(10),19(8),21(12),22(12),23(16),25(14),27(10),28(16),32(7),33(11),35(15),36(16),37(9),39(11),44(9),45(14),47(14),48(14),50(7),51(17),52(10),53(29),54(20),60(12),61(13),66(22),67(16),81(16),82(16),84(8),85(15),87(9),88(14),89(15),96(10),99(11),100(8),101(9),102(9),103(13),105(8),106(13),108(22),110(25),111(9),112(12),115(10),131(15),132(15),135(13),136(14),137(17),141(22),143(15…	5(10),6(9),14(9),18(10),19(8),21(12),22(12),23(16),25(14),27(10),28(16),33(11),35(15),36(16),37(9),39(11),44(9),45(14),47(14),48(14),51(17),52(10),53(29),54(20),60(12),61(13),66(22),67(16),81(16),82(16),84(8),85(15),87(9),88(14),89(15),96(10),99(11),100(8),101(9),102(9),103(13),105(8),106(13),108(22),110(25),111(9),112(12),115(10),131(15),132(15),135(13),136(14),137(17),141(22),143(15),144(11),14…
STKc_ASK	cd06624	1(10),2(14),3(9),4(9),5(10),6(15),7(14),8(15),9(19),10(14),11(11),12(13),14(13),15(13),16(9),17(25),18(17),19(26),20(11),21(8),22(24),23(12),24(11),25(15),26(21),27(13),29(9),30(25),31(11),32(8),33(10),34(13),35(12),36(10),38(11),39(10),41(23),42(17),43(12),44(23),45(14),46(18),47(27),48(23),49(27),50(16),51(10),52(16),53(14),54(25),56(10),57(13),58(13),59(17),61(24),62(21),63(17),64(20),66(7),67…	1(10),2(14),3(9),4(9),5(10),6(15),7(14),8(15),9(19),10(14),11(11),12(13),14(13),15(13),16(9),17(25),18(17),19(26),20(11),21(8),22(24),23(12),24(11),25(15),26(21),27(13),29(9),30(25),31(11),32(8),33(10),34(13),35(12),36(10),38(11),39(10),41(23),42(17),43(12),44(23),45(14),46(18),47(27),48(23),49(27),50(16),51(10),52(16),53(14),54(25),56(10),57(13),58(13),59(17),61(24),62(21),63(17),64(20),66(7),67…
STKc_MEKK3_like	cd06625	5(11),8(14),9(17),10(12),11(27),12(15),13(28),14(10),16(24),17(12),18(11),19(16),20(21),21(11),22(15),23(13),24(17),25(10),26(11),27(14),28(15),29(16),33(10),34(13),35(17),36(25),37(10),38(15),39(19),40(13),41(22),42(21),44(21),45(20),46(11),47(11),48(11),50(12),52(15),53(24),55(14),56(13),57(13),58(18),59(15),60(22),61(23),62(19),63(18),66(15),67(15),70(16),71(21),73(12),74(14),75(19),76(25),77(…	8(14),9(17),10(12),11(27),12(15),13(28),16(24),17(12),19(16),20(21),22(15),23(13),24(17),27(14),28(15),29(16),34(13),35(17),36(25),38(15),39(19),40(13),41(22),42(21),44(21),45(20),50(12),52(15),53(24),55(14),56(13),57(13),58(18),59(15),60(22),61(23),62(19),63(18),66(15),67(15),70(16),71(21),73(12),74(14),75(19),76(25),77(15),81(13),84(12),85(13),88(12),89(17),91(21),92(21),93(13),95(22),96(18),99…
STKc_MEKK4	cd06626	9(11),10(27),14(9),16(12),17(12),18(15),23(16),25(11),27(14),28(14),29(10),31(10),36(9),39(19),43(12),44(12),45(13),46(28),50(14),59(23),61(19),67(7),70(15),71(13),72(10),76(15),78(10),79(9),80(9),87(20),90(13),98(13),103(13),111(12),112(9),117(9),118(10),125(14),128(12),130(16),132(22),137(23),144(10),150(16),156(14),157(18),158(23),160(13),195(17),207(8),222(7),224(9),225(22),226(14),228(16),23…	9(11),10(27),14(9),16(12),17(12),18(15),23(16),25(11),27(14),28(14),29(10),31(10),36(9),39(19),43(12),44(12),45(13),46(28),50(14),59(23),61(19),70(15),71(13),72(10),76(15),78(10),79(9),80(9),87(20),90(13),98(13),103(13),111(12),112(9),117(9),118(10),125(14),128(12),130(16),132(22),137(23),144(10),150(16),156(14),157(18),158(23),160(13),195(17),207(8),224(9),225(22),226(14),228(16),230(16),231(21)…
STKc_Cdc7_like	cd06627	2(6),3(10),4(10),5(9),7(16),13(9),14(8),16(12),18(16),23(19),24(6),26(14),29(10),31(11),33(12),34(24),35(18),36(14),38(17),39(13),40(18),45(9),51(11),52(12),53(26),65(7),66(15),67(15),69(8),70(17),72(11),73(11),78(17),80(16),82(8),83(11),84(13),87(14),95(14),99(16),101(14),108(19),109(21),110(9),112(7),114(14),116(12),120(9),121(12),122(9),123(10),124(18),128(8),129(21),130(15),133(12),134(9),135…	3(10),4(10),5(9),7(16),13(9),14(8),16(12),18(16),23(19),26(14),29(10),31(11),33(12),34(24),35(18),36(14),38(17),39(13),40(18),45(9),51(11),52(12),53(26),65(7),66(15),67(15),69(8),70(17),72(11),73(11),78(17),80(16),82(8),83(11),84(13),87(14),95(14),99(16),101(14),108(19),109(21),110(9),112(7),114(14),116(12),120(9),121(12),122(9),123(10),124(18),128(8),129(21),130(15),133(12),134(9),135(18),140(13…
STKc_Byr2_like	cd06628	1(17),2(9),3(10),4(13),5(11),6(11),7(16),8(11),9(31),10(15),12(10),13(8),14(24),15(14),16(14),17(15),18(18),19(12),20(17),21(12),22(16),23(6),24(12),25(14),26(17),27(16),28(10),29(21),30(9),31(7),32(12),33(13),34(13),35(9),36(20),37(13),38(25),39(20),40(18),41(18),42(11),45(11),46(5),47(8),48(14),49(9),50(7),51(5),52(7),53(17),54(13),55(10),56(12),57(20),58(13),59(13),60(17),61(14),62(17),63(13),…	1(17),2(9),3(10),4(13),5(11),6(11),7(16),8(11),9(31),10(15),12(10),13(8),14(24),15(14),16(14),17(15),18(18),19(12),20(17),21(12),22(16),23(6),24(12),25(14),26(17),27(16),28(10),29(21),30(9),31(7),32(12),33(13),34(13),35(9),36(20),37(13),38(25),39(20),40(18),41(18),42(11),45(11),47(8),48(14),49(9),50(7),52(7),53(17),54(13),55(10),56(12),57(20),58(13),59(13),60(17),61(14),62(17),63(13),64(21),65(22…
STKc_Bck1_like	cd06629	2(6),3(7),5(9),8(11),9(9),10(26),11(14),13(9),14(7),15(25),16(11),17(13),18(17),19(17),21(16),22(11),23(14),24(9),25(11),26(12),27(17),28(11),29(6),31(7),33(12),36(10),37(17),38(13),39(7),40(18),41(14),42(14),43(26),45(12),46(7),47(14),48(16),49(11),50(10),51(12),52(12),53(14),54(10),55(8),56(15),57(25),59(12),60(13),62(16),64(19),65(23),66(16),67(18),69(6),70(11),71(16),73(8),74(14),75(15),76(13…	2(6),3(7),5(9),8(11),9(9),10(26),11(14),13(9),14(7),15(25),16(11),17(13),18(17),19(17),21(16),22(11),23(14),24(9),25(11),26(12),27(17),28(11),29(6),31(7),33(12),36(10),37(17),38(13),39(7),40(18),41(14),42(14),43(26),45(12),46(7),47(14),48(16),49(11),50(10),51(12),52(12),53(14),54(10),55(8),56(15),57(25),59(12),60(13),62(16),64(19),65(23),66(16),67(18),69(6),70(11),71(16),73(8),74(14),75(15),76(13…
STKc_MEKK1	cd06630	6(13),7(18),8(10),9(23),10(14),11(27),15(11),17(14),18(20),21(12),22(17),24(11),25(17),26(16),27(16),28(10),31(10),33(14),34(18),35(12),36(22),42(13),44(13),45(12),46(10),47(22),50(10),51(20),52(17),54(13),55(11),56(13),57(16),60(25),61(16),62(20),65(14),66(14),69(16),70(17),72(11),73(13),75(26),76(22),77(10),79(16),81(12),82(13),83(11),86(14),87(22),88(21),90(11),91(10),92(21),93(13),94(12),95(1…	6(13),7(18),9(23),10(14),11(27),17(14),18(20),21(12),22(17),25(17),26(16),27(16),33(14),34(18),35(12),36(22),42(13),44(13),45(12),47(22),51(20),52(17),54(13),56(13),57(16),60(25),61(16),62(20),65(14),66(14),69(16),70(17),73(13),75(26),76(22),79(16),81(12),82(13),86(14),87(22),88(21),92(21),93(13),94(12),95(17),96(19),98(12),99(16),100(13),101(20),102(16),104(26),105(12),106(16),107(17),111(15),11…
STKc_YSK4	cd06631	1(10),2(9),3(8),4(8),5(9),6(8),7(16),8(10),10(16),12(10),13(8),15(12),16(16),18(16),21(14),22(10),23(9),24(13),25(12),26(13),27(7),29(10),30(6),31(13),32(14),34(10),35(14),36(8),39(15),40(12),41(11),43(13),44(14),45(12),47(16),48(12),49(10),50(13),52(16),53(15),54(9),55(15),56(16),57(9),60(15),63(7),64(12),65(13),67(8),70(12),71(13),72(14),73(13),74(16),75(7),76(13),78(11),79(11),80(11),81(10),82…	1(10),2(9),3(8),4(8),5(9),6(8),8(10),12(10),13(8),15(12),22(10),23(9),24(13),25(12),26(13),27(7),29(10),30(6),31(13),34(10),36(8),40(12),41(11),43(13),45(12),48(12),49(10),50(13),54(9),57(9),63(7),64(12),65(13),67(8),70(12),71(13),73(13),75(7),76(13),78(11),79(11),80(11),81(10),82(10),84(8),85(5),86(10),87(13),91(11),92(12),95(11),99(12),104(10),107(11),109(6),111(11),113(12),114(9),117(8),118(11…
STKc_MEKK1_plant	cd06632	6(11),7(13),8(12),9(27),10(15),12(9),13(8),15(13),16(16),17(20),18(15),19(13),20(16),21(11),22(19),24(9),25(13),27(18),28(7),30(13),32(15),34(19),35(14),36(18),39(18),40(14),42(9),50(12),51(11),52(15),53(12),54(14),55(13),56(9),57(16),58(28),60(11),61(13),63(19),65(20),67(18),70(8),71(14),72(14),76(19),77(10),78(13),79(14),80(14),81(21),91(9),92(12),94(13),95(9),96(8),97(10),98(13),99(9),101(11),…	6(11),7(13),8(12),9(27),10(15),12(9),13(8),15(13),16(16),17(20),18(15),19(13),20(16),21(11),22(19),24(9),25(13),27(18),30(13),32(15),34(19),35(14),36(18),39(18),40(14),42(9),50(12),51(11),52(15),53(12),54(14),55(13),56(9),57(16),58(28),60(11),61(13),63(19),65(20),67(18),70(8),71(14),72(14),76(19),77(10),78(13),79(14),80(14),81(21),91(9),92(12),94(13),95(9),96(8),97(10),98(13),99(9),101(11),102(13…
STKc_TAO3	cd06633	1(11),2(6),3(4),4(5),6(10),7(4),8(8),9(10),10(6),11(5),12(6),13(9),14(4),15(10),16(9),17(6),18(8),19(3),20(9),21(7),22(12),23(2),24(4),25(4),26(3),27(8),28(11),29(8),30(9),31(9),33(7),34(5),36(7),37(2),38(8),39(12),40(5),41(10),42(4),43(10),44(6),45(6),46(5),47(10),48(7),49(5),51(6),52(6),53(8),54(12),56(6),57(6),58(10),59(4),60(10),63(9),64(10),65(9),66(7),67(7),68(7),69(5),71(6),72(8),73(7),74(…	2(6),3(4),4(5),6(10),7(4),8(8),9(10),10(6),11(5),12(6),13(9),14(4),15(10),16(9),17(6),18(8),19(3),20(9),21(7),23(2),24(4),25(4),26(3),27(8),29(8),30(9),31(9),33(7),34(5),36(7),37(2),38(8),40(5),41(10),42(4),43(10),44(6),45(6),46(5),47(10),48(7),49(5),51(6),52(6),53(8),56(6),57(6),58(10),59(4),60(10),63(9),64(10),65(9),66(7),67(7),68(7),69(5),71(6),72(8),73(7),76(5),82(2),83(7),84(8),86(4),87(6),8…
STKc_TAO2	cd06634	1(12),2(12),3(12),4(16),5(6),6(15),7(7),8(12),9(13),10(17),11(7),12(12),13(8),15(14),16(9),17(7),18(13),19(8),21(15),22(19),23(9),24(20),25(15),27(8),28(7),29(24),30(9),31(10),32(12),33(17),34(8),35(17),36(12),37(15),38(10),39(9),40(11),41(11),42(10),43(8),45(11),46(9),47(13),48(16),49(16),50(8),51(8),52(13),54(15),55(24),56(21),57(11),58(12),59(15),60(12),61(6),62(9),63(9),64(20),66(10),67(12),6…	1(12),2(12),3(12),4(16),5(6),6(15),7(7),8(12),9(13),10(17),11(7),12(12),13(8),15(14),16(9),17(7),18(13),19(8),21(15),22(19),23(9),24(20),25(15),27(8),28(7),29(24),30(9),31(10),32(12),33(17),34(8),35(17),36(12),37(15),38(10),39(9),40(11),41(11),42(10),43(8),45(11),46(9),47(13),48(16),49(16),50(8),51(8),52(13),54(15),55(24),56(21),57(11),58(12),59(15),60(12),61(6),62(9),63(9),64(20),66(10),67(12),6…
STKc_TAO1	cd06635	1(9),2(9),3(16),4(8),5(10),6(8),7(10),8(12),9(12),10(10),12(11),13(13),14(4),15(9),16(9),17(11),18(7),19(7),20(11),21(6),22(11),23(6),25(14),26(15),27(6),28(10),29(8),31(13),33(9),34(16),35(12),36(25),37(8),38(4),39(25),40(7),41(9),43(16),44(7),46(12),47(14),48(11),49(6),50(11),51(11),52(8),53(8),55(8),57(12),58(14),59(16),60(6),61(9),62(11),63(9),64(14),65(22),66(18),67(8),68(12),69(14),70(10),7…	1(9),2(9),3(16),4(8),5(10),6(8),7(10),8(12),9(12),10(10),12(11),13(13),14(4),15(9),16(9),17(11),18(7),19(7),20(11),21(6),22(11),23(6),25(14),26(15),27(6),28(10),29(8),31(13),33(9),34(16),35(12),36(25),37(8),38(4),39(25),40(7),41(9),43(16),44(7),46(12),47(14),48(11),49(6),50(11),51(11),52(8),53(8),55(8),57(12),58(14),59(16),60(6),61(9),62(11),63(9),64(14),65(22),66(18),67(8),68(12),69(14),70(10),7…
STKc_MAP4K4_6_N	cd06636	2(3),3(6),4(10),6(10),7(6),8(14),9(11),10(9),11(12),12(8),13(5),14(14),15(9),16(8),17(10),18(3),19(11),20(7),21(8),22(11),24(9),25(14),26(12),28(8),29(7),31(10),32(7),33(14),35(10),37(11),39(4),40(8),41(10),42(14),43(14),44(5),46(7),47(10),48(12),49(11),51(10),57(14),59(9),60(11),62(14),63(11),64(13),65(14),66(13),68(12),69(14),70(9),71(13),74(3),75(14),76(11),78(9),79(9),81(7),82(5),83(9),84(10)…	2(3),3(6),4(10),6(10),7(6),9(11),10(9),12(8),13(5),15(9),16(8),17(10),18(3),19(11),20(7),21(8),22(11),24(9),28(8),29(7),31(10),32(7),35(10),37(11),39(4),40(8),41(10),44(5),46(7),47(10),49(11),51(10),59(9),60(11),63(11),70(9),74(3),76(11),78(9),79(9),81(7),82(5),83(9),84(10),85(11),86(5),87(6),88(5),89(5),90(9),91(6),93(8),94(4),95(5),96(6),97(6),98(9),99(9),100(3),101(11),106(9),107(6),109(9),110…
STKc_TNIK	cd06637	1(13),4(10),6(10),7(13),11(10),12(11),13(18),14(11),15(22),16(14),17(26),21(10),23(15),24(21),26(21),27(12),28(15),31(13),32(16),33(15),37(10),38(10),39(13),40(25),41(10),42(18),44(14),45(18),46(27),47(16),48(22),49(11),50(15),51(19),52(14),53(10),54(12),55(13),56(17),57(15),58(11),59(15),60(10),61(14),62(17),65(17),66(15),68(11),69(10),70(14),72(11),74(13),75(12),81(10),82(14),88(11),89(12),91(1…	13(18),15(22),16(14),17(26),23(15),24(21),26(21),28(15),32(16),33(15),40(25),42(18),44(14),45(18),46(27),47(16),48(22),50(15),51(19),52(14),56(17),57(15),59(15),61(14),62(17),65(17),66(15),70(14),82(14),92(16),93(21),94(21),95(18),98(23),101(14),109(15),115(17),117(16),122(20),123(16),129(25),130(15),131(14),133(21),136(19),141(20),145(14),146(21),149(20),153(14),154(22),155(16),156(25),158(17),1…
STKc_myosinIIIA_N	cd06638	1(6),3(9),4(9),7(15),8(14),9(11),10(13),11(12),13(7),15(10),19(12),20(4),21(10),22(5),23(9),24(12),26(11),28(14),30(10),31(8),33(11),34(10),35(13),37(8),40(14),41(5),42(9),44(12),45(13),46(10),48(9),50(11),55(15),61(13),62(13),65(12),67(15),73(10),76(5),77(13),78(12),80(5),83(7),84(10),85(7),86(5),87(8),88(8),89(4),90(6),91(12),93(15),94(11),95(7),96(6),97(7),98(9),99(14),101(4),102(13),107(5),10…	1(6),3(9),4(9),9(11),10(13),11(12),13(7),15(10),19(12),20(4),21(10),22(5),23(9),24(12),26(11),30(10),31(8),33(11),34(10),35(13),37(8),41(5),42(9),44(12),45(13),46(10),48(9),50(11),61(13),62(13),65(12),73(10),76(5),77(13),78(12),80(5),83(7),84(10),85(7),86(5),87(8),88(8),89(4),90(6),91(12),94(11),95(7),96(6),97(7),98(9),101(4),102(13),107(5),108(8),110(11),111(6),114(5),115(7),117(13),119(9),120(9…
STKc_myosinIIIB_N	cd06639	1(3),3(5),4(5),5(9),6(8),8(7),9(11),10(13),11(15),12(16),14(9),15(14),16(13),17(10),19(6),21(11),23(20),24(5),25(7),26(11),27(6),28(13),29(17),30(10),31(22),32(14),34(9),35(9),37(11),38(9),39(13),40(24),41(8),44(13),45(5),46(8),48(11),49(12),50(7),52(9),53(7),54(10),55(16),56(12),58(18),59(6),60(15),61(7),62(7),63(6),64(6),66(20),67(13),68(7),69(19),70(12),71(16),72(13),74(21),76(9),77(8),78(13),…	1(3),3(5),4(5),5(9),6(8),8(7),9(11),10(13),11(15),12(16),14(9),15(14),16(13),17(10),19(6),21(11),23(20),24(5),25(7),26(11),27(6),28(13),29(17),30(10),31(22),32(14),34(9),35(9),37(11),38(9),39(13),40(24),41(8),44(13),45(5),46(8),48(11),49(12),50(7),52(9),53(7),54(10),55(16),56(12),58(18),59(6),60(15),61(7),62(7),63(6),64(6),66(20),67(13),68(7),69(19),70(12),71(16),72(13),74(21),76(9),77(8),78(13),…
STKc_MST4	cd06640	3(15),4(14),5(17),10(12),11(20),13(22),14(12),15(27),18(23),19(11),20(12),21(15),22(21),23(13),24(17),25(13),26(14),27(12),29(12),30(11),31(11),32(11),35(11),37(23),38(21),39(11),40(19),41(17),42(12),43(22),44(27),45(12),46(21),47(13),48(18),49(11),51(23),52(14),53(12),54(11),55(14),56(16),57(11),58(22),59(27),60(16),61(18),64(15),65(15),66(33),68(14),69(22),70(11),71(11),72(13),73(21),74(21),75(…	3(15),4(14),5(17),11(20),13(22),15(27),18(23),21(15),22(21),23(13),24(17),25(13),26(14),37(23),38(21),40(19),41(17),43(22),44(27),46(21),47(13),48(18),51(23),52(14),55(14),56(16),58(22),59(27),60(16),61(18),64(15),65(15),66(33),68(14),69(22),72(13),73(21),74(21),75(18),76(17),85(15),86(25),87(19),88(25),91(30),93(15),94(20),95(16),96(13),97(15),99(17),102(18),103(16),104(13),105(18),107(19),109(1…
STKc_MST3	cd06641	1(10),3(13),4(14),5(15),7(10),8(8),9(9),10(13),11(18),12(10),13(22),14(13),15(27),16(9),17(8),18(23),19(11),20(12),21(15),22(21),23(13),24(16),25(12),26(14),27(14),28(9),29(14),30(12),31(9),32(11),34(11),35(9),36(10),37(24),38(21),39(11),40(18),41(17),42(13),43(22),44(25),45(13),46(21),47(13),49(11),50(10),51(22),53(12),54(10),55(14),56(17),57(10),58(22),59(25),60(16),61(18),64(14),65(15),67(8),6…	1(10),3(13),4(14),5(15),7(10),9(9),10(13),11(18),12(10),13(22),14(13),15(27),16(9),18(23),19(11),20(12),21(15),22(21),23(13),24(16),25(12),26(14),27(14),28(9),29(14),30(12),31(9),32(11),34(11),35(9),36(10),37(24),38(21),39(11),40(18),41(17),42(13),43(22),44(25),45(13),46(21),47(13),49(11),50(10),51(22),53(12),54(10),55(14),56(17),57(10),58(22),59(25),60(16),61(18),64(14),65(15),68(14),69(20),70(1…
STKc_STK25	cd06642	1(9),2(5),3(16),4(16),5(14),6(9),7(6),8(6),9(11),10(13),12(11),14(13),16(9),17(8),19(12),20(12),21(15),23(14),24(16),25(13),27(12),28(10),29(12),30(12),31(11),32(10),34(9),35(10),36(10),39(12),42(13),45(12),47(14),49(11),50(11),53(12),54(12),55(14),57(10),60(16),63(4),64(14),65(16),67(8),68(14),70(11),71(11),72(13),76(16),77(14),78(8),79(8),80(9),81(13),82(11),83(5),84(13),85(15),89(8),90(7),92(7…	1(9),2(5),6(9),7(6),8(6),9(11),10(13),12(11),14(13),16(9),17(8),19(12),20(12),25(13),27(12),28(10),29(12),30(12),31(11),32(10),34(9),35(10),36(10),39(12),42(13),45(12),49(11),50(11),53(12),54(12),57(10),63(4),67(8),70(11),71(11),72(13),78(8),79(8),80(9),81(13),82(11),83(5),84(13),89(8),90(7),92(7),96(13),98(13),101(11),103(13),104(13),106(9),108(11),110(10),111(7),114(8),115(11),116(8),117(10),11…
STKc_SLK	cd06643	1(10),2(10),4(10),6(14),7(6),8(12),9(8),10(3),13(11),15(12),17(8),18(8),20(10),21(11),22(14),24(9),26(13),28(10),29(7),30(11),31(14),32(11),33(12),35(10),36(9),37(14),39(12),40(13),42(13),47(11),49(10),50(9),53(12),54(11),55(14),57(12),63(5),64(13),65(14),67(6),70(6),71(11),72(14),76(14),77(10),78(7),79(11),80(7),81(10),82(13),83(3),84(9),89(12),91(14),93(7),95(12),97(10),99(12),100(10),102(11),1…	1(10),2(10),4(10),7(6),9(8),10(3),13(11),17(8),18(8),20(10),21(11),24(9),28(10),29(7),30(11),32(11),35(10),36(9),47(11),49(10),50(9),54(11),63(5),67(6),70(6),71(11),77(10),78(7),79(11),80(7),81(10),83(3),84(9),93(7),97(10),100(10),102(11),103(7),106(9),108(6),112(10),113(7),116(8),117(11),118(8),119(10),124(7),129(9),130(9),136(10),139(10),142(10),144(9),161(11),163(11),164(8),172(8),174(10),175(…
STKc_STK10	cd06644	1(5),2(10),4(5),7(9),8(13),9(14),10(11),11(9),15(13),20(12),22(12),24(8),25(7),27(12),28(10),31(10),33(12),35(7),36(7),39(12),40(10),42(8),47(13),54(11),57(10),60(12),61(12),70(6),71(12),72(14),74(7),78(13),79(10),83(14),84(11),85(7),87(9),88(11),90(4),91(10),96(13),98(13),100(9),102(9),104(10),106(11),110(8),111(14),112(14),118(13),119(11),120(6),123(8),125(8),126(10),127(12),130(14),131(7),133(…	1(5),2(10),4(5),7(9),10(11),11(9),24(8),25(7),28(10),31(10),35(7),36(7),40(10),42(8),54(11),57(10),70(6),74(7),79(10),84(11),85(7),87(9),88(11),90(4),91(10),100(9),102(9),104(10),106(11),110(8),119(11),120(6),123(8),125(8),126(10),131(7),136(10),137(9),146(9),149(11),151(9),179(7),181(10),182(8),183(8),184(3),186(10),187(11),191(10),192(6),195(8),200(9),201(9),204(8),206(6),215(8),223(10),224(9),…
STKc_MAP4K3	cd06645	4(17),8(20),9(13),10(14),15(12),16(17),17(11),18(23),19(13),20(24),23(24),26(14),27(23),28(12),29(17),30(11),31(18),34(12),35(15),36(12),39(11),41(13),42(15),43(20),46(18),47(18),48(21),49(15),50(16),51(24),53(11),55(22),57(13),58(15),59(15),60(16),62(22),63(18),64(15),65(18),68(11),69(14),72(14),73(19),75(13),76(11),77(18),78(14),79(19),80(11),81(12),85(13),86(12),89(16),90(21),91(24),92(18),93(…	4(17),8(20),10(14),16(17),18(23),20(24),23(24),26(14),27(23),29(17),31(18),35(15),42(15),43(20),46(18),47(18),48(21),49(15),50(16),51(24),55(22),58(15),59(15),60(16),62(22),63(18),64(15),65(18),69(14),72(14),73(19),77(18),78(14),79(19),89(16),90(21),91(24),92(18),95(17),100(17),101(14),102(15),104(15),105(14),110(16),112(18),117(19),124(23),125(16),128(21),131(16),136(22),140(14),141(24),144(16),…
STKc_MAP4K5	cd06646	1(11),2(8),3(6),5(6),6(5),9(10),10(14),11(9),12(8),13(10),14(4),15(12),16(13),17(11),19(13),21(8),22(8),24(10),25(7),26(13),28(10),30(13),32(6),33(11),34(11),35(13),36(11),37(9),39(9),40(9),41(13),42(14),44(12),46(13),50(11),52(14),53(8),56(8),57(12),58(10),60(14),61(11),67(4),68(8),69(14),71(6),74(7),75(11),76(12),77(14),79(13),80(13),81(11),82(6),83(9),84(7),85(14),86(11),87(3),88(10),93(11),94…	1(11),2(8),3(6),5(6),6(5),9(10),11(9),12(8),13(10),14(4),17(11),21(8),22(8),24(10),25(7),28(10),32(6),33(11),34(11),36(11),37(9),39(9),40(9),50(11),53(8),56(8),58(10),61(11),67(4),68(8),71(6),74(7),75(11),81(11),82(6),83(9),84(7),86(11),87(3),88(10),93(11),94(7),96(11),97(9),99(9),103(7),106(9),108(9),109(11),111(10),113(10),114(10),115(10),116(4),119(6),120(11),121(8),122(10),123(11),127(7),132(…
STKc_PAK_I	cd06647	1(13),2(4),3(11),4(9),5(14),7(6),8(13),9(15),10(9),11(13),12(9),13(15),14(14),15(6),16(8),17(8),18(12),19(14),20(13),21(7),22(6),23(7),24(6),25(14),26(14),27(12),29(13),31(9),32(6),34(10),35(8),36(16),37(16),38(11),40(9),41(14),42(7),43(8),44(11),45(11),46(12),47(8),49(9),50(10),51(13),54(12),56(16),57(14),58(16),62(13),63(10),64(9),66(9),67(13),68(11),69(13),70(15),71(11),75(16),77(5),78(11),79(…	1(13),2(4),3(11),4(9),5(14),7(6),8(13),10(9),11(13),12(9),14(14),15(6),16(8),17(8),18(12),19(14),20(13),21(7),22(6),23(7),24(6),25(14),26(14),27(12),29(13),31(9),32(6),34(10),35(8),38(11),40(9),41(14),42(7),43(8),44(11),45(11),46(12),47(8),49(9),50(10),51(13),54(12),57(14),62(13),63(10),64(9),66(9),67(13),68(11),69(13),71(11),77(5),78(11),79(13),81(7),82(12),84(12),85(10),86(13),89(12),90(13),91(…
STKc_PAK_II	cd06648	1(12),3(6),4(13),5(11),6(9),7(11),8(12),9(15),11(5),12(11),15(12),16(11),19(11),20(11),21(10),22(11),24(7),25(13),27(14),29(13),31(9),34(10),35(14),36(15),38(11),40(15),42(7),43(8),45(15),46(12),47(10),49(11),58(12),61(8),62(7),63(8),64(6),67(13),68(11),69(13),70(16),74(16),79(14),81(10),82(15),84(7),85(10),86(14),88(16),89(15),91(16),92(7),93(10),94(12),95(13),97(4),98(11),103(8),104(15),106(12)…	1(12),3(6),4(13),5(11),6(9),7(11),8(12),11(5),12(11),15(12),16(11),19(11),20(11),21(10),22(11),24(7),25(13),29(13),31(9),34(10),38(11),42(7),43(8),46(12),47(10),49(11),58(12),61(8),62(7),63(8),64(6),67(13),68(11),69(13),81(10),84(7),85(10),92(7),93(10),94(12),95(13),97(4),98(11),103(8),106(12),107(13),115(11),116(12),121(11),125(9),126(8),130(12),131(9),132(10),137(8),142(9),143(9),144(13),147(13…
PKc_MEK2	cd06649	12(13),14(15),16(15),27(13),39(17),41(20),44(21),45(14),47(17),59(18),60(16),62(13),67(18),70(14),75(18),87(17),92(13),107(13),109(13),114(14),121(17),126(17),128(20),129(17),138(13),139(18),142(17),148(13),154(14),155(13),156(13),157(18),159(15),160(13),165(14),172(21),175(13),176(18),177(14),180(15),183(13),184(15),186(16),194(15),198(16),209(13),232(13),234(15),245(13),249(13),258(15),264(13),…	14(15),16(15),39(17),41(20),44(21),47(17),59(18),60(16),67(18),75(18),87(17),121(17),126(17),128(20),129(17),139(18),142(17),157(18),159(15),172(21),176(18),180(15),184(15),186(16),194(15),198(16),234(15),258(15),287(19),288(15)
PKc_MEK1	cd06650	16(14),39(16),41(19),44(20),59(17),67(16),75(16),89(17),114(14),126(14),129(14),133(14),139(16),142(17),152(14),154(14),157(18),159(14),172(18),176(16),184(15),186(14),198(14),221(15),256(14),262(14),285(16),299(15)	41(19),44(20),59(17),89(17),142(17),157(18),172(18)
STKc_MEKK3	cd06651	1(6),3(13),4(7),5(10),6(8),7(8),8(12),9(17),10(11),11(22),12(14),13(25),14(9),15(6),16(23),17(12),18(10),19(18),20(20),21(10),22(15),23(14),24(14),25(12),26(9),27(14),28(14),29(14),30(7),31(18),32(9),33(10),34(15),35(15),36(26),37(6),38(16),39(17),40(12),41(14),42(11),43(9),44(11),45(18),46(18),47(14),48(14),49(7),50(28),51(7),52(15),53(11),54(17),55(11),56(10),57(15),58(19),59(15),60(20),61(22),…	1(6),3(13),4(7),5(10),6(8),7(8),8(12),9(17),10(11),11(22),12(14),13(25),14(9),15(6),16(23),17(12),18(10),19(18),20(20),21(10),22(15),23(14),24(14),25(12),26(9),27(14),28(14),29(14),30(7),31(18),32(9),33(10),34(15),35(15),36(26),37(6),38(16),39(17),40(12),41(14),42(11),43(9),44(11),45(18),46(18),47(14),48(14),49(7),50(28),51(7),52(15),53(11),54(17),55(11),56(10),57(15),58(19),59(15),60(20),61(22),…
STKc_MEKK2	cd06652	2(11),3(13),4(7),5(9),7(9),9(21),10(9),12(11),14(9),17(9),18(8),19(15),20(19),21(8),22(15),23(11),24(13),25(8),26(9),27(9),28(11),29(11),30(8),32(8),33(9),34(10),35(13),37(9),38(12),39(14),40(12),41(10),42(10),43(6),44(8),45(16),46(20),47(13),48(17),49(7),50(19),51(8),52(10),53(10),55(10),56(11),57(13),58(14),60(19),61(17),62(15),63(14),65(6),66(9),67(10),69(6),70(10),71(18),72(6),73(10),74(11),7…	2(11),3(13),4(7),5(9),7(9),9(21),10(9),12(11),14(9),17(9),18(8),19(15),20(19),21(8),22(15),23(11),24(13),25(8),26(9),27(9),28(11),29(11),30(8),32(8),33(9),34(10),35(13),37(9),38(12),39(14),40(12),41(10),42(10),44(8),45(16),46(20),47(13),48(17),49(7),50(19),51(8),52(10),53(10),55(10),56(11),57(13),58(14),60(19),61(17),62(15),63(14),66(9),67(10),70(10),71(18),73(10),74(11),75(10),76(11),77(11),78(1…
STKc_MEKK3_like_u1	cd06653	1(13),2(12),3(14),4(6),5(10),6(4),7(8),8(13),9(18),10(10),11(22),12(14),13(26),14(9),15(6),16(23),17(12),18(10),19(15),20(21),21(9),22(15),23(12),24(15),25(8),26(9),27(13),28(11),29(12),30(8),32(9),34(10),35(16),36(17),37(5),38(11),39(14),41(13),42(15),43(8),44(19),45(16),46(13),47(16),48(15),49(9),50(13),51(8),52(14),53(16),55(13),56(11),58(17),59(13),60(22),61(20),62(19),63(18),65(6),66(11),67(…	1(13),2(12),3(14),4(6),5(10),6(4),7(8),8(13),9(18),10(10),11(22),12(14),13(26),14(9),15(6),16(23),17(12),18(10),19(15),20(21),21(9),22(15),23(12),24(15),25(8),26(9),27(13),28(11),29(12),30(8),32(9),34(10),35(16),36(17),37(5),38(11),39(14),41(13),42(15),43(8),44(19),45(16),46(13),47(16),48(15),49(9),50(13),51(8),52(14),53(16),55(13),56(11),58(17),59(13),60(22),61(20),62(19),63(18),65(6),66(11),67(…
STKc_PAK1	cd06654	1(9),2(11),3(4),4(11),5(15),6(13),8(11),9(13),10(14),11(9),12(11),13(11),14(13),15(10),16(5),17(6),18(9),19(8),20(8),21(15),22(11),23(8),24(8),25(8),26(11),28(10),30(12),32(9),33(7),35(9),36(12),39(11),40(11),41(10),42(15),43(8),44(9),45(12),46(10),47(13),48(7),50(8),51(11),52(14),55(15),56(16),57(14),58(16),60(15),64(9),65(9),67(9),68(13),69(10),70(13),71(15),72(10),75(15),78(6),79(11),80(12),82…	1(9),2(11),3(4),4(11),6(13),8(11),9(13),11(9),12(11),13(11),14(13),15(10),16(5),17(6),18(9),19(8),20(8),22(11),23(8),24(8),25(8),26(11),28(10),30(12),32(9),33(7),35(9),36(12),39(11),40(11),41(10),43(8),44(9),45(12),46(10),47(13),48(7),50(8),51(11),64(9),65(9),67(9),68(13),69(10),70(13),72(10),78(6),79(11),80(12),82(7),83(12),85(10),86(13),87(13),90(12),91(12),92(12),93(7),94(7),95(9),96(12),97(11…
STKc_PAK2	cd06655	1(14),2(6),3(6),4(8),5(12),6(16),7(9),8(12),10(10),11(14),12(7),14(15),15(6),16(8),17(8),18(11),19(7),20(12),21(8),22(7),23(8),24(7),25(13),26(14),27(10),29(11),31(9),32(7),34(8),35(10),36(16),38(10),39(15),40(10),41(16),42(7),43(10),44(9),45(11),46(10),47(7),49(8),50(9),51(14),54(12),55(15),57(14),59(14),63(8),64(9),67(12),68(10),69(13),70(15),71(10),74(14),77(5),78(10),79(12),81(9),82(11),84(9)…	1(14),2(6),3(6),4(8),5(12),7(9),8(12),10(10),11(14),12(7),15(6),16(8),17(8),18(11),19(7),20(12),21(8),22(7),23(8),24(7),25(13),26(14),27(10),29(11),31(9),32(7),34(8),35(10),38(10),40(10),42(7),43(10),44(9),45(11),46(10),47(7),49(8),50(9),51(14),54(12),57(14),59(14),63(8),64(9),67(12),68(10),69(13),71(10),74(14),77(5),78(10),79(12),81(9),82(11),84(9),85(12),86(11),89(14),90(12),91(12),92(8),93(6),…
STKc_PAK3	cd06656	2(3),3(9),4(11),5(13),7(10),9(11),10(7),11(10),12(11),13(14),14(10),15(9),16(7),17(10),18(8),19(8),21(12),22(8),23(9),24(8),25(12),27(10),29(13),31(9),32(7),34(9),35(11),38(12),39(14),40(9),42(8),43(9),44(13),45(10),46(12),47(7),49(8),50(11),51(13),54(13),63(9),64(10),66(9),67(14),68(11),69(13),71(11),77(7),78(11),79(13),81(7),82(13),84(10),85(13),86(13),89(12),90(12),91(14),92(7),93(7),94(9),95(…	2(3),3(9),4(11),7(10),9(11),10(7),11(10),12(11),14(10),15(9),16(7),17(10),18(8),19(8),22(8),23(9),24(8),27(10),31(9),32(7),34(9),35(11),40(9),42(8),43(9),45(10),47(7),49(8),50(11),63(9),64(10),66(9),68(11),71(11),77(7),78(11),81(7),84(10),92(7),93(7),94(9),95(11),96(11),97(5),98(7),103(7),106(9),107(11),112(10),115(9),117(11),118(11),120(10),123(11),124(9),125(8),128(9),130(7),131(8),136(7),141(9…
STKc_PAK4	cd06657	1(7),2(9),3(9),4(8),7(10),8(12),9(6),10(6),11(5),12(5),13(10),14(8),15(14),16(12),17(5),18(9),19(9),21(7),22(9),23(10),24(13),25(4),26(11),28(12),29(14),30(10),32(7),33(8),35(6),36(7),39(10),40(13),41(8),42(13),43(7),44(7),45(9),47(11),48(7),50(7),51(10),52(13),54(14),55(8),59(13),62(10),64(7),65(6),68(11),69(11),70(11),71(13),72(12),73(14),75(13),78(4),79(9),80(11),82(6),83(10),85(8),86(7),87(10…	1(7),2(9),3(9),4(8),7(10),9(6),10(6),11(5),12(5),13(10),14(8),17(5),18(9),19(9),21(7),22(9),23(10),25(4),26(11),30(10),32(7),33(8),35(6),36(7),39(10),41(8),43(7),44(7),45(9),47(11),48(7),50(7),51(10),55(8),62(10),64(7),65(6),68(11),69(11),70(11),78(4),79(9),80(11),82(6),83(10),85(8),86(7),87(10),93(5),94(8),95(6),96(9),97(11),98(3),99(6),104(7),105(10),107(8),108(10),109(8),111(5),115(11),116(10)…
STKc_PAK5	cd06658	1(10),2(10),3(3),5(7),6(7),7(12),8(14),9(9),10(12),11(11),12(8),13(9),14(5),15(5),16(6),18(10),19(13),20(7),22(13),23(8),24(11),25(11),26(10),27(4),28(9),30(11),31(13),32(12),34(8),35(7),37(6),38(9),43(10),44(13),45(7),46(6),47(11),49(11),50(6),52(8),53(10),54(14),57(8),61(13),66(7),67(6),71(12),72(11),73(13),75(14),80(3),81(10),82(12),84(7),85(9),87(7),88(7),89(10),90(14),92(13),94(12),95(5),96(…	1(10),2(10),3(3),5(7),6(7),7(12),9(9),10(12),11(11),12(8),13(9),14(5),15(5),16(6),18(10),20(7),23(8),24(11),25(11),26(10),27(4),28(9),30(11),32(12),34(8),35(7),37(6),38(9),43(10),45(7),46(6),47(11),49(11),50(6),52(8),53(10),57(8),66(7),67(6),71(12),72(11),80(3),81(10),82(12),84(7),85(9),87(7),88(7),89(10),94(12),95(5),96(8),97(6),98(9),99(11),100(4),101(6),106(7),107(11),109(8),110(8),111(8),113(…
STKc_PAK6	cd06659	1(4),2(9),4(17),5(6),6(15),7(11),8(12),9(8),10(10),11(9),12(12),13(7),14(8),15(6),18(17),19(13),21(8),22(5),23(11),24(14),25(11),26(5),27(11),29(11),31(14),33(10),34(8),36(8),37(14),38(17),40(9),42(13),43(16),44(7),45(6),46(10),47(14),48(13),49(9),51(11),52(9),53(13),55(17),56(5),60(14),63(14),65(9),66(8),70(12),71(13),72(17),74(17),76(17),79(5),80(11),81(14),83(6),84(16),86(10),87(13),88(16),89(…	1(4),2(9),5(6),7(11),8(12),9(8),10(10),11(9),12(12),13(7),14(8),15(6),19(13),21(8),22(5),23(11),25(11),26(5),27(11),29(11),33(10),34(8),36(8),40(9),42(13),44(7),45(6),46(10),48(13),49(9),51(11),52(9),53(13),56(5),65(9),66(8),70(12),71(13),79(5),80(11),83(6),86(10),87(13),91(12),93(13),94(6),95(8),96(7),97(10),98(11),99(6),100(10),105(9),106(11),108(9),109(11),114(12),116(12),117(10),118(11),120(1…
PX_SNX1_2_like	cd06859	51(5),53(5)	51(5),53(5)
PX_SNX7_30_like	cd06860	95(5)	95(5)
PX_Atg24p	cd06863	124(7)	124(7)
PX_SNARE	cd06897	51(5),53(6)	53(6)
M14_MpaA_like	cd06904	66(5)	66(5)
M14-like_8	cd06905	99(5),108(7),257(5),284(5)	108(7)
NR_DBD_like	cd06916	14(5),17(5),26(6),30(5),49(9),75(7)	26(6),49(9),75(7)
STKc_NAK1_like	cd06917	1(13),2(14),3(6),4(8),5(8),6(8),7(13),8(14),9(10),10(24),11(15),12(25),13(9),14(8),16(11),17(12),18(15),19(20),22(13),23(17),24(11),25(10),26(13),29(10),31(11),32(9),33(11),34(31),36(8),37(11),38(16),39(10),40(19),41(13),42(14),43(23),44(19),45(18),46(12),47(11),48(25),50(10),51(12),52(19),53(14),55(17),56(15),57(15),58(12),65(8),66(6),67(9),69(6),70(16),71(17),73(7),74(14),75(19),76(10),77(11),7…	1(13),2(14),3(6),4(8),5(8),6(8),7(13),8(14),9(10),10(24),11(15),12(25),13(9),14(8),16(11),17(12),18(15),19(20),22(13),23(17),24(11),25(10),26(13),29(10),31(11),32(9),33(11),34(31),36(8),37(11),38(16),39(10),40(19),41(13),42(14),43(23),44(19),45(18),46(12),47(11),48(25),50(10),51(12),52(19),53(14),55(17),56(15),57(15),58(12),65(8),66(6),67(9),69(6),70(16),71(17),73(7),74(14),75(19),76(10),77(11),7…
RNAP_II_RPB11	cd06926	64(3)	64(3)
RNAP_L	cd06927	27(3)	27(3)
NR_LBD_F1	cd06929	12(5),29(7),53(5),108(5),113(6),233(6)	29(7),113(6),233(6)
NR_LBD_F2	cd06930	9(6),26(7),48(6),52(5),73(5),110(5)	9(6),26(7),48(6)
NR_LBD_HNF4_like	cd06931	42(6),62(7),84(6),125(6),157(6)	42(6),62(7),84(6),125(6),157(6)
NR_LBD_RAR	cd06937	112(9)	112(9)
NR_LBD_Sex_1_like	cd06942	29(5),64(5),74(9),349(5)	74(9)
NR_LBD_RXR_like	cd06943	68(7),92(6),141(6),187(6)	68(7),92(6),141(6),187(6)
NR_LBD_Nurr1_like	cd06945	141(7),245(6)	141(7)
NR_LBD_ERR	cd06946	93(7)	93(7)
NR_LBD_DHR4_like	cd06953	56(6),78(6),159(6),270(6)	56(6),78(6),159(6),270(6)
NR_DBD_VDR	cd06955	3(6),4(6),34(6),46(9),58(6),65(7),84(6)	3(6),4(6),34(6),46(9),58(6),65(7),84(6)
NR_DBD_RXR	cd06956	28(6),40(9),52(6),59(7)	40(9),59(7)
NR_DBD_PNR_like_2	cd06957	26(6),38(9),51(6),58(7),75(6)	38(9),58(7)
NR_DBD_COUP_TF	cd06958	14(5),17(5),26(6),30(5),33(5),38(9),50(6),57(7)	38(9),57(7)
NR_DBD_EcR_like	cd06959	15(5),18(5),27(6),31(5),34(5),39(9),51(6),58(7),71(5)	39(9),58(7)
NR_DBD_HNF4A	cd06960	14(5),17(5),26(6),30(5),33(5),39(9),53(6),60(7)	39(9),60(7)
NR_DBD_TR	cd06961	15(5),18(5),27(6),31(5),41(9),57(6),64(7)	41(9),64(7)
NR_DBD_FXR	cd06962	29(6),41(9),53(6),60(7)	41(9),60(7)
NR_DBD_GR_like	cd06963	14(5),17(5),26(6),30(5),33(5),38(9),50(6),57(7)	38(9),57(7)
NR_DBD_RAR	cd06964	1(7),32(6),44(9),56(6),63(7)	1(7),44(9),63(7)
NR_DBD_Ppar	cd06965	27(6),40(9),55(6),62(7),84(6)	40(9),62(7)
NR_DBD_CAR	cd06966	28(6),40(9),52(6),59(8)	40(9),59(8)
NR_DBD_TR2_like	cd06967	1(7),31(6),35(6),43(9),55(6),62(7)	1(7),43(9),62(7)
NR_DBD_ROR	cd06968	33(6),45(9),57(6),64(7)	45(9),64(7)
NR_DBD_NGFI-B	cd06969	28(6),40(9),53(6),60(7)	40(9),60(7)
NR_DBD_PNR	cd06970	3(7),34(6),46(6),59(6),66(7)	3(7),66(7)
RNAP_RPB11_like	cd07027	30(3)	30(3)
RNAP_I_III_AC19	cd07029	27(3)	27(3)
TPP_PYR_DXS_TK_like	cd07033	223(5)	223(5)
TPP_PYR_POX_like	cd07035	186(3)	186(3)
TPP_PYR_PDC_IPDC_like	cd07038	166(3)	166(3)
TPP_PYR_POX	cd07039	129(3)	129(3)
HP_PGM_like	cd07067	180(4)	180(4)
NR_LBD_ER_like	cd07068	93(7)	93(7)
NR_LBD_SF-1	cd07070	41(5),49(5),66(6),211(5)	66(6)
NR_LBD_AR	cd07073	38(5)	38(5)
NR_LBD_PR	cd07074	38(5),55(4)	38(5)
NR_LBD_MR	cd07075	55(4)	55(4)
NR_LBD_GR	cd07076	38(5),55(4)	38(5),55(4)
ALDH_F20_ACDH_EutE-like	cd07081	68(4),260(5),271(4),324(4)	260(5)
ALDH_F7_AASADH	cd07130	61(5),104(8),331(5)	104(8)
NR_DBD_PNR_like	cd07154	26(6),38(9),52(6),59(7)	38(9),59(7)
NR_DBD_ER_like	cd07155	26(6),38(9),50(6),57(7)	38(9),57(7)
NR_DBD_VDR_like	cd07156	14(5),17(5),26(6),30(5),40(9),52(6),59(7)	40(9),59(7)
2DBD_NR_DBD1	cd07157	16(5),19(5),28(6),32(5),50(9),62(6),69(7)	50(9),69(7)
NR_DBD_Ppar_like	cd07158	26(6),39(9),51(6),58(7)	39(9),58(7)
NR_DBD_LXR	cd07160	14(5),34(5),37(5),46(6),50(5),60(9),72(6),79(7),92(5),93(6)	60(9),79(7)
NR_DBD_EcR	cd07161	17(5),20(5),29(6),33(5),36(5),41(9),53(6),60(7),73(5),90(7)	41(9),60(7),90(7)
NR_DBD_PXR	cd07162	27(6),39(9),52(6),59(7),73(6)	39(9),59(7)
NR_DBD_TLX	cd07163	3(8),35(6),47(9),64(6),71(7),88(8)	3(8),47(9),71(7),88(8)
NR_DBD_PNR_like_1	cd07164	26(6),38(9),50(6),57(7)	38(9),57(7)
NR_DBD_DmE78_like	cd07165	26(6),38(9),50(6),57(7)	38(9),57(7)
NR_DBD_REV_ERB	cd07166	31(6),35(6),44(9),56(6),63(7)	44(9),63(7)
NR_DBD_Lrh-1_like	cd07167	14(5),17(5),26(6),30(5),38(9),53(6),60(7),84(5)	38(9),60(7)
NR_DBD_DHR4_like	cd07168	3(6),34(6),46(9),59(6),66(7)	46(9),66(7)
NR_DBD_GCNF_like	cd07169	3(7),34(6),46(9),58(6),65(7),89(6)	3(7),46(9),65(7)
NR_DBD_ERR	cd07170	1(8),32(6),44(9),56(6),63(7)	1(8),44(9),63(7)
NR_DBD_ER	cd07171	31(6),44(9),56(6),63(7)	44(9),63(7)
NR_DBD_GR_PR	cd07172	18(5),21(5),30(6),34(5),51(9),63(6),70(7)	51(9),70(7)
NR_DBD_AR	cd07173	31(6),43(9),55(6),62(7)	43(9),62(7)
2DBD_NR_DBD2	cd07179	14(5),17(5),26(6),30(5),33(5),45(9),58(6),65(7)	26(6),45(9),58(6),65(7)
nitrilase	cd07197	120(4)	120(4)
Pat_hypo_W_succinogenes_WS1459_like	cd07210	255(4)	255(4)
CHD	cd07302	4(6),57(5),255(9),307(5)	4(6),255(9)
MPP_PP2B	cd07416	187(6)	187(6)
Nucleotidyl_cyc_III	cd07556	4(6),150(9)	150(9)
Peptidase_S41_TRI	cd07562	66(3)	66(3)
Peptidase_S41_IRBP	cd07563	17(4),75(5)	75(5)
nitrilase_1_R1	cd07578	63(5)	63(5)
nitrilase_6	cd07584	70(5)	70(5)
BAR_Endophilin_B	cd07594	127(3)	127(3)
BAR_Gvp36	cd07600	200(3)	200(3)
I-BAR_IMD	cd07605	151(4)	151(4)
BAR_Endophilin_A1	cd07613	120(3),150(3)	120(3),150(3)
BAR_Endophilin_A2	cd07614	120(3)	120(3)
BAR_Endophilin_A3	cd07615	120(3)	120(3)
BAR_Endophilin_B2	cd07617	125(3)	125(3)
I-BAR_IMD_BAIAP2L2	cd07644	146(4)	146(4)
I-BAR_IMD_BAIAP2L1	cd07645	148(4)	148(4)
I-BAR_IMD_IRSp53	cd07646	153(4)	153(4)
F-BAR_Fes_Fer	cd07657	80(3)	80(3)
BAR_PICK1	cd07659	167(4)	167(4)
BAR_Arfaptin	cd07660	181(4)	181(4)
Ig1_Robo	cd07693	2(7),4(8),6(9),7(7),9(11),10(8),13(7),16(7),17(7),18(9),19(7),24(7),25(8),26(10),28(9),29(7),32(8),33(7),34(8),35(13),36(7),40(7),43(7),49(12),50(7),51(10),53(11),54(8),55(15),58(9),64(9),69(12),70(7),73(9),76(11),78(8),83(8),84(9),86(11),87(8),89(9),96(8),98(11),100(7)	6(9),9(11),18(9),28(9),35(13),49(12),53(11),55(15),58(9),64(9),69(12),73(9),76(11),84(9),86(11),89(9),98(11)
IgC_MHC_I_alpha3	cd07698	10(7),16(5),19(5),32(8),37(5),53(5),54(5),66(6)	10(7),32(8)
KRAB_A-box	cd07765	3(7),25(10),43(5),47(7),48(4),50(6),58(8),59(9)	3(7),25(10),43(5),47(7),48(4),50(6),58(8),59(9)
STKc_CDK_like	cd07829	1(5),13(9),29(15),30(10),32(14),40(6),41(7),43(5),45(6),46(15),49(19),53(9),56(9),65(5),66(6),73(7),74(15),77(12),96(5),102(9),104(7),105(9),116(10),117(8),127(5),129(6),132(9),133(7),137(11),141(15),149(11),150(10),156(10),161(8),163(15),166(11),168(18),173(10),174(14),191(9),207(7),215(5),216(8),217(9),226(11),230(11),232(10),235(9),241(10),244(11),249(10),252(6),270(5),272(10),279(5),281(5),28…	13(9),29(15),30(10),32(14),41(7),46(15),49(19),53(9),56(9),73(7),74(15),77(12),102(9),104(7),105(9),116(10),117(8),132(9),133(7),137(11),141(15),149(11),150(10),156(10),161(8),163(15),166(11),168(18),173(10),174(14),191(9),207(7),216(8),217(9),226(11),230(11),232(10),235(9),241(10),244(11),249(10),272(10),287(12),292(12),301(11),320(13),323(9),334(9),341(7),354(12),359(12),360(7),361(10),362(10),…
STKc_MAK_like	cd07830	1(5),3(8),4(8),7(11),12(7),14(12),15(11),16(16),18(11),21(17),22(10),23(15),58(11),59(15),60(8),62(8),74(18),75(14),80(15),89(25),91(6),92(20),95(14),96(14),98(7),99(14),101(8),102(13),103(12),110(5),115(10),116(8),117(6),118(9),122(9),128(10),131(13),138(9),146(6),149(11),152(11),153(12),154(15),158(20),161(11),162(9),164(19),165(9),168(10),169(17),173(8),175(15),178(11),179(9),185(9),186(15),18…	3(8),4(8),7(11),12(7),14(12),15(11),16(16),18(11),21(17),22(10),23(15),58(11),59(15),60(8),62(8),74(18),75(14),80(15),89(25),91(6),92(20),95(14),96(14),98(7),99(14),101(8),102(13),103(12),115(10),116(8),117(6),118(9),122(9),128(10),131(13),138(9),146(6),149(11),152(11),153(12),154(15),158(20),161(11),162(9),164(19),165(9),168(10),169(17),173(8),175(15),178(11),179(9),185(9),186(15),187(20),214(18…
STKc_MOK	cd07831	2(10),6(15),7(14),14(11),15(10),16(13),18(14),21(23),23(9),24(16),25(15),26(13),27(10),29(10),33(18),35(22),39(17),41(18),42(15),43(10),44(9),45(9),48(10),52(10),53(20),54(20),55(14),56(14),57(18),60(12),61(14),64(14),66(10),67(12),69(15),70(18),71(9),72(13),73(12),74(13),75(10),76(10),82(15),85(21),86(13),87(11),89(14),90(10),94(14),101(9),102(13),103(13),105(17),107(18),108(10),110(11),111(9),1…	2(10),6(15),7(14),14(11),15(10),16(13),18(14),21(23),24(16),25(15),26(13),27(10),29(10),33(18),35(22),39(17),41(18),42(15),43(10),48(10),52(10),53(20),54(20),55(14),56(14),57(18),60(12),61(14),64(14),66(10),67(12),69(15),70(18),72(13),73(12),74(13),75(10),76(10),82(15),85(21),86(13),87(11),89(14),90(10),94(14),102(13),103(13),105(17),107(18),108(10),110(11),112(20),113(15),114(10),115(11),116(10)…
STKc_CCRK	cd07832	1(15),2(6),3(11),4(10),5(9),6(16),7(18),8(11),10(15),12(10),13(8),15(12),16(12),17(17),18(20),19(13),21(13),22(19),23(10),24(12),27(14),28(14),29(11),30(10),32(10),34(17),35(18),37(7),38(21),39(17),40(16),41(13),42(19),43(14),44(11),45(24),47(17),48(15),49(13),51(19),52(11),53(14),54(14),55(14),56(14),57(20),58(23),59(18),65(20),67(7),68(15),69(14),70(34),71(8),72(16),73(22),74(9),75(13),76(13),7…	1(15),3(11),4(10),5(9),6(16),7(18),8(11),10(15),12(10),13(8),15(12),16(12),17(17),18(20),19(13),21(13),22(19),23(10),24(12),27(14),28(14),29(11),30(10),32(10),34(17),35(18),37(7),38(21),39(17),40(16),41(13),42(19),43(14),44(11),45(24),47(17),48(15),49(13),51(19),52(11),53(14),54(14),55(14),56(14),57(20),58(23),59(18),65(20),67(7),68(15),69(14),70(34),71(8),72(16),73(22),74(9),75(13),76(13),77(18)…
STKc_CDKL	cd07833	2(9),4(9),9(10),13(10),14(7),16(10),17(14),18(16),20(9),25(9),30(15),31(8),33(9),38(12),39(12),41(22),61(13),63(12),65(10),71(7),86(7),87(10),89(12),91(9),92(15),97(6),98(9),99(7),100(7),109(13),112(10),118(12),119(8),123(10),124(18),131(12),132(12),138(10),145(14),148(7),149(8),152(21),156(15),157(21),168(8),173(8),174(14),183(9),191(7),197(7),202(14),203(12),207(6),211(10),214(7),220(8),221(12)…	2(9),4(9),9(10),13(10),14(7),16(10),17(14),18(16),20(9),25(9),30(15),31(8),33(9),38(12),39(12),41(22),61(13),63(12),65(10),71(7),86(7),87(10),89(12),91(9),92(15),98(9),99(7),100(7),109(13),112(10),118(12),119(8),123(10),124(18),131(12),132(12),138(10),145(14),148(7),149(8),152(21),156(15),157(21),168(8),173(8),174(14),183(9),191(7),197(7),202(14),203(12),211(10),214(7),220(8),221(12),224(10),237(…
STKc_MAPK	cd07834	2(6),4(11),10(11),15(6),17(10),18(10),19(16),21(12),24(17),26(11),44(15),45(11),46(10),48(13),66(19),71(7),73(7),74(6),77(8),88(17),91(14),94(6),95(14),98(8),99(15),103(6),116(6),117(10),118(6),119(9),121(11),125(14),128(20),131(23),132(9),143(10),144(19),150(7),152(11),153(9),155(18),156(9),158(10),159(10),160(16),164(8),166(14),169(10),170(9),176(10),187(9),197(16),201(16),202(7),232(7),237(9),…	4(11),10(11),17(10),18(10),19(16),21(12),24(17),26(11),44(15),45(11),46(10),48(13),66(19),71(7),73(7),77(8),88(17),91(14),95(14),98(8),99(15),117(10),119(9),121(11),125(14),128(20),131(23),132(9),143(10),144(19),150(7),152(11),153(9),155(18),156(9),158(10),159(10),160(16),164(8),166(14),169(10),170(9),176(10),187(9),197(16),201(16),202(7),232(7),237(9),240(7),241(12),245(8),247(9),250(11),251(20)…
STKc_CDK1_CdkB_like	cd07835	2(10),4(10),5(19),6(18),7(12),8(26),9(14),11(10),14(11),15(11),16(16),17(21),18(13),20(10),21(16),22(8),27(15),28(11),29(12),30(11),32(10),34(15),35(26),36(22),37(10),38(17),39(15),40(10),41(19),42(19),43(14),44(8),45(18),46(19),48(10),49(16),50(23),52(12),53(10),54(13),55(15),57(22),58(25),59(16),64(17),67(14),68(14),70(8),71(14),72(20),74(10),75(13),76(20),77(22),79(14),80(12),81(10),82(8),84(1…	2(10),4(10),5(19),6(18),7(12),8(26),9(14),11(10),14(11),15(11),16(16),17(21),18(13),20(10),21(16),27(15),28(11),29(12),30(11),32(10),34(15),35(26),36(22),37(10),38(17),39(15),40(10),41(19),42(19),43(14),45(18),46(19),48(10),49(16),50(23),52(12),53(10),54(13),55(15),57(22),58(25),59(16),64(17),67(14),68(14),71(14),72(20),74(10),75(13),76(20),77(22),79(14),80(12),81(10),84(10),85(11),86(13),88(14),…
STKc_Pho85	cd07836	1(17),2(8),3(9),6(13),7(18),8(11),9(24),10(13),12(9),13(8),15(10),16(11),17(15),19(12),21(12),22(17),23(14),24(8),25(10),26(12),27(12),28(10),30(12),35(16),36(12),37(17),38(13),39(24),40(18),42(19),44(11),46(11),47(25),49(11),50(11),52(18),54(19),55(23),56(16),57(17),60(12),61(13),64(14),65(21),67(9),68(17),70(20),71(19),72(13),74(12),76(9),77(11),78(11),80(13),82(21),83(18),84(15),85(10),86(20),…	1(17),3(9),6(13),7(18),8(11),9(24),10(13),12(9),15(10),16(11),17(15),19(12),21(12),22(17),23(14),25(10),26(12),27(12),28(10),30(12),35(16),36(12),37(17),38(13),39(24),40(18),42(19),44(11),46(11),47(25),49(11),50(11),52(18),54(19),55(23),56(16),57(17),60(12),61(13),64(14),65(21),67(9),68(17),70(20),71(19),72(13),74(12),76(9),77(11),78(11),80(13),82(21),83(18),84(15),85(10),86(20),87(12),89(15),90(…
STKc_CdkB_plant	cd07837	2(16),3(6),6(9),9(11),10(27),13(11),14(8),16(12),17(12),18(16),20(11),22(15),24(7),25(9),28(14),29(9),31(11),36(18),37(20),40(16),41(17),43(5),44(12),45(16),48(14),51(11),52(11),56(19),57(23),58(11),59(17),60(23),62(7),63(14),64(13),66(6),67(14),69(8),70(16),71(11),73(13),82(7),83(5),84(5),85(10),86(11),87(8),88(8),89(7),90(7),91(10),93(10),94(5),97(21),98(18),100(14),102(10),103(13),104(19),109(…	2(16),3(6),6(9),9(11),10(27),13(11),14(8),16(12),17(12),18(16),20(11),22(15),24(7),25(9),28(14),29(9),31(11),36(18),37(20),40(16),41(17),43(5),44(12),45(16),48(14),51(11),52(11),56(19),57(23),58(11),59(17),60(23),62(7),63(14),64(13),66(6),67(14),69(8),70(16),71(11),73(13),82(7),83(5),84(5),85(10),86(11),87(8),88(8),89(7),90(7),91(10),93(10),94(5),97(21),98(18),100(14),102(10),103(13),104(19),109(…
STKc_CDK4_6_like	cd07838	2(11),4(8),5(13),6(18),7(10),14(12),15(11),16(16),17(22),18(11),20(14),21(14),28(14),29(11),30(9),32(12),34(15),37(8),38(21),39(20),40(14),44(14),45(13),46(9),50(8),52(12),56(9),57(12),58(15),61(17),62(15),63(12),64(12),65(12),66(15),69(12),70(14),73(10),76(8),77(13),79(11),82(8),96(9),97(15),98(8),100(8),101(8),102(8),106(14),107(18),109(15),113(12),114(11),115(15),117(9),120(8),122(8),123(10),1…	2(11),5(13),6(18),7(10),14(12),15(11),16(16),17(22),18(11),20(14),21(14),28(14),29(11),30(9),32(12),34(15),38(21),39(20),40(14),44(14),45(13),46(9),52(12),56(9),57(12),58(15),61(17),62(15),63(12),64(12),65(12),66(15),69(12),70(14),73(10),77(13),79(11),96(9),97(15),106(14),107(18),109(15),113(12),114(11),115(15),117(9),123(10),126(10),127(13),128(11),132(15),135(10),137(20),138(16),140(10),141(9),…
STKc_CDK5	cd07839	2(5),3(12),4(6),5(3),8(11),10(14),12(9),13(7),15(12),16(12),19(10),23(9),24(10),25(12),26(13),28(11),30(11),35(13),36(14),38(12),41(8),42(11),43(14),45(11),46(13),47(12),50(11),51(11),52(13),54(10),60(7),61(13),62(14),64(8),67(6),68(10),69(14),74(10),75(7),76(7),77(9),78(10),79(8),80(7),81(13),84(12),86(8),88(10),90(12),91(11),92(12),94(8),95(12),96(10),99(7),100(10),101(14),102(10),104(6),106(12…	2(5),4(6),5(3),8(11),12(9),13(7),19(10),23(9),24(10),28(11),30(11),41(8),42(11),45(11),50(11),51(11),54(10),60(7),64(8),67(6),68(10),74(10),75(7),76(7),77(9),78(10),79(8),80(7),86(8),88(10),91(11),94(8),96(10),99(7),100(10),102(10),104(6),108(10),109(8),112(7),113(10),114(9),115(10),120(7),125(10),126(9),132(10),138(10),140(9),151(6),165(11),168(9),170(10),171(10),177(9),180(10),186(10),189(9),19…
STKc_CDK9_like	cd07840	2(12),11(11),16(8),18(12),19(12),22(13),27(11),49(15),50(14),51(10),53(11),64(19),66(14),67(9),68(10),72(11),76(15),82(23),91(8),92(15),94(8),95(12),96(13),118(13),119(9),120(12),121(10),124(10),125(18),129(14),130(15),142(7),150(17),159(9),165(10),166(17),170(8),172(15),175(12),191(9),218(10),224(7),225(9),226(8),233(8),234(8),247(8),267(8),272(9),273(8),277(9),283(15),284(21),286(10),288(12),28…	2(12),11(11),16(8),18(12),19(12),22(13),27(11),49(15),50(14),51(10),53(11),64(19),66(14),67(9),68(10),72(11),76(15),82(23),91(8),92(15),94(8),95(12),96(13),118(13),119(9),120(12),121(10),124(10),125(18),129(14),130(15),150(17),159(9),165(10),166(17),170(8),172(15),175(12),191(9),218(10),225(9),226(8),233(8),234(8),247(8),267(8),272(9),273(8),277(9),283(15),284(21),286(10),288(12),289(9),293(15),3…
STKc_CDK7	cd07841	4(10),5(9),9(11),14(8),16(11),17(12),18(18),20(13),24(11),25(13),29(16),30(9),32(10),37(8),38(20),42(11),43(7),57(12),61(8),64(9),70(22),73(22),76(14),79(8),80(15),82(13),83(9),84(16),91(11),92(13),93(14),94(11),97(9),103(13),106(17),112(7),114(13),116(16),117(11),118(13),124(9),126(9),127(10),129(19),130(10),132(9),133(10),138(8),140(15),143(12),144(9),145(17),147(22),151(16),152(26),158(9),167(…	4(10),5(9),9(11),16(11),17(12),18(18),20(13),24(11),25(13),29(16),30(9),32(10),38(20),42(11),57(12),64(9),70(22),73(22),76(14),80(15),82(13),83(9),84(16),91(11),92(13),93(14),94(11),97(9),103(13),106(17),114(13),116(16),117(11),118(13),124(9),126(9),127(10),129(19),130(10),132(9),133(10),140(15),143(12),144(9),145(17),147(22),151(16),152(26),158(9),167(13),191(9),194(9),195(12),196(14),198(10),19…
STKc_CDK8_like	cd07842	2(6),3(9),4(6),5(6),7(16),9(7),13(8),14(8),16(10),17(9),18(14),19(18),20(9),23(14),24(6),25(7),82(6),104(7),105(8),106(10),107(12),108(8),110(11),111(8),112(12),114(11),115(8),116(13),117(5),118(8),119(10),120(7),123(5),128(12),130(6),131(7),132(7),133(6),134(10),135(8),140(12),141(11),142(5),145(8),146(12),148(13),150(11),151(18),152(15),155(5),156(10),157(12),159(6),160(11),162(5),163(13),164(1…	2(6),3(9),4(6),5(6),7(16),9(7),13(8),14(8),16(10),17(9),18(14),19(18),20(9),23(14),24(6),25(7),82(6),104(7),105(8),106(10),107(12),108(8),110(11),111(8),112(12),114(11),115(8),116(13),118(8),119(10),120(7),128(12),130(6),131(7),132(7),133(6),134(10),135(8),140(12),141(11),145(8),146(12),148(13),150(11),151(18),152(15),156(10),157(12),159(6),160(11),163(13),164(13),168(8),170(8),171(15),172(8),173…
STKc_CDC2L1	cd07843	5(10),7(9),9(8),10(8),12(11),13(16),14(8),15(11),16(9),18(9),19(8),21(8),22(11),23(12),25(9),26(12),27(14),28(14),29(8),30(7),31(13),32(14),33(11),34(9),36(11),38(12),39(21),40(29),41(10),42(20),44(14),45(26),46(7),49(7),56(7),57(25),59(8),60(9),61(13),62(15),63(14),65(16),66(13),68(15),71(9),72(10),74(8),75(13),76(12),78(7),79(16),80(17),81(21),82(11),86(8),87(9),88(13),89(12),90(9),92(8),93(8),…	5(10),7(9),12(11),13(16),15(11),16(9),18(9),22(11),23(12),25(9),26(12),27(14),28(14),31(13),32(14),33(11),34(9),36(11),38(12),39(21),40(29),41(10),42(20),44(14),45(26),57(25),60(9),61(13),62(15),63(14),65(16),66(13),68(15),71(9),72(10),75(13),76(12),79(16),80(17),81(21),82(11),87(9),88(13),89(12),90(9),94(11),96(12),97(18),98(19),99(15),100(10),101(15),102(21),103(10),104(10),105(14),106(16),107(…
STKc_PCTAIRE_like	cd07844	1(5),2(7),3(14),5(14),7(8),8(10),9(5),10(7),11(18),12(18),13(11),14(26),15(12),16(25),17(9),18(7),19(24),20(11),21(11),22(16),23(21),26(11),27(17),28(13),29(9),30(12),31(13),32(12),33(10),35(12),36(8),37(13),38(26),39(24),40(14),41(11),42(19),43(11),44(24),45(20),47(19),48(17),49(14),51(9),52(23),54(13),55(12),57(16),60(23),61(18),62(18),64(8),65(12),66(13),68(7),69(15),70(19),71(8),72(10),73(16)…	2(7),3(14),5(14),7(8),8(10),10(7),11(18),12(18),13(11),14(26),15(12),16(25),17(9),18(7),19(24),20(11),21(11),22(16),23(21),26(11),27(17),28(13),29(9),30(12),31(13),32(12),33(10),35(12),36(8),37(13),38(26),39(24),40(14),41(11),42(19),43(11),44(24),45(20),47(19),48(17),49(14),51(9),52(23),54(13),55(12),57(16),60(23),61(18),62(18),64(8),65(12),66(13),68(7),69(15),70(19),71(8),72(10),73(16),74(18),75…
STKc_CDK10	cd07845	1(15),2(9),3(15),5(14),6(12),7(9),8(13),9(5),10(14),11(11),12(7),13(18),14(21),15(12),16(24),17(14),18(25),19(10),20(8),22(14),23(12),24(16),25(22),26(12),27(14),28(16),29(19),30(8),31(7),32(13),33(16),34(12),35(9),37(12),39(17),40(30),41(26),42(16),43(17),44(15),45(24),46(31),47(10),48(8),49(7),50(13),51(7),52(12),53(12),54(10),57(9),58(12),60(15),61(12),62(24),63(24),64(17),65(20),67(6),68(14),…	1(15),2(9),3(15),5(14),6(12),7(9),8(13),10(14),11(11),12(7),13(18),14(21),15(12),16(24),17(14),18(25),19(10),20(8),22(14),23(12),24(16),25(22),26(12),27(14),28(16),29(19),30(8),31(7),32(13),33(16),34(12),35(9),37(12),39(17),40(30),41(26),42(16),43(17),44(15),45(24),46(31),47(10),48(8),49(7),50(13),51(7),52(12),53(12),54(10),57(9),58(12),60(15),61(12),62(24),63(24),64(17),65(20),67(6),68(14),69(13…
STKc_CDKL2_3	cd07846	2(16),4(10),5(9),7(18),8(17),9(12),10(23),13(10),14(8),16(13),17(13),18(17),20(11),22(14),23(15),24(11),25(7),26(14),27(16),28(14),29(10),31(9),35(16),36(16),37(22),38(14),39(12),40(17),41(21),43(7),44(12),45(21),46(9),47(11),48(14),49(11),50(25),52(9),53(12),57(20),58(23),59(17),60(18),62(9),63(14),64(17),66(8),67(12),69(9),70(15),71(14),73(21),74(17),75(16),76(11),77(9),79(10),80(11),82(7),83(1…	2(16),4(10),5(9),7(18),8(17),9(12),10(23),13(10),14(8),16(13),17(13),18(17),20(11),22(14),23(15),24(11),26(14),27(16),28(14),29(10),31(9),35(16),36(16),37(22),38(14),39(12),40(17),41(21),44(12),45(21),46(9),47(11),48(14),49(11),50(25),52(9),53(12),57(20),58(23),59(17),60(18),62(9),63(14),64(17),66(8),67(12),69(9),70(15),71(14),73(21),74(17),75(16),76(11),77(9),79(10),80(11),83(16),85(20),86(23),8…
STKc_CDKL1_4	cd07847	1(10),2(19),3(6),4(9),5(7),6(8),7(20),8(18),9(11),10(27),11(15),12(26),13(10),14(9),16(12),17(11),18(18),19(21),20(9),22(15),23(19),24(9),25(8),26(14),27(15),28(17),29(10),31(10),32(8),33(15),36(12),37(19),39(8),40(23),41(21),42(18),43(13),44(25),45(13),46(11),47(12),48(8),49(25),51(12),52(13),53(13),54(17),55(11),56(21),57(22),58(17),59(18),61(7),62(14),63(15),65(9),66(17),67(23),68(7),69(14),70…	1(10),2(19),3(6),4(9),5(7),6(8),7(20),8(18),9(11),10(27),11(15),12(26),13(10),14(9),16(12),17(11),18(18),19(21),20(9),22(15),23(19),24(9),25(8),26(14),27(15),28(17),29(10),31(10),32(8),33(15),36(12),37(19),39(8),40(23),41(21),42(18),43(13),44(25),45(13),46(11),47(12),48(8),49(25),51(12),52(13),53(13),54(17),55(11),56(21),57(22),58(17),59(18),61(7),62(14),63(15),65(9),66(17),67(23),68(7),69(14),70…
STKc_CDKL5	cd07848	1(7),2(9),4(7),7(10),8(14),9(7),10(11),11(8),12(11),13(8),14(6),15(11),17(8),18(9),22(10),23(11),24(6),25(7),26(6),27(9),28(8),29(6),33(8),34(11),35(12),36(8),37(14),38(12),39(7),68(8),69(11),70(11),71(15),73(11),74(6),75(7),76(8),80(7),81(11),82(8),83(12),84(8),85(12),86(15),87(12),88(14),91(7),92(9),95(8),97(6),98(8),99(7),100(9),102(8),104(6),108(6),109(10),111(9),112(12),113(17),114(10),115(1…	1(7),2(9),4(7),7(10),8(14),9(7),10(11),11(8),12(11),13(8),15(11),17(8),18(9),22(10),23(11),25(7),27(9),28(8),33(8),34(11),35(12),36(8),37(14),38(12),39(7),68(8),69(11),70(11),71(15),73(11),75(7),76(8),80(7),81(11),82(8),83(12),84(8),85(12),86(15),87(12),88(14),91(7),92(9),95(8),98(8),99(7),100(9),102(8),109(10),111(9),112(12),113(17),114(10),115(10),117(14),118(7),119(9),120(8),122(8),123(11),126…
STKc_ERK1_2_like	cd07849	2(5),3(9),5(10),7(6),8(8),9(7),10(7),11(15),12(19),13(10),15(12),17(9),18(6),20(9),21(8),22(14),23(17),24(11),26(14),27(13),29(7),30(12),31(13),32(13),33(7),35(6),37(14),40(9),41(13),42(6),43(23),44(18),46(10),47(15),48(14),49(12),50(9),51(6),52(19),54(8),55(12),56(10),57(10),59(15),60(15),61(12),66(13),68(5),69(12),70(12),72(11),73(15),74(14),75(5),76(6),77(8),78(11),79(15),80(10),81(10),82(6),8…	3(9),5(10),7(6),8(8),9(7),10(7),11(15),12(19),13(10),15(12),17(9),18(6),20(9),21(8),22(14),23(17),24(11),26(14),27(13),29(7),30(12),31(13),32(13),33(7),35(6),37(14),40(9),41(13),42(6),43(23),44(18),46(10),47(15),48(14),49(12),50(9),51(6),52(19),54(8),55(12),56(10),57(10),59(15),60(15),61(12),66(13),69(12),70(12),72(11),73(15),74(14),76(6),77(8),78(11),79(15),80(10),81(10),82(6),83(10),84(15),85(1…
STKc_JNK	cd07850	1(6),2(9),3(6),4(14),5(14),7(10),8(12),9(11),10(7),11(9),12(9),13(10),14(8),15(8),16(7),17(17),19(9),20(7),21(9),22(12),23(16),24(9),25(16),26(9),27(22),28(10),29(7),31(7),32(9),33(8),34(17),35(7),37(8),38(10),39(9),41(7),42(8),43(15),44(10),45(6),46(14),48(9),49(10),50(10),52(17),53(14),54(10),55(15),56(11),57(16),58(10),59(10),60(12),61(13),62(15),63(7),64(6),65(20),66(12),67(9),68(11),69(11),7…	2(9),4(14),5(14),7(10),8(12),9(11),10(7),11(9),12(9),13(10),14(8),15(8),16(7),17(17),19(9),20(7),21(9),22(12),23(16),24(9),25(16),26(9),27(22),28(10),29(7),31(7),32(9),33(8),34(17),35(7),37(8),38(10),39(9),41(7),42(8),43(15),44(10),46(14),48(9),49(10),50(10),52(17),53(14),54(10),55(15),56(11),57(16),58(10),59(10),60(12),61(13),62(15),63(7),65(20),66(12),67(9),68(11),69(11),70(10),71(11),72(12),73…
STKc_p38	cd07851	2(5),3(20),4(16),5(20),6(12),7(11),8(11),9(6),10(8),11(8),12(9),13(9),14(12),17(6),18(9),19(10),20(8),21(14),22(16),23(8),25(13),27(9),28(6),30(9),31(9),32(13),33(18),34(10),36(10),37(15),38(6),45(5),46(7),47(10),48(14),49(11),50(9),52(9),54(12),56(19),57(14),58(9),59(13),60(8),61(14),62(21),63(19),64(6),65(16),66(18),68(6),69(8),70(21),72(9),73(12),75(13),77(20),78(21),79(16),80(19),82(6),83(14)…	3(20),4(16),5(20),6(12),7(11),8(11),9(6),10(8),11(8),12(9),13(9),14(12),17(6),18(9),19(10),20(8),21(14),22(16),23(8),25(13),27(9),28(6),30(9),31(9),32(13),33(18),34(10),36(10),37(15),38(6),46(7),47(10),48(14),49(11),50(9),52(9),54(12),56(19),57(14),58(9),59(13),60(8),61(14),62(21),63(19),64(6),65(16),66(18),68(6),69(8),70(21),72(9),73(12),75(13),77(20),78(21),79(16),80(19),82(6),83(14),84(12),86(…
STKc_MAPK15-like	cd07852	2(8),4(8),5(7),6(10),7(11),8(12),10(7),12(7),13(13),14(21),15(10),16(9),17(11),19(9),20(6),22(8),23(7),24(11),25(15),26(9),28(14),29(18),30(10),31(7),32(13),34(12),35(13),36(10),38(11),41(17),43(11),45(6),46(19),47(8),48(12),49(10),50(6),53(11),54(9),55(7),56(22),57(9),58(9),59(12),60(11),61(10),63(18),64(12),66(11),67(17),70(9),71(12),73(7),74(14),75(18),76(8),77(10),78(14),79(8),80(12),81(6),82…	2(8),4(8),5(7),6(10),7(11),8(12),10(7),12(7),13(13),14(21),15(10),16(9),17(11),19(9),22(8),23(7),24(11),25(15),26(9),28(14),29(18),30(10),31(7),32(13),34(12),35(13),36(10),38(11),41(17),43(11),46(19),47(8),48(12),49(10),53(11),54(9),55(7),56(22),57(9),58(9),59(12),60(11),61(10),63(18),64(12),66(11),67(17),70(9),71(12),73(7),74(14),75(18),76(8),77(10),78(14),79(8),80(12),82(19),83(14),84(8),85(12)…
STKc_NLK	cd07853	3(8),6(13),7(14),9(17),10(11),12(9),15(8),16(9),17(10),18(17),20(12),21(10),22(11),24(9),25(9),26(15),27(11),28(12),30(8),32(11),33(12),34(8),35(12),38(13),39(16),40(16),41(14),43(14),44(11),47(12),48(22),49(13),51(8),52(10),53(12),54(12),55(19),56(17),57(14),58(13),59(21),61(13),62(8),65(11),66(21),68(8),69(8),70(15),72(10),78(8),79(13),81(10),82(11),83(11),84(9),85(15),87(11),88(23),89(11),90(1…	6(13),7(14),9(17),10(11),17(10),18(17),20(12),21(10),22(11),26(15),27(11),28(12),32(11),33(12),35(12),38(13),39(16),40(16),41(14),43(14),44(11),47(12),48(22),49(13),52(10),53(12),54(12),55(19),56(17),57(14),58(13),59(21),61(13),65(11),66(21),70(15),72(10),79(13),81(10),82(11),83(11),85(15),87(11),88(23),89(11),90(17),91(10),93(12),94(13),99(10),100(12),102(14),103(13),105(12),108(12),110(14),112(…
STKc_MAPK4_6	cd07854	2(7),3(7),4(9),5(6),6(16),7(8),9(11),11(11),12(15),13(8),15(12),17(8),20(6),21(9),22(12),23(16),25(14),26(11),27(10),30(9),31(15),32(9),33(7),37(9),38(16),39(10),40(6),41(17),42(11),43(11),46(9),47(13),48(8),49(24),50(8),51(11),52(8),53(8),54(15),56(8),57(11),58(12),59(10),60(9),61(17),62(17),63(14),64(10),65(22),67(8),68(8),71(7),72(13),73(7),74(10),75(9),76(9),77(7),78(9),79(7),81(9),82(14),95(…	2(7),3(7),4(9),6(16),7(8),9(11),11(11),12(15),13(8),15(12),17(8),21(9),22(12),23(16),25(14),26(11),27(10),30(9),31(15),32(9),33(7),37(9),38(16),39(10),41(17),42(11),43(11),46(9),47(13),48(8),49(24),50(8),51(11),52(8),53(8),54(15),56(8),57(11),58(12),59(10),60(9),61(17),62(17),63(14),64(10),65(22),67(8),68(8),71(7),72(13),73(7),74(10),75(9),76(9),77(7),78(9),79(7),81(9),82(14),95(7),96(12),99(11),…
STKc_ERK5	cd07855	3(9),4(12),9(10),14(17),15(11),30(8),31(13),32(9),33(14),34(8),36(9),38(9),39(11),40(18),43(10),44(11),45(9),47(10),48(13),49(11),52(9),55(13),56(14),57(13),58(10),59(12),60(14),61(14),62(15),63(8),65(10),66(11),69(8),73(11),74(10),75(9),76(11),77(15),78(13),79(15),81(12),84(11),85(11),86(14),88(10),89(15),90(8),91(8),92(14),94(18),95(12),101(8),102(13),108(16),110(8),111(21),113(20),115(9),116(1…	3(9),4(12),9(10),14(17),15(11),31(13),32(9),33(14),36(9),38(9),39(11),40(18),43(10),44(11),45(9),47(10),48(13),49(11),52(9),55(13),56(14),57(13),58(10),59(12),60(14),61(14),62(15),65(10),66(11),73(11),74(10),75(9),76(11),77(15),78(13),79(15),81(12),84(11),85(11),86(14),88(10),89(15),92(14),94(18),95(12),102(13),108(16),111(21),113(20),115(9),116(18),117(9),119(13),120(9),122(11),123(10),127(10),1…
STKc_Sty1_Hog1	cd07856	1(6),2(5),3(7),4(2),6(7),7(9),8(9),12(5),13(7),14(6),15(2),18(9),23(7),25(9),26(8),29(10),34(9),37(9),38(8),40(8),41(8),45(9),47(8),52(10),57(7),60(10),63(12),70(4),71(12),74(8),75(12),77(5),79(10),80(9),84(12),85(7),86(8),87(5),88(9),89(10),91(4),96(8),97(10),99(7),100(10),105(9),108(10),111(10),113(5),115(8),116(10),117(9),118(6),121(8),123(9),124(10),129(7),134(8),135(8),139(12),144(7),147(8),…	1(6),2(5),3(7),4(2),6(7),7(9),8(9),12(5),13(7),14(6),15(2),18(9),23(7),25(9),26(8),34(9),37(9),38(8),40(8),41(8),45(9),47(8),57(7),70(4),74(8),77(5),80(9),85(7),86(8),87(5),88(9),91(4),96(8),99(7),105(9),113(5),115(8),117(9),118(6),121(8),123(9),129(7),134(8),135(8),144(7),147(8),149(7),171(8),176(9),177(6),183(7),186(9),192(8),194(9),195(7),196(9),197(7),206(6),208(6),210(3),212(8),214(6),215(7)…
STKc_MPK1	cd07857	3(9),4(8),6(18),7(21),8(11),9(18),10(11),12(9),13(7),15(8),16(9),17(16),18(16),19(12),22(15),23(9),24(11),27(9),28(11),29(9),30(9),32(8),34(15),35(20),36(8),37(12),39(7),40(14),41(16),42(20),43(13),44(8),45(18),46(17),48(9),49(15),52(8),55(12),56(14),57(16),58(14),60(8),61(13),64(9),65(14),68(10),71(13),72(9),74(11),75(11),81(13),82(15),84(20),85(8),86(9),87(8),88(9),92(12),96(8),98(24),100(11),1…	3(9),4(8),6(18),7(21),8(11),9(18),10(11),12(9),15(8),16(9),17(16),18(16),19(12),22(15),23(9),24(11),27(9),28(11),29(9),30(9),32(8),34(15),35(20),36(8),37(12),40(14),41(16),42(20),43(13),44(8),45(18),46(17),48(9),49(15),52(8),55(12),56(14),57(16),58(14),60(8),61(13),64(9),65(14),68(10),71(13),72(9),74(11),75(11),81(13),82(15),84(20),85(8),86(9),87(8),88(9),92(12),96(8),98(24),100(11),101(15),103(9…
STKc_TEY_MAPK	cd07858	4(12),6(13),7(8),8(7),9(13),11(11),13(15),14(10),15(17),16(9),17(24),18(10),21(8),22(9),23(10),24(21),25(8),26(11),27(11),28(12),29(9),30(7),31(11),32(13),33(11),34(8),35(17),36(7),37(8),38(11),39(9),40(15),41(17),42(12),43(10),44(10),45(10),46(22),47(18),49(22),50(9),51(13),52(8),53(9),54(15),55(10),56(10),57(11),58(12),59(13),61(18),62(17),63(14),64(16),67(11),68(8),71(14),72(16),75(11),76(13),…	4(12),6(13),9(13),11(11),13(15),14(10),15(17),16(9),17(24),18(10),22(9),23(10),24(21),26(11),27(11),28(12),29(9),31(11),32(13),33(11),35(17),38(11),39(9),40(15),41(17),42(12),43(10),44(10),45(10),46(22),47(18),49(22),50(9),51(13),53(9),54(15),55(10),56(10),57(11),58(12),59(13),61(18),62(17),63(14),64(16),67(11),71(14),72(16),75(11),76(13),77(16),78(11),79(17),82(11),88(13),89(10),90(16),92(9),93(…
STKc_TDY_MAPK	cd07859	1(12),4(9),6(11),7(15),8(10),10(10),12(10),15(9),16(10),17(10),18(17),20(11),21(11),22(12),23(9),25(10),26(12),27(12),28(8),32(11),33(8),34(15),35(12),37(10),38(13),39(14),40(17),41(18),43(18),46(10),47(10),48(20),50(10),51(11),52(11),53(12),56(18),57(14),58(12),61(12),62(8),63(16),65(12),68(15),69(8),70(9),71(11),72(11),73(12),74(8),75(8),76(11),77(11),78(8),81(8),82(11),84(15),86(11),87(23),88(…	1(12),6(11),7(15),8(10),10(10),12(10),16(10),17(10),18(17),20(11),21(11),22(12),25(10),26(12),27(12),32(11),34(15),35(12),37(10),38(13),39(14),40(17),41(18),43(18),46(10),47(10),48(20),50(10),51(11),52(11),53(12),56(18),57(14),58(12),61(12),63(16),65(12),68(15),71(11),72(11),73(12),76(11),77(11),82(11),84(15),86(11),87(23),88(15),90(10),92(19),93(10),96(14),98(10),99(10),101(16),104(10),106(10),1…
STKc_CDK2_3	cd07860	2(8),3(8),4(5),5(6),8(10),10(13),12(9),13(8),15(9),16(11),19(10),20(14),23(7),24(7),25(11),26(14),27(12),28(8),30(11),32(13),35(8),38(6),42(8),46(8),50(12),51(11),52(13),54(11),60(6),61(12),62(13),64(6),65(13),67(6),68(10),73(14),74(11),75(7),76(7),77(8),78(10),79(12),80(7),81(9),84(11),86(7),88(7),90(11),91(13),92(9),94(9),95(6),96(11),97(13),99(14),100(8),101(13),102(11),103(11),105(5),107(10),…	2(8),3(8),4(5),5(6),8(10),12(9),13(8),15(9),16(11),19(10),23(7),24(7),25(11),28(8),30(11),35(8),38(6),42(8),46(8),51(11),54(11),60(6),64(6),67(6),68(10),74(11),75(7),76(7),77(8),78(10),80(7),81(9),84(11),86(7),88(7),90(11),92(9),94(9),95(6),96(11),100(8),102(11),103(11),105(5),107(10),109(10),110(8),113(8),114(11),115(9),116(10),117(11),121(7),126(9),127(8),128(10),133(10),136(9),139(10),141(8),1…
STKc_CDK1_euk	cd07861	1(15),2(7),3(9),4(5),5(6),6(17),7(18),8(10),9(23),10(12),12(9),13(8),15(9),16(12),17(15),18(20),19(12),21(15),22(18),23(6),24(6),25(9),26(15),27(10),28(10),30(12),32(12),33(16),34(25),35(9),36(19),37(12),38(11),39(22),40(15),41(17),42(8),43(16),46(8),47(13),48(17),50(13),51(10),53(16),54(9),55(22),56(19),57(15),59(17),61(6),62(11),63(13),65(6),66(12),67(18),68(7),69(12),70(14),71(16),73(16),74(15…	1(15),2(7),3(9),5(6),6(17),7(18),8(10),9(23),10(12),12(9),13(8),15(9),16(12),17(15),18(20),19(12),21(15),22(18),23(6),24(6),25(9),26(15),27(10),28(10),30(12),32(12),33(16),34(25),35(9),36(19),37(12),38(11),39(22),40(15),41(17),42(8),43(16),46(8),47(13),48(17),50(13),51(10),53(16),54(9),55(22),56(19),57(15),59(17),61(6),62(11),63(13),65(6),66(12),67(18),68(7),69(12),70(14),71(16),73(16),74(15),75(…
STKc_CDK6	cd07862	1(7),3(6),4(9),5(6),6(6),7(12),8(13),9(6),10(18),11(11),12(21),13(8),14(7),16(6),17(8),18(12),19(16),20(9),21(15),22(7),23(4),24(15),25(7),26(8),27(9),28(13),29(8),30(10),32(4),33(6),34(11),35(12),36(19),37(6),38(15),39(11),40(9),41(13),42(18),43(12),44(10),45(12),46(17),47(9),48(9),49(11),50(16),51(10),52(8),53(9),55(14),57(11),58(12),59(7),60(11),61(6),62(13),63(11),65(4),66(9),67(9),69(7),70(1…	1(7),3(6),4(9),5(6),6(6),7(12),8(13),9(6),10(18),11(11),12(21),13(8),14(7),16(6),17(8),18(12),19(16),20(9),21(15),22(7),23(4),24(15),25(7),26(8),27(9),28(13),29(8),30(10),32(4),33(6),34(11),35(12),36(19),37(6),38(15),39(11),40(9),41(13),42(18),43(12),44(10),45(12),46(17),47(9),48(9),49(11),50(16),51(10),52(8),53(9),55(14),57(11),58(12),59(7),60(11),61(6),62(13),63(11),65(4),66(9),67(9),69(7),70(1…
STKc_CDK4	cd07863	2(6),3(10),4(6),5(6),6(14),8(8),10(14),12(10),13(7),15(12),16(10),17(14),19(13),21(14),22(13),23(7),24(7),25(10),26(14),27(12),28(7),30(12),31(7),32(13),35(12),37(11),39(4),40(9),41(7),42(10),43(11),44(13),45(11),46(13),47(12),49(7),50(10),53(9),55(12),57(8),58(14),59(14),60(5),61(12),62(10),63(13),66(5),67(12),68(13),70(6),71(13),72(12),73(6),74(4),75(12),76(10),77(12),78(10),79(10),80(6),81(9),…	2(6),3(10),4(6),5(6),8(8),12(10),13(7),15(12),16(10),23(7),24(7),25(10),27(12),28(7),30(12),31(7),35(12),37(11),39(4),40(9),41(7),42(10),43(11),45(11),47(12),49(7),50(10),53(9),55(12),57(8),60(5),61(12),62(10),66(5),67(12),70(6),72(12),73(6),74(4),75(12),76(10),77(12),78(10),79(10),80(6),81(9),82(8),84(8),85(3),86(11),87(6),88(7),89(10),91(11),92(11),96(9),97(7),100(8),101(12),102(8),103(9),106(4…
STKc_CDK12	cd07864	2(5),3(6),4(12),5(11),7(19),9(6),10(12),11(10),12(9),13(15),14(18),15(12),16(25),17(15),18(26),19(10),20(8),22(12),23(13),24(15),25(21),26(12),27(17),28(12),29(20),30(8),31(12),32(15),33(17),34(13),35(10),37(6),38(11),39(18),40(28),41(20),42(12),43(21),44(18),45(18),46(21),47(15),48(10),49(8),50(10),51(9),52(10),53(14),54(15),55(23),56(23),57(11),58(13),59(13),60(17),62(24),63(23),64(14),65(20),6…	3(6),4(12),5(11),7(19),9(6),10(12),11(10),12(9),13(15),14(18),15(12),16(25),17(15),18(26),19(10),20(8),22(12),23(13),24(15),25(21),26(12),27(17),28(12),29(20),30(8),31(12),32(15),33(17),34(13),35(10),37(6),38(11),39(18),40(28),41(20),42(12),43(21),44(18),45(18),46(21),47(15),48(10),49(8),50(10),51(9),52(10),53(14),54(15),55(23),56(23),57(11),58(13),59(13),60(17),62(24),63(23),64(14),65(20),68(15)…
STKc_CDK9	cd07865	1(11),2(18),3(9),4(12),5(11),6(12),7(14),8(17),9(8),10(11),11(17),12(12),13(13),14(7),15(10),16(7),17(5),18(14),19(19),20(9),21(17),22(14),24(10),25(8),27(11),28(10),29(16),30(17),31(9),33(14),34(16),35(9),37(7),38(11),39(15),40(12),41(10),43(9),45(16),46(18),48(11),49(15),50(17),51(16),52(27),53(13),54(15),55(6),56(13),57(8),59(12),60(8),63(10),64(15),66(16),67(11),68(15),69(17),70(14),71(17),74…	1(11),2(18),3(9),4(12),5(11),6(12),7(14),8(17),9(8),10(11),11(17),12(12),13(13),14(7),15(10),16(7),18(14),19(19),20(9),21(17),22(14),24(10),25(8),27(11),28(10),29(16),30(17),31(9),33(14),34(16),35(9),37(7),38(11),39(15),40(12),41(10),43(9),45(16),46(18),48(11),49(15),50(17),51(16),52(27),53(13),54(15),55(6),56(13),57(8),59(12),60(8),63(10),64(15),66(16),67(11),68(15),69(17),70(14),71(17),74(14),7…
STKc_BUR1	cd07866	1(14),8(12),12(11),13(10),17(12),18(23),19(13),21(10),24(9),25(12),26(15),28(13),30(15),31(18),33(8),35(16),36(13),37(8),39(12),44(11),45(14),46(16),49(18),50(13),60(14),65(21),66(15),67(17),70(13),71(9),74(21),77(9),78(11),82(10),84(9),98(8),100(13),101(16),102(11),103(16),105(15),106(10),110(9),112(9),116(12),119(24),121(11),122(11),126(14),128(9),129(11),130(10),131(10),132(11),133(11),139(14)…	1(14),8(12),12(11),13(10),17(12),18(23),19(13),21(10),24(9),25(12),26(15),28(13),30(15),31(18),35(16),36(13),39(12),44(11),45(14),46(16),49(18),50(13),60(14),65(21),66(15),67(17),70(13),71(9),74(21),77(9),78(11),82(10),84(9),100(13),101(16),102(11),103(16),105(15),106(10),110(9),112(9),116(12),119(24),121(11),122(11),126(14),128(9),129(11),130(10),131(10),132(11),133(11),139(14),140(12),141(11),1…
STKc_CDC2L6	cd07867	15(18),39(18),42(20),47(15),83(18),85(15),88(16),119(15),126(15),133(18),137(15),170(15),179(17),182(15),190(15),198(15),308(15)	15(18),39(18),42(20),47(15),83(18),85(15),119(15),126(15),133(18),137(15),170(15),179(17),182(15),190(15),198(15),308(15)
STKc_CDK8	cd07868	15(16),39(15),42(18),58(18),83(14),85(14),88(15),119(14),126(15),132(14),157(14),179(17),190(15),283(15)	15(16),39(15),42(18),58(18),83(14),85(14),88(15),119(14),126(15),132(14),157(14),179(17),190(15),283(15)
STKc_PFTAIRE1	cd07869	1(9),4(10),6(11),11(10),12(15),14(12),15(9),17(9),22(9),23(13),26(8),27(9),28(8),29(8),30(9),31(9),32(8),34(14),38(22),39(9),40(12),41(12),42(13),43(12),44(20),45(11),46(9),47(9),48(15),49(10),50(12),52(17),54(12),55(9),56(9),57(13),59(11),60(16),61(12),62(12),65(9),66(9),67(14),69(8),70(14),72(8),74(9),75(18),76(13),77(12),83(8),85(9),86(13),87(17),88(12),89(16),91(17),93(12),96(10),99(8),101(14…	1(9),4(10),6(11),11(10),12(15),14(12),15(9),17(9),22(9),23(13),27(9),30(9),31(9),34(14),38(22),39(9),40(12),41(12),42(13),43(12),44(20),45(11),46(9),47(9),48(15),49(10),50(12),52(17),54(12),55(9),56(9),57(13),59(11),60(16),61(12),62(12),65(9),66(9),67(14),70(14),74(9),75(18),76(13),77(12),85(9),86(13),87(17),88(12),89(16),91(17),93(12),96(10),101(14),103(9),105(10),106(9),107(16),109(14),111(9),1…
STKc_PFTAIRE2	cd07870	1(10),2(3),5(9),8(8),9(5),10(7),13(12),15(11),17(9),18(6),20(8),21(11),24(10),28(7),29(7),30(10),32(12),33(8),35(8),43(11),46(5),49(9),51(5),55(9),64(6),65(12),66(11),68(6),71(5),72(10),73(10),78(7),79(10),80(12),81(7),82(12),83(10),84(4),85(11),88(12),90(11),92(12),93(12),94(5),95(9),98(10),99(11),100(9),103(7),104(12),105(12),108(6),110(10),111(12),112(10),113(7),115(11),116(7),117(9),118(9),11…	2(3),5(9),8(8),9(5),10(7),17(9),18(6),20(8),28(7),29(7),33(8),35(8),46(5),49(9),51(5),55(9),64(6),68(6),71(5),78(7),81(7),84(4),94(5),95(9),100(9),103(7),108(6),113(7),116(7),117(9),118(9),119(9),124(7),129(9),130(8),139(8),142(9),144(6),155(9),165(9),179(8),181(9),190(8),193(8),195(6),198(9),204(4),206(9),208(7),211(7),213(8),214(6),219(9),220(8),221(7),222(7),223(9),224(8),225(6),226(7),227(8),…
STKc_PCTAIRE3	cd07871	1(12),2(6),3(8),4(10),5(13),6(18),7(7),8(8),9(4),10(6),11(14),12(18),13(12),14(22),15(12),17(9),18(7),20(9),21(10),22(15),23(18),24(11),26(9),27(15),28(11),29(7),30(11),31(13),32(9),33(10),35(9),36(9),37(12),38(15),39(22),40(15),41(15),42(17),43(9),44(22),45(20),46(4),47(22),48(15),49(12),50(14),51(6),52(19),54(12),55(13),56(14),57(16),58(10),59(20),60(17),61(16),62(17),64(5),65(11),66(13),68(7),…	1(12),2(6),3(8),4(10),5(13),6(18),7(7),8(8),10(6),11(14),12(18),13(12),14(22),15(12),17(9),18(7),20(9),21(10),22(15),23(18),24(11),26(9),27(15),28(11),29(7),30(11),31(13),32(9),33(10),35(9),36(9),37(12),38(15),39(22),40(15),41(15),42(17),43(9),44(22),45(20),47(22),48(15),49(12),50(14),51(6),52(19),54(12),55(13),56(14),57(16),58(10),59(20),60(17),61(16),62(17),65(11),66(13),68(7),69(11),70(19),72(…
STKc_PCTAIRE2	cd07872	4(11),5(12),6(11),7(15),12(12),13(18),14(9),15(19),16(10),17(25),18(9),19(7),22(9),23(14),24(18),25(10),26(17),27(10),28(12),29(11),30(8),31(11),32(10),33(8),34(7),36(8),37(8),38(10),39(13),40(20),41(15),42(16),43(17),44(11),45(19),46(16),48(20),49(15),50(10),51(15),53(18),55(8),56(12),57(12),58(16),59(8),60(18),61(18),62(13),63(15),66(11),67(11),68(28),70(11),71(18),72(7),73(9),74(12),75(12),76(…	4(11),5(12),6(11),7(15),12(12),13(18),14(9),15(19),16(10),17(25),18(9),22(9),23(14),24(18),25(10),26(17),27(10),28(12),29(11),31(11),32(10),38(10),39(13),40(20),41(15),42(16),43(17),44(11),45(19),46(16),48(20),49(15),50(10),51(15),53(18),56(12),57(12),58(16),60(18),61(18),62(13),63(15),66(11),67(11),68(28),70(11),71(18),73(9),74(12),75(12),76(16),77(17),78(11),80(12),83(9),84(10),86(11),87(22),88…
STKc_PCTAIRE1	cd07873	6(12),7(17),12(13),13(17),15(17),16(11),17(24),18(9),22(9),23(14),27(10),28(10),29(11),32(13),38(10),40(18),41(16),42(15),43(18),44(11),45(20),46(16),48(18),49(15),50(10),51(16),53(17),55(11),56(12),57(12),58(16),60(18),61(18),62(13),63(14),66(9),67(10),70(9),74(12),75(13),77(15),78(13),80(11),84(10),86(14),87(20),88(19),89(10),90(12),92(17),93(10),94(9),95(11),97(10),98(12),99(10),101(10),102(15…	6(12),7(17),12(13),13(17),15(17),17(24),23(14),32(13),40(18),41(16),42(15),43(18),45(20),46(16),48(18),49(15),51(16),53(17),56(12),57(12),58(16),60(18),61(18),62(13),63(14),74(12),75(13),77(15),78(13),86(14),87(20),88(19),90(12),92(17),98(12),102(15),106(12),107(13),110(16),112(12),116(12),122(19),123(13),126(13),127(12),129(20),134(20),135(12),138(12),139(20),141(12),142(18),148(14),149(19),151(…
STKc_JNK3	cd07874	105(16),110(16),137(16),182(17),192(19),221(16)	192(19)
STKc_JNK1	cd07875	3(12),8(16),22(13),25(12),38(13),59(12),63(14),79(12),80(12),81(12),87(12),112(17),117(14),122(13),125(12),127(12),132(13),137(12),144(15),151(13),160(12),161(13),171(12),173(13),180(12),189(17),199(17),200(13),207(12),220(12),221(13),226(12),228(13),329(15),336(14),353(12)	8(16),112(17),189(17),199(17)
STKc_JNK2	cd07876	5(15),7(14),14(15),28(16),30(15),39(15),56(16),61(14),69(15),76(16),77(15),84(14),87(15),106(14),110(15),114(17),124(15),129(15),134(14),141(17),148(15),157(14),158(18),168(14),170(19),186(18),196(21),197(15),204(15),218(14),223(14),293(19),310(14),326(15),347(14)	158(18),170(19),186(18),196(21),293(19)
STKc_p38alpha	cd07877	2(16),7(15),12(12),18(10),23(11),24(13),26(15),28(22),31(20),35(17),37(11),43(10),44(10),50(12),52(10),54(12),57(16),60(15),61(12),62(13),65(18),68(11),70(12),72(17),73(13),74(12),75(13),78(12),82(10),83(10),88(11),102(11),104(16),105(12),106(12),107(19),110(16),112(11),114(11),116(12),117(10),118(11),119(12),123(10),124(14),126(14),128(10),131(17),138(18),139(12),140(11),142(11),143(10),145(19),…	2(16),7(15),12(12),24(13),26(15),28(22),31(20),35(17),50(12),54(12),57(16),60(15),61(12),62(13),65(18),70(12),72(17),73(13),74(12),75(13),78(12),104(16),105(12),106(12),107(19),110(16),116(12),119(12),124(14),126(14),131(17),138(18),139(12),145(19),149(17),150(17),151(12),154(13),155(15),158(14),160(12),163(20),165(16),167(14),169(13),171(12),172(14),174(17),180(12),181(18),184(16),185(12),191(16…
STKc_p38beta	cd07878	5(12),10(15),22(16),26(15),33(13),37(12),50(12),52(14),55(19),58(13),59(13),63(14),68(13),70(12),71(14),72(13),73(13),81(13),102(15),103(15),105(19),107(13),108(13),111(12),114(12),116(12),122(14),124(13),129(17),136(18),137(12),140(12),142(18),143(15),152(12),153(17),156(12),158(12),161(13),163(15),165(12),169(12),172(12),175(13),178(12),179(17),182(16),189(15),190(16),192(12),198(13),208(12),20…	10(15),22(16),26(15),55(19),102(15),103(15),105(19),129(17),136(18),142(18),143(15),153(17),163(15),179(17),182(16),189(15),190(16),217(17),246(16),268(15),284(17),329(16)
STKc_p38delta	cd07879	22(11),33(11),58(12),63(12),68(12),70(11),71(12),74(15),81(11),116(13),139(13),146(14),152(11),153(12),180(11),188(11),189(16),192(14),195(14),199(12),208(12),219(11),222(11),223(12),227(12),267(14),286(12),290(11),294(12),299(19),316(11),325(11),340(18),342(11),351(12)	74(15),146(14),189(16),192(14),195(14),267(14),299(19),340(18)
STKc_p38gamma	cd07880	3(10),4(12),5(11),6(9),7(11),8(10),10(20),11(5),12(6),13(6),14(14),15(10),16(14),17(7),18(8),19(8),21(12),22(16),23(8),24(17),25(10),26(22),27(10),28(6),29(22),30(7),31(8),32(11),33(18),34(7),36(10),37(13),38(6),39(7),40(10),41(11),42(8),43(8),45(6),46(8),47(9),48(13),50(14),51(11),52(11),53(7),54(14),55(11),56(16),57(6),58(19),59(7),61(6),62(6),63(17),65(8),66(11),67(10),68(11),69(11),70(15),71(…	3(10),4(12),5(11),6(9),7(11),8(10),10(20),11(5),12(6),13(6),14(14),15(10),16(14),17(7),18(8),19(8),21(12),22(16),23(8),24(17),25(10),26(22),27(10),28(6),29(22),30(7),31(8),32(11),33(18),34(7),36(10),37(13),38(6),39(7),40(10),41(11),42(8),43(8),45(6),46(8),47(9),48(13),50(14),51(11),52(11),53(7),54(14),55(11),56(16),57(6),58(19),59(7),61(6),62(6),63(17),65(8),66(11),67(10),68(11),69(11),70(15),71(…
STKc_Nek	cd08215	2(6),4(11),13(8),27(10),30(16),31(9),33(10),42(15),68(14),83(9),84(15),100(13),101(12),103(8),104(11),124(7),125(9),132(8),135(11),139(12),147(12),148(10),154(11),164(8),166(15),169(12),177(15),178(22),201(9),220(7),221(5),222(8),223(10),224(8),240(14),246(11),255(10),270(7),273(6),276(7),301(6),302(5),304(5),306(13),311(11),315(12),327(12),330(24),332(18),333(8),338(13)	2(6),4(11),13(8),27(10),30(16),31(9),33(10),42(15),68(14),83(9),84(15),100(13),101(12),103(8),104(11),124(7),125(9),132(8),135(11),139(12),147(12),148(10),154(11),164(8),166(15),169(12),177(15),178(22),201(9),220(7),222(8),223(10),224(8),240(14),246(11),255(10),270(7),273(6),276(7),301(6),306(13),311(11),315(12),327(12),330(24),332(18),333(8),338(13)
PK_STRAD	cd08216	4(11),5(10),7(9),8(11),10(8),16(19),17(11),18(11),19(8),21(8),22(9),23(10),27(8),28(11),32(11),35(14),38(9),40(8),41(8),42(16),43(11),44(12),45(12),46(8),50(12),51(8),54(12),55(11),57(10),58(9),59(12),60(12),63(10),64(11),65(16),68(12),71(11),72(13),73(16),74(11),75(8),80(10),81(10),84(16),85(11),86(13),87(11),90(14),91(9),94(10),95(13),97(12),99(8),100(8),105(9),107(12),108(8),110(9),111(9),112(…	4(11),5(10),8(11),16(19),17(11),18(11),23(10),28(11),32(11),35(14),42(16),43(11),44(12),45(12),50(12),54(12),55(11),57(10),59(12),60(12),63(10),64(11),65(16),68(12),71(11),72(13),73(16),74(11),80(10),81(10),84(16),85(11),86(13),87(11),90(14),94(10),95(13),97(12),107(12),114(17),119(10),121(15),128(13),133(16),138(17),141(12),142(10),145(10),146(20),148(14),150(13),156(11),159(12),160(10),171(10),…
STKc_Nek2	cd08217	1(12),3(8),4(7),6(15),7(17),8(13),10(15),12(9),13(8),15(12),16(11),17(14),18(21),19(7),22(18),23(9),24(9),26(19),27(14),28(10),30(10),31(8),32(13),33(23),34(18),35(7),36(16),37(16),38(11),39(17),40(22),41(23),42(16),43(27),45(10),46(10),47(10),50(14),52(13),53(16),55(18),56(22),57(16),58(21),60(7),61(15),62(12),64(9),65(16),66(17),67(8),68(10),69(13),70(8),71(17),72(16),73(15),74(11),75(13),76(14…	1(12),3(8),4(7),6(15),7(17),8(13),10(15),12(9),13(8),15(12),16(11),17(14),18(21),19(7),22(18),23(9),24(9),26(19),27(14),28(10),30(10),31(8),32(13),33(23),34(18),35(7),36(16),37(16),38(11),39(17),40(22),41(23),42(16),43(27),45(10),46(10),47(10),50(14),52(13),53(16),55(18),56(22),57(16),58(21),60(7),61(15),62(12),64(9),65(16),66(17),67(8),68(10),69(13),70(8),71(17),72(16),73(15),74(11),75(13),76(14…
STKc_Nek1	cd08218	2(8),3(11),4(6),5(10),8(11),10(13),12(10),13(7),15(11),16(10),19(9),20(15),21(13),23(9),24(10),25(11),26(12),27(10),28(9),30(10),31(7),32(14),33(13),35(10),36(14),37(12),38(10),42(10),44(10),45(15),46(13),47(14),49(16),50(11),51(11),52(13),53(16),54(11),60(7),61(12),62(16),64(6),65(14),67(8),69(15),70(15),72(15),73(15),74(14),75(7),76(7),77(9),78(13),79(11),80(5),81(10),82(15),86(9),87(9),89(14),…	2(8),3(11),4(6),5(10),8(11),10(13),12(10),13(7),15(11),16(10),19(9),21(13),23(9),24(10),25(11),26(12),27(10),28(9),30(10),31(7),33(13),35(10),37(12),38(10),42(10),44(10),46(13),50(11),51(11),52(13),54(11),60(7),61(12),64(6),67(8),75(7),76(7),77(9),78(13),79(11),80(5),81(10),86(9),87(9),90(10),91(8),92(9),95(8),96(5),98(12),100(11),102(13),103(10),106(4),108(10),110(9),111(8),114(9),115(11),116(10…
STKc_Nek3	cd08219	1(17),3(10),4(11),5(15),6(15),7(18),8(12),9(25),10(15),11(27),12(11),13(9),14(25),15(16),16(12),17(18),18(17),19(12),20(22),21(10),22(20),23(12),24(10),25(13),26(12),27(12),28(8),30(12),31(10),32(14),33(27),34(22),35(14),36(15),37(10),38(17),39(20),40(22),41(13),42(24),43(15),44(16),45(21),46(13),47(24),48(17),49(11),50(13),51(13),52(16),53(10),54(25),55(25),56(18),57(19),59(8),60(13),61(18),63(8…	1(17),3(10),4(11),5(15),6(15),7(18),8(12),9(25),10(15),11(27),12(11),13(9),14(25),15(16),16(12),17(18),18(17),19(12),20(22),21(10),22(20),23(12),24(10),25(13),26(12),27(12),28(8),30(12),31(10),32(14),33(27),34(22),35(14),36(15),37(10),38(17),39(20),40(22),41(13),42(24),43(15),44(16),45(21),46(13),47(24),48(17),49(11),50(13),51(13),52(16),53(10),54(25),55(25),56(18),57(19),59(8),60(13),61(18),63(8…
STKc_Nek8	cd08220	1(18),2(6),3(12),4(7),5(6),6(15),7(17),8(12),9(27),10(18),11(25),12(9),13(8),15(12),16(12),17(16),18(15),19(10),20(21),21(12),22(17),23(8),24(4),25(5),26(8),27(13),28(14),29(11),30(10),32(9),34(16),35(24),36(16),37(11),38(18),39(12),40(12),41(14),42(23),43(17),44(9),45(24),46(11),47(20),48(10),49(13),50(25),52(14),53(12),54(13),55(17),56(12),57(21),59(17),60(18),62(9),63(11),64(15),66(7),67(15),6…	1(18),2(6),3(12),4(7),5(6),6(15),7(17),8(12),9(27),10(18),11(25),12(9),13(8),15(12),16(12),17(16),18(15),19(10),20(21),21(12),22(17),23(8),24(4),25(5),26(8),27(13),28(14),29(11),30(10),32(9),34(16),35(24),36(16),37(11),38(18),39(12),40(12),41(14),42(23),43(17),44(9),45(24),46(11),47(20),48(10),49(13),50(25),52(14),53(12),54(13),55(17),56(12),57(21),59(17),60(18),62(9),63(11),64(15),66(7),67(15),6…
STKc_Nek9	cd08221	1(16),3(9),6(12),7(17),8(10),9(26),10(14),12(10),14(26),15(15),16(8),17(17),18(12),21(17),22(15),25(15),26(11),27(10),28(10),30(13),32(16),33(14),34(26),36(19),37(16),38(11),39(14),40(25),41(24),42(14),43(24),44(15),45(18),46(11),47(12),48(22),50(13),51(12),53(16),54(11),55(22),56(23),57(16),58(19),61(13),62(17),64(12),65(14),66(18),67(8),68(10),69(15),71(18),72(14),73(17),74(15),75(10),76(8),77(…	1(16),6(12),7(17),8(10),9(26),10(14),12(10),14(26),15(15),17(17),18(12),21(17),22(15),25(15),26(11),27(10),28(10),30(13),32(16),33(14),34(26),36(19),37(16),38(11),39(14),40(25),41(24),42(14),43(24),44(15),45(18),46(11),47(12),48(22),50(13),51(12),53(16),54(11),55(22),56(23),57(16),58(19),61(13),62(17),64(12),65(14),66(18),68(10),69(15),71(18),72(14),73(17),74(15),75(10),77(10),78(14),81(10),82(15…
STKc_Nek11	cd08222	1(17),2(6),3(10),4(11),5(8),6(11),8(10),10(15),12(9),13(7),15(10),16(12),17(16),19(6),21(12),22(14),23(11),24(11),26(12),27(12),28(10),29(10),30(9),31(8),32(9),33(10),34(15),35(12),37(14),39(9),40(12),41(7),42(14),43(17),44(17),45(16),46(12),48(11),49(12),50(11),51(8),54(12),55(13),56(12),58(10),64(7),65(12),66(15),68(8),69(13),71(8),72(11),73(10),77(14),78(8),79(13),80(10),81(10),82(13),83(12),8…	2(6),3(10),4(11),5(8),6(11),8(10),10(15),12(9),13(7),15(10),16(12),19(6),21(12),22(14),23(11),24(11),26(12),27(12),28(10),29(10),30(9),31(8),32(9),33(10),34(15),35(12),37(14),39(9),40(12),41(7),42(14),46(12),48(11),49(12),50(11),51(8),54(12),55(13),56(12),58(10),64(7),65(12),66(15),68(8),69(13),71(8),72(11),73(10),77(14),78(8),79(13),80(10),81(10),82(13),83(12),84(5),85(10),90(9),91(11),94(10),95…
STKc_Nek4	cd08223	5(10),6(14),7(18),8(11),9(24),10(15),11(25),12(10),14(23),16(15),17(16),18(17),19(10),20(14),21(12),23(10),25(12),26(16),27(10),29(19),31(10),36(20),38(17),39(16),41(20),42(15),43(21),44(11),45(15),46(17),47(13),48(26),49(14),51(12),52(13),53(17),54(12),55(21),56(24),57(18),58(18),61(13),62(19),63(32),66(21),67(11),68(12),69(11),70(15),72(10),73(16),74(22),78(13),79(12),82(12),83(19),84(21),85(18…	6(14),7(18),9(24),10(15),11(25),14(23),16(15),17(16),18(17),20(14),26(16),29(19),36(20),38(17),39(16),41(20),42(15),43(21),45(15),46(17),47(13),48(26),49(14),52(13),53(17),55(21),56(24),57(18),58(18),61(13),62(19),63(32),66(21),70(15),73(16),74(22),78(13),83(19),84(21),85(18),86(23),89(23),90(16),92(15),95(18),99(15),100(19),105(14),106(20),108(19),110(15),113(20),114(16),119(15),120(22),121(17),…
STKc_Nek6_7	cd08224	2(13),3(16),5(10),6(13),8(20),9(18),10(12),11(25),12(15),13(27),14(10),15(8),16(24),17(11),18(11),19(15),20(21),21(16),22(20),23(13),24(15),26(9),27(9),28(15),29(14),30(10),31(11),33(12),34(8),35(13),36(23),37(16),39(15),40(14),41(11),42(19),43(18),44(22),45(19),47(25),48(13),49(15),50(16),51(11),52(25),53(16),54(11),55(10),56(13),57(16),58(14),59(19),60(26),61(17),62(18),64(8),65(15),66(14),67(3…	2(13),3(16),6(13),8(20),9(18),10(12),11(25),12(15),13(27),16(24),17(11),18(11),19(15),20(21),21(16),22(20),23(13),24(15),28(15),29(14),31(11),33(12),35(13),36(23),37(16),39(15),40(14),41(11),42(19),43(18),44(22),45(19),47(25),48(13),49(15),50(16),51(11),52(25),53(16),54(11),56(13),57(16),58(14),59(19),60(26),61(17),62(18),65(15),66(14),67(34),69(15),70(21),72(11),73(12),74(20),75(23),76(16),77(17…
STKc_Nek5	cd08225	2(6),3(9),4(10),5(7),6(15),8(10),10(14),12(11),13(7),15(12),16(12),19(10),20(16),21(11),22(16),23(8),24(15),25(9),26(14),27(10),28(10),30(11),31(9),34(16),35(11),37(9),38(11),39(11),41(16),42(8),44(13),46(14),47(12),49(15),50(11),51(9),52(13),53(15),54(13),57(16),60(5),61(12),62(15),64(8),65(12),67(6),68(16),69(15),73(13),74(10),75(11),76(7),77(9),78(13),79(11),80(5),81(10),82(15),86(8),87(9),89(…	2(6),3(9),4(10),5(7),8(10),12(11),13(7),15(12),16(12),19(10),21(11),23(8),25(9),27(10),28(10),30(11),31(9),35(11),37(9),38(11),39(11),42(8),44(13),47(12),50(11),51(9),52(13),54(13),60(5),61(12),64(8),65(12),67(6),73(13),74(10),75(11),76(7),77(9),78(13),79(11),80(5),81(10),86(8),87(9),90(9),91(12),92(12),93(11),95(10),96(11),97(10),98(10),101(13),102(12),103(12),104(13),106(4),108(11),110(10),111(…
PK_STRAD_beta	cd08226	126(9),131(11),144(12),178(9)	131(11),144(12)
PK_STRAD_alpha	cd08227	34(8),42(8),43(7),48(7),55(8),63(9),72(7),82(9),83(7),88(8),93(7),125(9),126(8),130(8),139(9),159(7),178(10),185(7),197(7),202(7),206(7),239(10),261(7),292(7),303(8),317(7),329(7),333(8),352(8)	34(8),42(8),55(8),63(9),82(9),88(8),125(9),126(8),130(8),139(9),178(10),239(10),303(8),333(8),352(8)
STKc_Nek6	cd08228	1(8),2(11),5(13),6(10),7(13),8(15),9(18),10(10),11(25),12(14),13(26),14(10),15(8),16(25),17(12),18(10),19(10),20(23),21(15),22(16),23(12),24(13),25(12),26(12),27(12),28(14),29(13),30(9),32(8),34(15),35(25),36(19),37(14),38(12),39(13),40(8),41(13),42(15),43(19),44(15),45(14),46(26),47(12),49(14),50(12),51(25),53(15),54(14),57(10),58(21),59(25),60(18),61(18),63(8),64(13),65(14),67(8),68(17),70(8),7…	1(8),2(11),5(13),6(10),7(13),8(15),9(18),10(10),11(25),12(14),13(26),14(10),15(8),16(25),17(12),18(10),19(10),20(23),21(15),22(16),23(12),24(13),25(12),26(12),27(12),28(14),29(13),30(9),32(8),34(15),35(25),36(19),37(14),38(12),39(13),40(8),41(13),42(15),43(19),44(15),45(14),46(26),47(12),49(14),50(12),51(25),53(15),54(14),57(10),58(21),59(25),60(18),61(18),63(8),64(13),65(14),67(8),68(17),70(8),7…
STKc_Nek7	cd08229	1(10),2(10),3(13),4(5),5(14),6(12),7(12),9(18),10(12),12(15),14(10),15(9),17(13),18(10),19(14),21(14),23(11),24(15),25(10),26(16),27(16),28(11),29(14),30(9),31(18),32(10),33(9),34(13),37(9),38(14),39(13),40(7),41(12),45(11),47(14),48(8),49(11),50(13),52(15),53(15),54(12),55(14),56(16),57(11),63(5),64(13),65(14),67(8),68(17),70(5),72(12),75(16),76(17),77(11),78(12),79(10),80(10),81(12),82(11),83(7…	1(10),2(10),3(13),4(5),5(14),6(12),7(12),10(12),12(15),14(10),15(9),17(13),18(10),19(14),21(14),23(11),24(15),25(10),28(11),29(14),30(9),32(10),33(9),34(13),37(9),38(14),39(13),40(7),41(12),45(11),47(14),48(8),49(11),50(13),52(15),53(15),54(12),55(14),57(11),63(5),64(13),65(14),67(8),70(5),72(12),77(11),78(12),79(10),80(10),81(12),82(11),83(7),84(11),89(11),90(7),92(8),93(7),94(14),95(15),96(10),…
6_hydroxyhexanoate_dh_like	cd08240	329(6)	329(6)
PFDH_like	cd08282	156(5)	156(5)
MDR_yhdh	cd08288	200(3),348(3)	200(3),348(3)
Pyrin	cd08305	33(4),43(4),53(5)	33(4),43(4),53(5)
Death_FADD	cd08306	55(5)	55(5)
Death_Tube	cd08308	5(3)	5(3)
Death_IRAK	cd08309	4(3)	4(3)
Death_p75NR	cd08311	46(4),63(6),65(3)	46(4),63(6)
Death_ank	cd08317	59(7)	59(7)
Death_NMPP84	cd08318	59(5)	59(5)
Death_RAIDD	cd08319	55(6)	55(6)
Pyrin_NALPs	cd08320	42(4),51(4),61(4)	42(4),51(4),61(4)
P53	cd08367	2(10),37(7),38(12),44(9),49(13),50(7),66(11),68(8),76(15),91(8),94(8),120(21),179(9),180(7),182(13),204(10),206(11),207(9),208(24),209(10),212(16),222(10),230(7),231(7),243(24),244(10),247(9),262(9),263(14),265(8),266(16),281(19)	2(10),38(12),44(9),49(13),66(11),68(8),76(15),91(8),94(8),120(21),179(9),182(13),204(10),206(11),207(9),208(24),209(10),212(16),222(10),243(24),244(10),247(9),262(9),263(14),265(8),266(16),281(19)
C2B_MCTP_PRT	cd08376	91(6),94(6),95(8),96(6)	91(6),94(6),95(8),96(6)
C2C_MCTP_PRT	cd08377	11(6),31(6),62(6),71(6)	11(6),31(6),62(6),71(6)
C2B_MCTP_PRT_plant	cd08378	76(5),79(5)	76(5),79(5)
C2_PI3K_like	cd08380	52(6)	52(6)
C2B_PI3K_class_II	cd08381	3(4),9(4),22(4),35(4),50(6),65(4),74(4),81(4),84(4),89(4),91(4),92(5),93(5),100(5),110(4),129(5)	50(6)
C2_Smurf-like	cd08382	72(6)	72(6)
C2A_RasGAP	cd08383	10(4),56(4),73(4),76(5),79(5),80(5),81(4),129(4),133(5)	76(5),79(5),80(5),133(5)
C2B_Rabphilin_Doc2	cd08384	23(8),80(7),87(8),90(8),96(6),130(6)	23(8),80(7),87(8),90(8)
C2A_Synaptotagmin-1-5-6-9-10	cd08385	4(6),49(6),51(6),64(8),73(6),81(6),82(6),86(6),91(11),92(7),97(7),121(6)	64(8),91(11)
C2A_Synaptotagmin-7	cd08386	65(7),87(9),92(9),95(7),98(7)	65(7),87(9),92(9),95(7),98(7)
C2A_Synaptotagmin-8	cd08387	2(5),49(6),52(5),56(5),86(8),91(7),97(8),115(5)	86(8),91(7),97(8)
C2A_Synaptotagmin-4-11	cd08388	10(4),26(4),75(5),96(4),101(4),103(4),112(4),122(4),163(5)	75(5),163(5)
C2A_Synaptotagmin-15-17	cd08390	11(5),76(5),100(7),107(7)	100(7),107(7)
C2A_C2C_Synaptotagmin_like	cd08391	38(5),75(5),78(6),79(6)	78(6),79(6)
C2A_SLP-3	cd08392	16(4),22(5),30(4),49(5),89(4),91(4),92(4),98(5),108(4),111(4),123(5)	22(5),49(5),98(5),123(5)
C2A_SLP-1_2	cd08393	15(6),49(5),81(5),82(5),92(6),98(5),123(5)	15(6),49(5),81(5),82(5),92(6),98(5),123(5)
C2_PI3K_class_III	cd08397	31(4),64(6)	31(4),64(6)
C2_PI3K_class_I_alpha	cd08398	41(6)	41(6)
C2_PI3K_class_I_gamma	cd08399	50(6)	50(6)
C2B_Synaptotagmin-1	cd08402	3(6),14(5),26(5),48(5),74(5),80(5),83(5),91(8),94(6),97(8),110(5)	91(8),97(8)
C2B_Synaptotagmin-3-5-6-9-10	cd08403	99(8),105(7)	99(8),105(7)
C2B_Synaptotagmin-4	cd08404	25(6),98(7),107(6)	25(6),98(7),107(6)
C2B_Synaptotagmin-7	cd08405	25(6),88(8),91(8),97(6)	88(8),91(8)
C2B_Synaptotagmin-12	cd08406	16(6),98(6),104(6)	16(6),98(6),104(6)
C2B_Synaptotagmin-13	cd08407	93(6)	93(6)
C2B_Synaptotagmin-14_16	cd08408	12(4),89(4),92(5),99(5),118(4)	92(5),99(5)
C2B_Synaptotagmin-15	cd08409	93(6)	93(6)
C2B_Synaptotagmin-17	cd08410	90(7)	90(7)
C2A_SLP	cd08521	2(4),8(4),11(4),13(4),14(4),23(5),140(4),150(4),153(4),163(5),165(4),171(5),173(4),174(7),175(4),177(7),180(6),201(6),206(5)	23(5),163(5),171(5),174(7),177(7),180(6),201(6),206(5)
STKc_Nek10	cd08528	1(14),2(6),3(9),4(8),5(7),6(19),7(19),8(11),9(21),10(14),11(24),12(9),13(7),14(23),15(10),16(10),17(10),18(18),19(11),20(21),21(12),22(12),23(11),34(4),35(10),36(10),37(11),38(6),40(10),41(7),42(13),43(11),44(14),45(4),46(14),47(8),48(13),49(18),51(14),52(4),55(9),56(13),57(13),58(12),59(9),60(8),61(8),62(13),63(9),64(9),65(14),66(16),68(11),69(12),70(12),72(10),73(13),74(12),75(18),76(18),77(19)…	1(14),2(6),3(9),4(8),5(7),6(19),7(19),8(11),9(21),10(14),11(24),12(9),13(7),14(23),15(10),16(10),17(10),18(18),19(11),20(21),21(12),22(12),23(11),35(10),36(10),37(11),38(6),40(10),41(7),42(13),43(11),44(14),46(14),47(8),48(13),49(18),51(14),55(9),56(13),57(13),58(12),59(9),60(8),61(8),62(13),63(9),64(9),65(14),66(16),68(11),69(12),70(12),72(10),73(13),74(12),75(18),76(18),77(19),79(8),80(11),81(1…
STKc_FA2-like	cd08529	1(14),2(8),3(14),4(7),5(8),6(14),7(18),8(10),9(23),10(15),11(25),12(9),13(8),14(24),15(12),16(13),17(16),18(18),19(15),20(17),21(16),22(16),23(6),24(7),25(10),26(13),27(13),28(10),30(10),32(13),33(10),34(28),35(12),36(19),37(12),38(21),39(14),43(6),44(11),45(13),46(13),47(27),48(14),49(19),50(13),51(9),52(24),54(11),55(14),56(13),57(16),58(10),59(20),60(28),61(15),62(19),64(7),65(14),66(14),68(9)…	1(14),2(8),3(14),4(7),5(8),6(14),7(18),8(10),9(23),10(15),11(25),12(9),13(8),14(24),15(12),16(13),17(16),18(18),19(15),20(17),21(16),22(16),24(7),25(10),26(13),27(13),28(10),30(10),32(13),33(10),34(28),35(12),36(19),37(12),38(21),39(14),44(11),45(13),46(13),47(27),48(14),49(19),50(13),51(9),52(24),54(11),55(14),56(13),57(16),58(10),59(20),60(28),61(15),62(19),64(7),65(14),66(14),68(9),69(14),70(2…
STKc_CNK2-like	cd08530	1(14),2(5),3(11),4(9),5(6),6(14),7(18),8(12),9(24),10(14),12(8),13(8),15(12),16(14),17(16),18(20),19(13),20(17),21(16),22(16),23(12),24(13),25(8),26(15),27(9),28(8),30(11),31(7),32(15),34(14),35(6),36(16),37(15),38(14),39(20),40(21),41(19),42(13),44(12),45(20),46(17),47(12),48(22),49(18),50(11),52(13),53(16),54(12),55(19),56(23),57(16),58(4),59(20),61(7),62(14),63(12),65(6),66(12),67(19),68(9),69…	1(14),2(5),3(11),4(9),5(6),6(14),7(18),8(12),9(24),10(14),12(8),13(8),15(12),16(14),17(16),18(20),19(13),20(17),21(16),22(16),23(12),24(13),25(8),26(15),27(9),28(8),30(11),31(7),32(15),34(14),35(6),36(16),37(15),38(14),39(20),40(21),41(19),42(13),44(12),45(20),46(17),47(12),48(22),49(18),50(11),52(13),53(16),54(12),55(19),56(23),57(16),58(4),59(20),61(7),62(14),63(12),65(6),66(12),67(19),68(9),69…
GDPD_Rv2277c_like	cd08580	158(4)	158(4)
PI-PLCc_delta1	cd08629	201(6)	201(6)
DNA_pol_A_Aquificae_like	cd08639	172(5)	172(5)
C2B_RasGAP	cd08675	3(6),9(6),90(5),97(5),107(6),108(7),140(5),142(6),151(5)	3(6),9(6),107(6),108(7),142(6)
C2A_Munc13-like	cd08676	199(6)	199(6)
C2_C21orf25-like	cd08678	71(5)	71(5)
C2_fungal_Inn1p-like	cd08681	117(6)	117(6)
C2_Rab11-FIP_classI	cd08682	71(6)	71(6)
C2_KIAA0528-like	cd08688	34(7),73(6),76(7),77(7)	34(7),73(6),76(7),77(7)
C2B_Tac2-N	cd08692	90(5)	90(5)
C2_PI3K_class_I_beta_delta	cd08693	71(6)	71(6)
CARD_RIP2_CARD3	cd08786	76(4)	76(4)
CARD_NOD2_2_CARD15	cd08788	44(3)	44(3)
Death_IRAK4	cd08793	4(3)	4(3)
Death_ank3	cd08803	57(5)	57(5)
Death_ank2	cd08804	57(5)	57(5)
START_RhoGAP	cd08869	69(4)	69(4)
START_1	cd08876	81(4)	81(4)
START_STARD8-like	cd08907	70(4)	70(4)
START_STARD12-like	cd08908	70(4)	70(4)
START_STARD13-like	cd08909	70(4)	70(4)
7tm_1	PF00001	152(12),230(7),233(6),352(9),353(8),354(8),397(12),404(7),405(6)	152(12),230(7),352(9),353(8),354(8),397(12),404(7)
7tm_2	PF00002	3(5),18(4),25(4),35(4),51(4),67(4),121(4),132(4),156(4),161(5),169(5),180(4),184(4),217(4),248(4),254(5),258(5),262(4),265(5),272(4),316(4),330(6),353(5),361(6),369(4)	330(6),361(6)
ABC_tran	PF00005	1(4),9(4),16(5),22(5),39(4),58(5),59(4),63(5),71(4),101(4),105(5),107(4),108(6),193(5),197(5),201(4),207(4),218(4),247(4),248(4),249(4),252(5),262(4),275(4)	16(5),22(5),58(5),63(5),105(5),108(6),193(5),197(5),252(5)
Cys_knot	PF00007	68(5)	68(5)
EGF	PF00008	5(9),11(15),18(9),33(10),37(20)	11(15),33(10),37(20)
HLH	PF00010	11(8),22(4),23(4),73(4),77(4),78(10),87(6),93(4)	11(8),78(10),87(6)
KH_1	PF00013	19(7),29(6),30(5),48(5),91(6),97(6)	19(7),29(6),91(6),97(6)
SH2	PF00017	8(6),17(11),39(5),41(7),44(5),45(5),53(5),70(8),79(7),91(6),95(5),99(6),100(7),107(7)	17(11),41(7),70(8),79(7),100(7),107(7)
SH3_1	PF00018	1(6),3(5),6(7),7(7),14(5),15(7),18(6),19(9),21(8),22(5),25(8),27(5),28(6),30(6),31(5),32(9),39(7),41(5),45(5),56(5)	1(6),6(7),7(7),15(7),18(6),19(9),21(8),25(8),28(6),30(6),32(9),39(7)
TNFR_c6	PF00020	19(5),26(4)	19(5)
UPAR_LY6	PF00021	38(5)	38(5)
Actin	PF00022	50(9),515(6)	50(9)
PAN_1	PF00024	130(4)	130(4)
Arf	PF00025	2(6),77(6),101(7),194(6),201(7)	2(6),77(6),101(7),194(6),201(7)
cNMP_binding	PF00027	6(6),16(5),27(7),110(6),128(5)	6(6),27(7),110(6)
EF-hand_1	PF00036	1(2),2(6),5(5),6(3),9(2),11(12),13(9),17(7),19(5),23(5),24(7),28(6),29(7)	1(2),2(6),5(5),6(3),9(2),11(12),13(9),17(7),19(5),23(5),24(7),28(6),29(7)
Filament	PF00038	3(7),12(11),21(7),49(7),67(6),81(6),92(6),95(6),99(6),133(6),139(7),181(7),197(7),223(8),232(8),233(6),239(7),248(6),250(10),254(6),262(7),265(6),280(6),284(7),298(6),318(8),323(6),325(6),327(8),333(6),346(7),350(7),351(8),354(6),363(6),372(7),381(9)	3(7),12(11),21(7),49(7),67(6),81(6),92(6),95(6),99(6),133(6),139(7),181(7),197(7),223(8),232(8),233(6),239(7),248(6),250(10),254(6),262(7),265(6),280(6),284(7),298(6),318(8),323(6),325(6),327(8),333(6),346(7),350(7),351(8),354(6),363(6),372(7),381(9)
fn1	PF00039	17(4)	17(4)
fn3	PF00041	30(4),44(4),55(6),57(7),64(5),70(4)	55(6),57(7),64(5)
Hemopexin	PF00045	30(5),32(7),45(7),46(5),51(5),54(5)	32(7),45(7)
ig	PF00047	46(9),69(5),76(11)	46(9),76(11)
Kazal_1	PF00050	3(5)	3(5)
Kringle	PF00051	2(5),77(7),83(6),84(10)	77(7),84(10)
Laminin_EGF	PF00053	1(7),2(5),4(9),5(6),6(6),7(9),8(5),16(6),17(11),19(6),20(6),31(5),32(6),33(8),35(12),39(6),40(7),41(6),42(5),43(5),45(9),50(7),51(5),53(6),55(8),58(7),62(5),69(6),71(9)	1(7),4(9),5(6),6(6),7(9),16(6),17(11),19(6),20(6),32(6),33(8),35(12),39(6),40(7),41(6),45(9),50(7),53(6),55(8),58(7),69(6),71(9)
Laminin_G_1	PF00054	2(6),37(6),40(12),42(8),44(6),60(6),64(8),65(6),68(7),69(6),75(9),76(6),79(8),91(9),118(11),121(7),122(8),152(7),157(6),168(6)	40(12),42(8),64(8),75(9),79(8),91(9),118(11),122(8)
Ldl_recept_a	PF00057	11(11),15(6),16(6),17(10),28(6),35(5),41(6)	11(11),15(6),16(6),17(10),28(6),41(6)
Ldl_recept_b	PF00058	4(6),7(5),9(7),19(6),34(6),37(5),55(6),56(5)	4(6),9(7),19(6),34(6),55(6)
Lectin_C	PF00059	1(5),2(5),8(5),9(9),15(10),17(8),18(5),35(8),39(6),40(5),41(5),50(5),54(5),55(7),59(6),61(6),63(5),73(6),76(5),80(6),81(11),90(7),101(5),112(10),124(6),132(5),133(8),136(5)	9(9),15(10),17(8),35(8),55(7),81(11),90(7),112(10),133(8)
Lig_chan	PF00060	145(5),151(5),281(6),290(5),357(5)	281(6)
Myosin_head	PF00063	61(6),484(9),495(6),698(6),887(7),919(8),920(6)	61(6),484(9),495(6),698(6),887(7),919(8),920(6)
p450	PF00067	56(5),60(5),76(5),77(5),96(5),110(6),126(6),140(5),158(5),160(5),165(6),172(6),203(8),204(7),207(6),224(5),242(6),263(5),264(6),288(5),351(6),364(5),365(5),401(6),407(5),415(5),418(6),436(7),437(5),458(6),464(5),465(7),503(9),511(6),512(8),525(11),540(7),542(5),554(5),559(5)	203(8),204(7),436(7),465(7),503(9),512(8),525(11),540(7)
Pkinase	PF00069	1(9),3(9),4(9),12(8),14(12),18(17),24(8),27(16),28(14),39(12),57(5),79(13),101(9),104(10),105(10),119(6),124(5),133(8),134(12),138(11),152(6),157(6),160(8),161(10),165(6),166(5),174(8),189(12),196(11),212(9),214(14),217(13),218(9),225(15),252(12),262(5),272(6),277(5),278(9),309(13),325(6),329(12),338(10),346(10),348(5),363(6),374(7),375(10),387(13),396(11),399(6),412(6),432(8),438(8),442(7),446(1…	1(9),3(9),4(9),12(8),14(12),18(17),24(8),27(16),28(14),39(12),79(13),101(9),104(10),105(10),119(6),133(8),134(12),138(11),152(6),157(6),160(8),161(10),165(6),174(8),189(12),196(11),212(9),214(14),217(13),218(9),225(15),252(12),272(6),278(9),309(13),325(6),329(12),338(10),346(10),363(6),374(7),375(10),387(13),396(11),399(6),412(6),432(8),438(8),442(7),446(11),456(13),458(8),463(6),465(21),468(11),…
Ras	PF00071	14(10),29(8),30(7),31(8),35(6),44(6),47(7),49(6),63(6),69(6),71(13),81(6),84(6),87(8),95(9),104(6),111(6),118(6),139(9),142(6),143(9),144(6),187(6),190(9),198(8),201(7),214(6),218(7),221(7),222(7),225(12)	14(10),29(8),30(7),31(8),47(7),71(13),87(8),95(9),139(9),143(9),190(9),198(8),201(7),218(7),221(7),222(7),225(12)
RRM_1	PF00076	3(9),5(8),13(8),25(6),28(8),34(7),43(7),46(6),51(9),54(9),59(7),61(11),63(22),65(10),67(9),71(11)	3(9),5(8),13(8),28(8),34(7),43(7),51(9),54(9),59(7),61(11),63(22),65(10),67(9),71(11)
Serpin	PF00079	37(5),65(5),332(5),626(5)	37(5),65(5),332(5),626(5)
Peptidase_S8	PF00082	746(4)	746(4)
Sugar_tr	PF00083	8(5),20(6),42(5),44(6),191(12),221(7),269(5),302(5),331(6),335(5),400(6),404(5),408(7),419(5),421(5),437(7),493(5),497(5),506(5),580(6),594(6)	20(6),44(6),191(12),221(7),331(6),400(6),408(7),437(7),580(6),594(6)
Sushi	PF00084	17(9)	17(9)
Thioredoxin	PF00085	96(6)	96(6)
Thyroglobulin_1	PF00086	25(4),33(4),39(4)	25(4),33(4),39(4)
Trypsin	PF00089	3(5),8(5),19(5),20(5),25(8),27(5),40(10),42(5),43(6),46(5),47(5),52(5),59(5),84(5),90(6),91(6),92(5),97(6),101(8),110(6),112(5),114(7),115(5),116(5),120(5),125(8),126(5),143(6),162(6),165(5),167(8),171(6),173(5),179(6),186(5),201(7),205(10),214(5),218(9),220(6),223(5),228(10),230(6),240(5),260(6),266(6),288(6),317(6),321(6),324(7),335(5),337(8),345(5)	25(8),40(10),43(6),90(6),91(6),97(6),101(8),110(6),114(7),125(8),143(6),162(6),167(8),171(6),179(6),201(7),205(10),218(9),220(6),228(10),230(6),260(6),266(6),288(6),317(6),321(6),324(7),337(8)
TSP_1	PF00090	1(7),6(6),9(6),11(13),20(6),23(8),29(6),35(6),36(6),39(7),43(6)	11(13)
Tubulin	PF00091	74(4),89(4),182(4),353(5)	353(5)
VWA	PF00092	2(6),5(5),9(6),11(5),12(9),13(5),29(6),32(5),39(5),42(5),53(6),55(5),58(13),60(10),65(5),66(5),68(5),87(5),113(7),116(7),121(5),123(7),126(5),131(5),138(5),150(8),158(5),161(5),164(7),167(5),178(5),179(7),190(10),210(5),212(7),215(5),216(5),242(5),243(7),254(7),255(5),256(8),267(7),269(5),292(5)	12(9),58(13),60(10),113(7),116(7),123(7),150(8),164(7),179(7),190(10),212(7),243(7),254(7),256(8),267(7)
VWC	PF00093	50(5)	50(5)
zf-C3HC4	PF00097	1(6),2(3),3(4),4(4),6(8),7(3),8(5),10(3),11(6),12(5),29(3),31(3),34(4),35(4),43(5),45(3),46(3),49(3),50(5),51(6),61(12),63(4),68(3),74(4)	1(6),3(4),4(4),6(8),8(5),11(6),12(5),34(4),35(4),43(5),50(5),51(6),61(12),63(4),74(4)
Y_phosphatase	PF00102	6(6),12(6),14(5),17(10),56(4),138(4),151(7),156(4),175(5),233(4),261(4),264(6),305(4),308(4),370(4),388(4),405(5),408(7),411(7),417(4),430(5),432(4),438(5),440(6)	6(6),12(6),17(10),151(7),264(6),408(7),411(7),440(6)
Hormone_recep	PF00104	18(6),22(4),30(4),43(4),98(4),104(5),140(4),160(4),237(4),328(4),329(4),338(5)	18(6)
zf-C4	PF00105	16(5),19(5),28(6),32(5),35(5),42(9),56(6),63(7)	42(9),63(7)
Cpn60_TCP1	PF00118	258(5)	258(5)
E1-E2_ATPase	PF00122	541(6),561(6)	541(6),561(6)
Histone	PF00125	10(5),17(7),19(5),40(5),42(5),48(5),49(5),51(7),57(5),81(5),83(5),84(6)	17(7),51(7)
C1_1	PF00130	13(5),18(6),19(6),22(5),23(5),75(5),76(6)	18(6),19(6),76(6)
Cyclin_N	PF00134	47(7)	47(7)
Beta-lactamase	PF00144	244(4)	244(4)
DNA_methylase	PF00145	515(30)	515(30)
Fibrinogen_C	PF00147	97(6),133(6)	97(6),133(6)
Mito_carr	PF00153	16(10),20(5),23(5),25(6),28(7),29(5),34(5),37(5),69(7),70(5),73(6),77(7),93(6),95(7),102(7),113(6),127(6),129(7),142(5),151(7)	16(10),25(6),28(7),69(7),73(6),77(7),93(6),95(7),102(7),113(6),127(6),129(7),151(7)
FGF	PF00167	148(8)	148(8)
C2	PF00168	3(7),6(5),8(9),11(4),12(5),59(4),60(4),64(4),68(5),69(7),70(5),71(5),72(6),73(5),77(5),78(5),105(6),107(6),108(6),110(4),111(7),112(8),113(6),119(5),122(11),131(6),132(5),133(4),142(4),143(4),152(8),154(5),156(5),157(6),160(10),162(5),163(5),181(6),183(6),184(5)	3(7),6(5),8(9),12(5),68(5),69(7),70(5),71(5),72(6),73(5),77(5),78(5),105(6),107(6),108(6),111(7),112(8),113(6),119(5),122(11),131(6),132(5),152(8),154(5),156(5),157(6),160(10),162(5),163(5),181(6),183(6),184(5)
PH	PF00169	45(9),46(7),58(6),59(6),62(7),63(9),64(10),67(7),139(13),143(7),146(6),154(8),159(8),240(8),243(8),248(9),276(6),277(10),278(8),280(8),287(6),296(8),297(6)	45(9),46(7),62(7),63(9),64(10),67(7),139(13),143(7),154(8),159(8),240(8),243(8),248(9),277(10),278(8),280(8),296(8)
bZIP_1	PF00170	4(5),9(6),41(6)	9(6),41(6)
SNF2_N	PF00176	276(8),310(6)	276(8)
UDPGT	PF00201	104(6),238(7),436(6),458(10),462(8)	238(7),458(10),462(8)
ELFV_dehydrog	PF00208	36(3),270(7),278(4)	36(3),270(7),278(4)
Guanylate_cyc	PF00211	11(6),177(9),235(6)	11(6),177(9),235(6)
Kinesin	PF00225	91(7),332(6),435(9)	91(7),435(9)
MIP	PF00230	109(6)	109(6)
Glyco_hydro_1	PF00232	215(5)	215(5)
PDEase_I	PF00233	28(7)	28(7)
ubiquitin	PF00240	36(4),44(5),60(4),68(4)	44(5)
Alk_phosphatase	PF00245	231(7)	231(7)
Peptidase_M14	PF00246	21(6),148(7),372(6)	148(7)
Myb_DNA-binding	PF00249	17(5)	17(5)
Fork_head	PF00250	61(6),86(6)	61(6),86(6)
Ribosomal_L16	PF00252	309(4)	309(4)
Helicase_C	PF00271	3(4),7(3),11(3),15(3),37(5),38(4),40(3),47(3),48(4),50(3),51(3),53(6),90(4),94(3),95(4),97(5),98(4),99(9),100(8),103(4),105(3),106(4),107(4),108(3),111(4),112(3),114(4),117(3),123(3),132(3),135(4),137(3),139(4),153(5),155(7),156(4),157(3),159(5),160(4),162(3)	3(4),37(5),38(4),48(4),53(6),90(4),95(4),97(5),98(4),99(9),100(8),103(4),106(4),107(4),111(4),114(4),135(4),139(4),153(5),155(7),156(4),159(5),160(4)
PfkB	PF00294	55(4)	55(4)
His_Phos_1	PF00300	308(4)	308(4)
ATP-synt_ab_C	PF00306	185(3)	185(3)
CH	PF00307	8(4),13(4),24(4),92(4),101(4),102(5),123(4),124(4),132(4),139(4),150(4),187(4),193(7),198(6),199(5),201(5),205(5),219(4),230(5),232(10),251(4)	102(5),193(7),198(6),199(5),201(5),205(5),230(5),232(10)
GATA	PF00320	7(3),14(4),24(3),26(3)	14(4)
AA_permease	PF00324	279(6),419(6)	279(6),419(6)
Tetraspannin	PF00335	278(6),327(4),433(4)	278(6)
FERM_M	PF00373	2(5),397(5)	2(5),397(5)
C1q	PF00386	29(5),89(6)	89(6)
PI-PLC-Y	PF00387	1(5)	1(5)
WD40	PF00400	18(13),24(8)	18(13),24(8)
LIM	PF00412	15(6),23(8),24(6),27(7),38(9),43(7),53(6)	23(8),27(7),38(9),43(7)
RCC1	PF00415	1(5),6(6),7(4),8(4),11(3),15(4),18(3),42(3),53(3),55(3),56(4),82(4),83(3),84(3),85(3)	1(5),6(6)
CUB	PF00431	3(7),4(6),9(7),10(8),13(11),17(7),24(7),29(9),30(7),31(8),34(8),36(6),38(10),40(8),48(9),49(7),50(10),52(10),53(9),56(6),72(8),74(9),77(14),78(9),82(8),87(6),92(7),93(10),100(10),103(6),107(6),108(6),110(7),111(8),113(7),117(11),118(8),121(6),127(6),130(6)	10(8),13(11),29(9),31(8),34(8),38(10),40(8),48(9),50(10),52(10),53(9),72(8),74(9),77(14),78(9),82(8),93(10),100(10),111(8),117(11),118(8)
Spectrin	PF00435	5(8),11(10),13(6),14(6),20(9),22(15),24(6),29(8),33(7),34(6),35(8),39(6),40(7),42(8),44(8),48(11),53(9),58(9),66(6),67(6),73(6),81(7),82(9),84(10),89(6),100(6),103(7),105(8),111(8),112(7),114(9),115(10),118(8),120(6),123(12)	5(8),11(10),20(9),22(15),29(8),33(7),35(8),40(7),42(8),44(8),48(11),53(9),58(9),81(7),82(9),84(10),103(7),105(8),111(8),112(7),114(9),115(10),118(8),123(12)
Bromodomain	PF00439	84(5)	84(5)
Acyl-CoA_dh_1	PF00441	78(7)	78(7)
Peptidase_S10	PF00450	259(3),689(3)	259(3),689(3)
PI3_PI4_kinase	PF00454	472(6)	472(6)
SBP_bac_3	PF00497	55(4),85(4),196(5),244(4),283(4),319(5),325(5),344(4),348(5),563(4),575(4),587(5),595(4),752(4),774(4)	196(5),319(5),325(5),348(5),587(5)
AMP-binding	PF00501	272(9),283(6),394(6),774(6)	272(9)
Arm	PF00514	6(10),8(6),9(6),13(6),25(7),39(10),46(6)	6(10),39(10)
TPR_1	PF00515	2(11),4(6),5(6),16(5),18(8),21(9),25(5),29(8),30(5),31(7),32(6)	2(11),18(8),21(9),29(8)
Ion_trans	PF00520	7(9),9(7),13(11),14(6),20(6),21(6),45(10),49(6),52(14),53(8),59(6),61(12),62(7),65(9),67(9),69(6),70(6),71(14),73(8),74(12),125(8),126(8),127(7),128(6),132(8),135(12),143(8),146(7),147(6),150(6),157(9),160(11),167(13),169(8),170(6),173(8),175(8),177(6),178(6),179(10),180(7),182(6),187(7),188(8),190(9),193(8),194(8),196(7),197(13),202(7),204(6),227(7),316(10),318(11),320(6),321(8),323(11),325(6),3…	7(9),9(7),13(11),45(10),52(14),53(8),61(12),62(7),65(9),67(9),71(14),73(8),74(12),125(8),126(8),127(7),132(8),135(12),143(8),146(7),157(9),160(11),167(13),169(8),173(8),175(8),179(10),180(7),187(7),188(8),190(9),193(8),194(8),196(7),197(13),202(7),227(7),316(10),318(11),321(8),323(11),326(15),328(7),329(8),330(12),333(7),338(12),342(10),343(8),349(11),350(7),380(7),384(7),386(12),396(8),398(7),39…
SRCR	PF00530	4(5),37(4),56(4),77(5),80(4),87(8),107(4),122(8),166(7),173(4)	4(5),77(5),87(8),122(8),166(7)
Death	PF00531	63(7)	63(7)
SAM_1	PF00536	6(7),8(6),27(8),55(7),61(6)	6(7),8(6),27(8),55(7),61(6)
Formyl_trans_N	PF00551	11(4)	11(4)
RabGAP-TBC	PF00566	280(6)	280(6)
TUDOR	PF00567	9(7)	9(7)
PDZ	PF00595	3(8),54(8),57(7),60(8),80(8),82(7),83(7),87(8),90(8),96(7),99(8)	3(8),54(8),60(8),80(8),87(8),90(8),99(8)
DEP	PF00610	60(5),103(5),128(5)	60(5),103(5),128(5)
IQ	PF00612	1(5),4(4),5(4),8(6),9(4),10(6),11(4),12(5),13(4)	8(6),10(6)
RasGAP	PF00616	79(6)	79(6)
RhoGAP	PF00620	8(4),15(4),16(4),46(5),102(4),175(4),177(5),193(4)	46(5),177(5)
RhoGEF	PF00621	16(4),76(6),84(4),91(4),95(4),121(4),124(5),244(5),361(4),381(5),441(4),509(5),510(4),519(4),521(4),592(4)	76(6)
SPRY	PF00622	2(5),8(7),9(5),10(5),12(5),28(5),109(9),119(5),127(6),129(5),130(7),139(5),145(7),158(10),167(8),173(6),181(5),182(5),185(6),196(6),201(5),202(5),206(7),227(7)	8(7),109(9),127(6),130(7),145(7),158(10),167(8),173(6),185(6),196(6),206(7),227(7)
RNA_pol_Rpb1_2	PF00623	62(3)	62(3)
Guanylate_kin	PF00625	46(5),140(5)	46(5),140(5)
Gelsolin	PF00626	18(4),19(4),24(5),52(5),56(4),61(5),98(4)	24(5),52(5),61(5)
UBA	PF00627	8(4),21(4),44(4)	8(4),21(4),44(4)
PHD	PF00628	9(6),19(6),20(6),22(7),28(6),31(7),44(7),73(6)	9(6),19(6),20(6),22(7),28(6),31(7),44(7),73(6)
Filamin	PF00630	3(4),6(3),8(3),10(4),15(6),29(4),43(4),49(4),54(4),76(3),77(3),95(3),96(4),236(3),243(3),248(5),253(5),254(4),276(3),281(3),282(5),284(3),286(3),289(5),298(3),300(4),307(5),320(5),329(3),330(3)	3(4),10(4),15(6),29(4),43(4),49(4),54(4),96(4),248(5),253(5),254(4),282(5),289(5),300(4),307(5),320(5)
zf-CCCH	PF00642	4(5),9(4),12(4),19(4)	4(5),9(4),12(4),19(4)
zf-B_box	PF00643	9(4),12(5),31(4),37(4)	12(5)
BTB	PF00651	3(5),11(4),15(5),19(5),20(5),37(4),39(4),50(4),53(4),56(6),57(4),60(4),62(4),63(5),64(5),83(6),86(4),88(6),91(7),101(4),103(5),107(6),109(4),111(4),131(5),142(4),144(6),148(4)	56(6),83(6),88(6),91(7),107(6),144(6)
Peptidase_C14	PF00656	261(6)	261(6)
ABC_membrane	PF00664	174(7),268(6)	174(7)
Plectin	PF00681	1(4),29(5),32(4)	29(5)
TB	PF00683	2(4),10(4),25(5),31(5),34(5),37(4),48(4),51(4)	2(4),10(4),25(5),31(5),34(5),37(4),48(4),51(4)
Cation_ATPase_N	PF00690	61(5)	61(5)
HhH-GPD	PF00730	194(3)	194(3)
F5_F8_type_C	PF00754	198(7)	198(7)
DSPc	PF00782	113(6)	113(6)
PX	PF00787	57(5),59(6)	59(6)
RA	PF00788	44(6)	44(6)
PI3K_C2	PF00792	1(4),19(6),180(4)	19(6)
PI3K_rbd	PF00794	21(3),114(4)	114(4)
Peptidase_M22	PF00814	357(3)	357(3)
PMP22_Claudin	PF00822	119(6),162(8),188(8)	162(8),188(8)
Runt	PF00853	73(3),90(5),126(3),129(4)	73(3),90(5),126(3),129(4)
PWWP	PF00855	47(5)	47(5)
SET	PF00856	41(8),405(5),410(5),522(5),525(7)	41(8),525(7)
P53	PF00870	11(6),16(10),33(7),34(12),37(9),42(13),43(7),48(11),50(8),58(15),59(8),62(8),68(6),80(21),122(9),123(7),124(6),125(13),143(10),145(11),146(9),147(24),148(10),151(16),153(16),159(10),164(6),167(7),168(7),175(24),176(10),179(9),180(9),181(14),183(8),184(16),187(17),195(19)	16(10),33(7),34(12),37(9),42(13),43(7),48(11),50(8),58(15),59(8),62(8),80(21),122(9),123(7),125(13),143(10),145(11),146(9),147(24),148(10),151(16),153(16),159(10),167(7),168(7),175(24),176(10),179(9),180(9),181(14),183(8),184(16),187(17),195(19)
Nebulin	PF00880	9(3),14(8),15(9),19(4)	9(3),14(8),15(9),19(4)
Transaldolase	PF00923	193(3)	193(3)
GMP_synt_C	PF00958	118(4)	118(4)
FAD_binding_6	PF00970	1(4)	1(4)
Cadherin_C	PF01049	1(4),61(5),115(5),122(4),125(4),226(4)	61(5),115(5)
Myc_N	PF01056	162(5)	162(5)
Aminotran_4	PF01063	78(4)	78(4)
FMN_dh	PF01070	15(4)	15(4)
Clusterin	PF01093	190(5)	190(5)
ANF_receptor	PF01094	17(7),152(5),169(5),221(5),229(7),300(5),301(6),364(7),367(5),368(5),373(6),385(6),390(5),430(5),439(5),478(5),483(5),516(5),685(5),703(5),773(5),792(6),831(6)	17(7),229(7),301(6),364(7),373(6),385(6),792(6),831(6)
PCMT	PF01135	165(6)	165(6)
RNase_PH	PF01138	81(3)	81(3)
Caveolin	PF01146	183(3)	183(3)
HMG_CoA_synt_N	PF01154	154(3)	154(3)
TSC22	PF01166	42(3)	42(3)
eIF-1a	PF01176	44(3)	44(3)
RNA_pol_L	PF01193	17(3)	17(3)
ERG4_ERG24	PF01222	203(4)	203(4)
Glyco_hydro_39	PF01229	11(6)	11(6)
HIT	PF01230	42(4)	42(4)
MARVEL	PF01284	160(5)	160(5)
Kelch_1	PF01344	3(5),4(6),8(4),10(3),11(10),13(5),14(4),15(5),16(3),17(3),18(8),20(6),21(10),41(6),44(5),46(5),47(4),48(7),59(4),62(8),65(7),68(5),69(8)	3(5),4(6),8(4),11(10),13(5),14(4),15(5),18(8),20(6),21(10),41(6),44(5),46(5),47(4),48(7),59(4),62(8),65(7),68(5),69(8)
KRAB	PF01352	3(6),17(7),18(8),24(6),26(4),30(7),31(2),34(8),36(9),37(7),40(4)	3(6),17(7),18(8),24(6),26(4),30(7),31(2),34(8),36(9),37(7),40(4)
Sema	PF01403	231(7),296(5),530(5)	231(7)
Reprolysin	PF01421	4(6),62(6),72(6),117(11)	117(11)
R3H	PF01424	6(4)	6(4)
PSI	PF01437	44(5)	44(5)
LRRNT	PF01462	1(3),10(3),18(3),21(4),22(3),23(3),24(3),25(3),26(3),28(3),32(3),34(3),35(4),36(3)	1(3),10(3),18(3),21(4),22(3),23(3),24(3),25(3),26(3),28(3),32(3),34(3),35(4),36(3)
Keratin_B2	PF01500	5(6),94(7),96(6),134(10),185(6),188(6)	134(10)
zf-C2HC	PF01530	8(4),28(5)	28(5)
MaoC_dehydratas	PF01575	106(3)	106(3)
Myosin_tail_1	PF01576	730(7),754(7)	730(7),754(7)
Pro_dh	PF01619	88(4)	88(4)
Glyco_hydro_56	PF01630	321(5)	321(5)
Phosphodiest	PF01663	313(4),383(4),443(5),693(4)	443(5)
zf-MYND	PF01753	9(3),79(3)	9(3),79(3)
SBF	PF01758	146(3),202(3)	146(3),202(3)
NTR	PF01759	71(5)	71(5)
Surp	PF01805	37(3)	37(3)
WSC	PF01822	181(5)	181(5)
TIL	PF01826	25(7)	25(7)
TIG	PF01833	6(7),16(4),18(4),28(5),72(4),73(4),77(4),92(4),93(6),95(5),119(4),122(6),141(4),159(6)	6(7),93(6),122(6),159(6)
Transglut_core	PF01841	20(6)	20(6)
VHL	PF01847	17(4),21(4),101(5)	101(5)
DS	PF01916	8(3)	8(3)
SAP	PF02037	14(5),32(4)	14(5)
Josephin	PF02099	129(4),132(4),192(6),203(3)	129(4),132(4),192(6)
PTE	PF02126	275(3)	275(3)
PAZ	PF02170	77(3),177(4),197(3)	177(4)
PI3K_p85B	PF02192	52(6)	52(6)
Laminin_G_2	PF02210	4(5),13(4),14(5),15(6),17(4),20(5),42(6),45(4),46(8),48(5),50(11),52(9),55(6),61(4),82(5),83(7),85(5),86(4),89(6),102(7),104(6),108(5),112(9),113(7),114(4),115(4),116(8),119(5),139(4),146(5),147(4),148(11),149(4),150(4),151(4),153(5),156(8),157(6),158(8),159(6),196(8),197(5),200(4),202(5),214(4),222(5),230(5),236(7),239(6),240(5),241(7),244(8),245(5)	4(5),14(5),15(6),20(5),42(6),46(8),48(5),50(11),52(9),55(6),82(5),83(7),85(5),89(6),102(7),104(6),108(5),112(9),113(7),116(8),119(5),146(5),148(11),153(5),156(8),157(6),158(8),159(6),196(8),197(5),202(5),222(5),230(5),236(7),239(6),240(5),241(7),244(8),245(5)
BTB_2	PF02214	7(6),14(6),24(8),66(9)	24(8),66(9)
PA	PF02225	9(3),66(3),74(4),117(3),141(3),158(4),175(3)	9(3),66(3),74(4),117(3),141(3),158(4),175(3)
FAT	PF02259	139(4)	139(4)
Seryl_tRNA_N	PF02403	48(3)	48(3)
MORN	PF02493	19(4),22(5)	22(5)
Spin-Ssty	PF02513	27(3),43(3),49(3)	27(3),43(3),49(3)
CoA_transf_3	PF02515	159(3)	159(3)
Cu_amine_oxidN2	PF02727	13(3),69(3)	13(3),69(3)
PYRIN	PF02758	44(4),55(5),65(5)	55(5),65(5)
TPP_enzyme_C	PF02775	103(5)	103(5)
TPP_enzyme_N	PF02776	212(3)	212(3)
Transket_pyr	PF02779	236(5)	236(5)
ATP-gua_PtransN	PF02807	21(3)	21(3)
MBT	PF02820	33(5)	33(5)
Neur_chan_LBD	PF02931	1(7),7(6),12(6),21(5),23(11),64(5),77(5),79(5),81(6),89(5),99(5),108(6),127(6),128(6),137(11),139(5),171(5),175(5),184(5),223(5),225(5),255(5),256(5),263(7),269(5),284(5),289(8),318(5)	1(7),7(6),12(6),23(11),81(6),108(6),127(6),128(6),137(11),263(7),289(8)
Neur_chan_memb	PF02932	4(4),13(4),17(4),21(6),23(4),28(5),30(4),36(8),38(5),42(4),43(5),45(5),59(4),67(5),69(5),71(5),75(5),77(6),80(4),86(5),87(5),91(4),92(4),122(7),123(4),126(8),131(7),135(5),137(5),307(4),308(4),311(4),313(4),317(4),319(4),323(5),324(4),326(5),327(7),331(4),358(5),438(7),460(4),463(10),465(4),466(4)	21(6),28(5),36(8),38(5),43(5),45(5),67(5),69(5),71(5),75(5),77(6),86(5),87(5),122(7),126(8),131(7),135(5),137(5),323(5),326(5),327(7),358(5),438(7),463(10)
HEAT	PF02985	22(6)	22(6)
BRO1	PF03097	740(5)	740(5)
OATP	PF03137	262(7)	262(7)
GTP_EFTU_D3	PF03143	97(8)	97(8)
GTP_EFTU_D2	PF03144	9(4),55(4)	9(4),55(4)
Sina	PF03145	197(3)	197(3)
XRN_N	PF03159	116(3)	116(3)
Otopetrin	PF03189	758(5)	758(5)
Pox_MCEL	PF03291	340(4)	340(4)
MoeA_C	PF03454	55(3)	55(3)
dDENN	PF03455	62(5)	62(5)
Filaggrin	PF03516	8(6),9(8),16(6)	8(6),9(8),16(6)
Kv2channel	PF03521	4(4)	4(4)
Cullin_binding	PF03556	156(4)	156(4)
Sulfotransfer_2	PF03567	297(5)	297(5)
PHF5	PF03660	70(3)	70(3)
EPTP	PF03736	24(5)	24(5)
IPK	PF03770	259(3)	259(3)
F420_oxidored	PF03807	16(3)	16(3)
Mtc	PF03820	20(5)	20(5)
RasGAP_C	PF03836	53(4)	53(4)
Sec61_beta	PF03911	34(3)	34(3)
CBF	PF03914	56(4)	56(4)
Tubulin_C	PF03953	147(7)	147(7)
Hus1	PF04005	321(5)	321(5)
Sec8_exocyst	PF04048	85(3)	85(3)
Not3	PF04065	41(3)	41(3)
Per1	PF04080	532(3)	532(3)
RmlD_sub_bind	PF04321	335(3)	335(3)
DER1	PF04511	235(3)	235(3)
RNA_pol_Rpb2_1	PF04563	268(3),423(3)	268(3),423(3)
Glyco_transf_54	PF04666	137(7)	137(7)
Tsg	PF04668	138(3)	138(3)
OGFr_III	PF04680	9(3)	9(3)
Pellino	PF04710	40(5)	40(5)
ResIII	PF04851	315(7)	315(7)
RAMP	PF04901	112(4)	112(4)
SH3BGR	PF04908	67(3)	67(3)
Phospholip_B	PF04916	537(4)	537(4)
DUF663	PF04950	84(12)	84(12)
DUF667	PF05018	103(4)	103(4)
Cytochrom_B558a	PF05038	44(3),174(3)	44(3),174(3)
VKG_Carbox	PF05090	279(3)	279(3)
APOBEC_C	PF05240	30(4),56(4)	30(4),56(4)
EBP	PF05241	381(6)	381(6)
PMG	PF05287	107(6),114(5),196(5)	107(6)
TAS2R	PF05296	226(7)	226(7)
UMP1	PF05348	115(3)	115(3)
Semenogelin	PF05474	296(5),462(4)	296(5)
Ant_C	PF05586	2(4)	2(4)
LAP1C	PF05609	276(3)	276(3)
THOC7	PF05615	190(3)	190(3)
S-antigen	PF05756	187(5),196(4),217(4)	187(5),196(4),217(4)
L6_membrane	PF05805	104(3),218(4)	218(4)
UMPH-1	PF05822	255(4)	255(4)
GAGE	PF05831	61(11)	61(11)
MCLC	PF05934	392(3)	392(3)
ADAM_spacer1	PF05986	1(5),71(5),97(5)	1(5),71(5),97(5)
CDO_I	PF05995	34(3)	34(3)
DUF902	PF06001	20(3)	20(3)
Laminin_I	PF06008	40(7),184(5)	40(7),184(5)
Rib_5-P_isom_A	PF06026	78(3)	78(3)
Drf_FH1	PF06346	4(6)	4(6)
CD34_antigen	PF06365	104(3)	104(3)
Arfaptin	PF06456	176(4)	176(4)
Na_trans_assoc	PF06512	235(5),400(5)	235(5),400(5)
Neogenin_C	PF06583	192(3),270(5)	270(5)
Myotub-related	PF06602	19(5)	19(5)
MreB_Mbl	PF06723	34(6)	34(6)
UPF0258	PF06789	120(3)	120(3)
Senescence	PF06911	29(4)	29(4)
OPA3	PF07047	56(3)	56(3)
HCR	PF07111	392(4)	392(4)
Sec10	PF07393	1296(4)	1296(4)
Pro-NT_NN	PF07421	164(3)	164(3)
SOCS_box	PF07525	13(5)	13(5)
Hairy_orange	PF07527	40(3)	40(3)
EGF_CA	PF07645	5(7),12(15),19(14),20(13),42(7),44(14),50(10)	12(15),19(14),20(13),44(14),50(10)
Kelch_2	PF07646	1(6),4(5),6(5),27(9),28(7),47(13),49(9),50(5),60(5),66(5),67(6),69(5),70(6),71(7)	1(6),27(9),28(7),47(13),49(9),67(6),70(6),71(7)
SAM_2	PF07647	7(9),9(5),18(5),27(7),36(5),38(5),49(6),58(6),60(5),63(7),67(6)	7(9),27(7),49(6),58(6),63(7),67(6)
Kazal_2	PF07648	9(5),56(5),66(5)	9(5),56(5),66(5)
SH3_2	PF07653	5(9),8(9),15(7),38(6),42(7),47(7),50(6),51(7),86(6),89(8),120(6),128(7),137(6),141(6),144(8)	5(9),8(9),15(7),42(7),47(7),51(7),89(8),128(7),144(8)
C1-set	PF07654	5(6),6(7),8(5),15(5),23(5),30(10),33(5),35(6),51(5),68(7),70(5),79(5),81(5),101(8),104(7)	6(7),30(10),68(7),101(8),104(7)
V-set	PF07686	34(10),43(9),46(8),48(9),51(5),53(6),76(5),77(8),79(9),98(8),110(5),112(5),133(7)	34(10),43(9),46(8),48(9),53(6),77(8),79(9),98(8),133(7)
MFS_1	PF07690	11(4),12(6),14(4),114(7),124(4),133(5),148(6),150(4),155(5),160(5),166(7),168(5),177(6),178(7),182(4),183(4),184(4),197(5),215(6),227(5),240(4),243(6),244(5),254(7),269(5),282(4),284(4),286(4),291(5),295(7),308(6),309(4),334(4),337(6),387(4),388(4),390(5),391(5),393(4),394(4),397(6),398(5),399(4),400(8),403(4),407(4),419(4),432(4),433(4),437(4),444(4),445(4),446(4),459(6),460(5),463(5),499(4),502…	12(6),114(7),148(6),166(7),177(6),178(7),215(6),243(6),254(7),295(7),308(6),337(6),397(6),400(8),459(6),513(7),540(8),545(6),570(8),575(6),593(6),607(6),661(6),684(7)
Pkinase_Tyr	PF07714	1(8),3(10),16(9),18(12),26(9),28(6),50(14),51(9),71(17),100(10),101(16),103(10),104(11),123(6),126(10),128(8),129(13),145(12),148(16),149(8),250(11),253(10),254(16),270(10),277(10),279(17),282(11),289(10),290(16),316(9),326(16),329(10),334(8),346(12),351(6),362(6),374(10),383(10),413(8),434(10),441(13),451(14),456(13),461(9),473(8),475(13),478(11)	1(8),3(10),16(9),18(12),26(9),50(14),51(9),71(17),100(10),101(16),103(10),104(11),126(10),128(8),129(13),145(12),148(16),149(8),250(11),253(10),254(16),270(10),277(10),279(17),282(11),289(10),290(16),316(9),326(16),329(10),334(8),346(12),374(10),383(10),413(8),434(10),441(13),451(14),456(13),461(9),473(8),475(13),478(11)
bZIP_2	PF07716	2(4),6(5),8(6),14(7),23(4),49(6),57(4),58(4)	8(6),14(7),49(6)
TPR_2	PF07719	2(9),4(6),5(9),16(8),19(11),22(7),26(9),27(6),32(8),33(8)	2(9),5(9),16(8),19(11),26(9),32(8),33(8)
AAA_3	PF07726	74(3)	74(3)
AAA_5	PF07728	29(7),75(6)	29(7),75(6)
zf-AD	PF07776	127(4)	127(4)
DUF1640	PF07798	269(3)	269(3)
TMPIT	PF07851	235(3)	235(3)
DUF1632	PF07857	196(3)	196(3)
Ion_trans_2	PF07885	8(6),12(5),13(9),17(5),18(5),40(7),41(5),54(7),58(5),64(5),65(9),67(10),78(10),81(5),89(7),94(6),101(5),102(5),104(8)	13(9),40(7),54(7),65(9),67(10),78(10),89(7),104(8)
DUF1669	PF07894	4(4),334(5)	334(5)
EGF_2	PF07974	2(7),19(6),21(8),23(5),34(7)	2(7),19(6),21(8),34(7)
Acyl-CoA_dh_2	PF08028	65(7)	65(7)
NAD_binding_6	PF08030	220(4)	220(4)
Xin	PF08043	10(5),14(6),15(4)	10(5),14(6)
FerI	PF08151	76(4)	76(4)
BAGE	PF08180	2(4),13(2)	2(4),13(2)
C2-set_2	PF08205	1(6),39(7),71(6),90(7),100(6)	39(7),90(7)
APOBEC_N	PF08210	90(5)	90(5)
KAT11	PF08214	187(4)	187(4)
LNS2	PF08235	113(3)	113(3)
Methyltransf_11	PF08241	18(6),102(6),119(5)	18(6),102(6)
Inhibitor_I29	PF08246	38(3)	38(3)
Cadherin_2	PF08266	19(9),35(12),44(10),63(9),69(10),72(9),73(9),79(9)	19(9),35(12),44(10),63(9),69(10),72(9),73(9),79(9)
PPP5	PF08321	28(4)	28(4)
P4Ha_N	PF08336	158(3)	158(3)
CTNNB1_binding	PF08347	251(5),282(4)	251(5)
IMD	PF08397	145(4)	145(4)
RimK	PF08443	87(4)	87(4)
Miro	PF08477	1(7),4(6),5(7),10(7),14(14),15(6),16(8),21(7),23(6),26(6),38(8),39(7),40(8),41(7),44(11),45(6),46(7),47(7),49(9),56(7),58(9),59(6),62(9),75(8),80(16),81(6),89(12),90(6),91(11),94(7),95(10),98(9),100(6),102(6),103(9),105(7),111(15),115(6),116(8),119(6),120(6),122(6),123(7),126(6),132(7),134(7),147(12),148(9)	1(7),5(7),10(7),14(14),16(8),21(7),38(8),39(7),40(8),41(7),44(11),46(7),47(7),49(9),56(7),58(9),62(9),75(8),80(16),89(12),91(11),94(7),95(10),98(9),103(9),105(7),111(15),116(8),123(7),132(7),134(7),147(12),148(9)
ADAM_CR	PF08516	33(3),37(3),38(3),47(3),49(4),73(3),134(5)	134(5)
Lipid_DES	PF08557	4(3)	4(3)
CAMSAP_CKK	PF08683	100(3)	100(3)
DUF1785	PF08699	53(4)	53(4)
PLC-beta_C	PF08703	102(3)	102(3)
FA	PF08736	43(5)	43(5)
C8	PF08742	10(5),22(5),73(5)	10(5),22(5),73(5)
CRM1_C	PF08767	55(5)	55(5)
Ku_PK_bind	PF08785	34(3)	34(3)
NHR2	PF08788	61(3)	61(3)
RGS-like	PF09128	75(5)	75(5)
PD-C2-AF1	PF09310	217(3)	217(3)
HNF_C	PF09354	28(3)	28(3)
FERM_C	PF09380	26(4),30(4),211(4)	26(4),30(4),211(4)
Wbp11	PF09429	103(3)	103(3)
RBD-FIP	PF09457	1(3)	1(3)
Sen15	PF09631	30(3)	30(3)
Sec3_C	PF09763	409(3)	409(3)
BPL_N	PF09825	274(3)	274(3)
zf-C4H2	PF10146	319(3)	319(3)
DUF2370	PF10176	117(4)	117(4)
Cir_N	PF10197	3(3)	3(3)
Ax_dynein_light	PF10211	135(3)	135(3)
DUF2151	PF10221	116(3)	116(3)
L_HGMIC_fpl	PF10242	83(6)	83(6)
7TM_GPCR_Srsx	PF10320	11(8),17(10),51(9),60(11),71(11),76(8),96(14),98(8),99(9),103(9),123(9),126(13),127(10),141(14),158(8),163(8),164(9),170(8),183(11),200(8),213(8),214(9),226(8),229(11),238(8),240(10)	17(10),60(11),71(11),96(14),126(13),127(10),141(14),183(11),229(11),240(10)
7TM_GPCR_Srw	PF10324	229(6),431(7)	229(6),431(7)
7TM_GPCR_Srx	PF10328	28(6),114(5),117(5),247(5),251(5),305(5),312(6),347(5),352(5)	28(6),312(6)
WWbp	PF10349	1(3)	1(3)
DNA_pol_lambd_f	PF10391	36(3),50(4)	36(3),50(4)
OAS1_C	PF10421	204(5)	204(5)
CReP_N	PF10472	24(3)	24(3)
CRIC_ras_sig	PF10534	4(3)	4(3)
NMDAR2_C	PF10565	316(5),710(4)	316(5)
Connexin_CCC	PF10582	21(6)	21(6)
PDZ_assoc	PF10600	72(3)	72(3)
DUF2781	PF10914	264(3)	264(3)
RDM	PF11002	57(3)	57(3)
DUF2723	PF11028	47(3)	47(3)
Gemin7	PF11095	12(3)	12(3)
HDA2-3	PF11496	366(5),367(4),408(5),423(5),486(4),496(4)	366(5),408(5),423(5)
Tudor-knot	PF11717	94(4)	94(4)
KRTAP	PF11759	15(4),57(4),123(6)	123(6)
DUF3350	PF11830	37(3)	37(3)
DUF3436	PF11918	14(5)	14(5)
DUF3456	PF11938	128(3)	128(3)
KCNQC3-Ank-G_bd	PF11956	97(4)	97(4)
efThoc1	PF11957	570(3)	570(3)
DcpS_C	PF11969	129(3)	129(3)
CAMSAP_CH	PF11971	7(4),12(4),21(4),54(4),71(4)	7(4),12(4),21(4),54(4),71(4)
Rad60-SLD	PF11976	11(4),61(4)	11(4),61(4)
MVP_shoulder	PF11978	85(3)	85(3)
TAFA	PF12020	18(4),64(4)	18(4),64(4)
DUF3523	PF12037	236(4)	236(4)
zf-C2H2_jaz	PF12171	4(2),5(3),8(3),10(3),11(2),12(3),14(2),16(2),17(2),23(2),25(2),30(2),31(3)	5(3),8(3),10(3),12(3),31(3)
HDAC4_Gln	PF12203	7(4)	7(4)
Rav1p_C	PF12234	148(3),262(3),278(3),686(3)	148(3),262(3),278(3),686(3)
BSMAP	PF12280	21(4)	21(4)
Symplekin_C	PF12295	224(3)	224(3)
HJURP_C	PF12347	12(6)	12(6)
U3snoRNP10	PF12397	258(3)	258(3)
Pax2_C	PF12403	44(3)	44(3)
MAGE_N	PF12440	1(7)	1(7)
BCAS3	PF12490	66(4)	66(4)
ERbeta_N	PF12497	134(3)	134(3)
Xylo_C	PF12529	171(4)	171(4)
DUF3740	PF12548	17(4)	17(4)
